# Supplementary material for: Genetic variation shapes the chromatin accessibility landscape and transcriptional responses in mouse adipose tissue
Source: PLoS Genet. 2026 Jan 16;22(1):e1011716. doi: 10.1371/journal.pgen.1011716 (PMC12844536; doi:10.1371/journal.pgen.1011716)
Supplement: S1 Table — A dedicated sheet for each of the tested comparisons presented in the document. Results for all tested genes are included. (XLSX) [file pgen.1011716.s013.xlsx]

## Sheet: Chow, 129 vs B6
Ensembl ID	MGI symbol	Up/Down	Is significant	P-value	FDR	log2(Fold change)
ENSMUSG00000030703	Gdpd3	Up	Yes	7.39797e-111	1.58376e-106	3.5847
ENSMUSG00000040264	Gbp2b	Up	Yes	6.42558e-97	6.87794e-93	4.32091
ENSMUSG00000023909	Paqr4	Up	Yes	4.28919e-88	3.06076e-84	1.78474
ENSMUSG00000105987	AI506816	Down	Yes	1.57174e-77	8.41195e-74	-4.50762
ENSMUSG00000024121	Atp6v0c	Down	Yes	3.8274e-71	1.63874e-67	-1.93433
ENSMUSG00000099250		Up	Yes	2.34931e-56	8.38235e-53	8.44235
ENSMUSG00000020415	Pttg1	Down	Yes	3.82665e-54	1.1703e-50	-3.97594
ENSMUSG00000020017	Hal	Up	Yes	1.43979e-52	3.85289e-49	4.46566
ENSMUSG00000038886	Man2a2	Down	Yes	1.87605e-49	4.46251e-46	-1.8443
ENSMUSG00000060224	Pyroxd2	Up	Yes	1.85161e-47	3.74262e-44	2.02531
ENSMUSG00000055538	Zcchc24	Up	Yes	1.92306e-47	3.74262e-44	0.607118
ENSMUSG00000073643	Wdfy1	Up	Yes	1.40824e-46	2.5123e-43	1.07889
ENSMUSG00000072494	Ppp1r3e	Down	Yes	1.73659e-46	2.85977e-43	-2.24806
ENSMUSG00000096349		Down	Yes	2.98685e-46	4.56732e-43	-4.4684
ENSMUSG00000062822	4833420G17Rik	Down	Yes	4.50337e-44	6.42721e-41	-1.2039
ENSMUSG00000022639	Dubr	Down	Yes	5.64305e-44	7.55041e-41	-2.12675
ENSMUSG00000035208	Slfn8	Down	Yes	1.27553e-43	1.60627e-40	-2.68222
ENSMUSG00000035296	Sgcg	Up	Yes	1.02984e-42	1.22483e-39	7.09626
ENSMUSG00000025876	Unc5a	Down	Yes	4.73339e-40	5.33329e-37	-3.96928
ENSMUSG00000057596	Trim30d	Down	Yes	1.11647e-39	1.19507e-36	-4.32749
ENSMUSG00000046808	Atp10d	Up	Yes	1.69067e-39	1.72352e-36	1.51549
ENSMUSG00000035713	Usp35	Down	Yes	2.91909e-38	2.84054e-35	-2.74581
ENSMUSG00000064856		Up	Yes	2.20924e-37	2.05632e-34	6.00899
ENSMUSG00000043424	Eif3j2	Up	Yes	6.55552e-37	5.84752e-34	4.34266
ENSMUSG00000066258	Trim12a	Down	Yes	9.50478e-37	8.13914e-34	-5.27771
ENSMUSG00000044968	Napepld	Down	Yes	2.04472e-36	1.68359e-33	-1.53665
ENSMUSG00000069755	Zfp125	Down	Yes	4.68879e-36	3.71769e-33	-3.30908
ENSMUSG00000030872	Gga2	Up	Yes	3.95868e-35	3.02669e-32	0.852102
ENSMUSG00000026676	Ccdc3	Up	Yes	6.34274e-35	4.68225e-32	1.89635
ENSMUSG00000046814	Gchfr	Up	Yes	7.84185e-35	5.59594e-32	3.6707
ENSMUSG00000097715	Gpr137b-ps	Down	Yes	2.19279e-34	1.5143e-31	-3.89024
ENSMUSG00000044229	Nxpe4	Down	Yes	8.46336e-33	5.66199e-30	-2.22197
ENSMUSG00000094655		Up	Yes	9.60604e-33	6.2317e-30	3.29837
ENSMUSG00000034205	Loxl2	Up	Yes	1.00244e-32	6.31185e-30	1.38253
ENSMUSG00000078495	Zfp984	Down	Yes	1.8713e-32	1.14459e-29	-2.86521
ENSMUSG00000020253	Ppm1m	Down	Yes	2.47927e-32	1.47434e-29	-1.04873
ENSMUSG00000044783	Hjurp	Down	Yes	3.82811e-32	2.21493e-29	-1.2562
ENSMUSG00000056144	Trim34a	Down	Yes	4.53102e-32	2.55263e-29	-2.01593
ENSMUSG00000097164	Cep83os	Down	Yes	6.5227e-32	3.58046e-29	-1.85007
ENSMUSG00000031803	B3gnt3	Down	Yes	3.1185e-30	1.66902e-27	-2.23224
ENSMUSG00000073902	Gvin3	Down	Yes	4.26333e-30	2.22608e-27	-4.09724
ENSMUSG00000007107	Atp1a4	Up	Yes	9.48376e-29	4.83401e-26	3.53354
ENSMUSG00000024070	Prkd3	Up	Yes	1.83357e-28	9.12864e-26	0.598533
ENSMUSG00000074884	Serf2	Up	Yes	4.68905e-28	2.28144e-25	0.870605
ENSMUSG00000020520	Galnt10	Down	Yes	5.25371e-28	2.49937e-25	-1.37534
ENSMUSG00000056999	Ide	Down	Yes	9.61904e-28	4.38637e-25	-0.905875
ENSMUSG00000058057	Tmt1a3	Up	Yes	9.63001e-28	4.38637e-25	3.84238
ENSMUSG00000067017		Up	Yes	1.38441e-27	6.17445e-25	3.99825
ENSMUSG00000055675	Kbtbd11	Up	Yes	1.45059e-27	6.33759e-25	1.36875
ENSMUSG00000018800	Abca5	Up	Yes	1.99917e-27	8.55963e-25	1.05442
ENSMUSG00000068959	Zfp619	Down	Yes	2.40023e-27	1.00753e-24	-2.00385
ENSMUSG00000013236	Ptprs	Up	Yes	1.31209e-26	5.40177e-24	1.30454
ENSMUSG00000050064	Zfp697	Down	Yes	1.79535e-26	7.25187e-24	-1.92989
ENSMUSG00000031494	Cd209a	Down	Yes	3.21768e-26	1.27563e-23	-3.71498
ENSMUSG00000031600	Vps37a	Up	Yes	4.85943e-26	1.89147e-23	0.861626
ENSMUSG00000003484	Cyp4f18	Down	Yes	9.26617e-26	3.54232e-23	-3.34778
ENSMUSG00000029778	Adcyap1r1	Down	Yes	1.37549e-25	5.16603e-23	-1.75935
ENSMUSG00000027288	Zfp106	Up	Yes	1.46723e-25	5.41558e-23	0.641991
ENSMUSG00000040565	Btaf1	Down	Yes	1.52995e-25	5.5514e-23	-0.569511
ENSMUSG00000020629	Adi1	Up	Yes	8.25973e-25	2.94707e-22	0.96186
ENSMUSG00000021908	Ncoa4-ps	Up	Yes	8.63996e-25	3.0322e-22	3.42988
ENSMUSG00000001773	Folh1	Up	Yes	1.439e-24	4.96874e-22	2.10935
ENSMUSG00000091383	H2af-ps2	Up	Yes	1.56803e-24	5.32831e-22	5.41242
ENSMUSG00000061603	Akap6	Up	Yes	2.24142e-24	7.49755e-22	2.03082
ENSMUSG00000086056	Gm4846	Up	Yes	2.34264e-24	7.71559e-22	0.545128
ENSMUSG00000097431	Gm26782	Down	Yes	1.1712e-23	3.79894e-21	-1.39459
ENSMUSG00000025558	Dock9	Down	Yes	1.74988e-23	5.59126e-21	-0.851031
ENSMUSG00000068663	Clec16a	Up	Yes	2.31515e-23	7.28864e-21	0.775622
ENSMUSG00000042063	Zfp386	Up	Yes	4.59711e-23	1.4263e-20	0.957385
ENSMUSG00000026535	Ifi202b	Up	Yes	4.88625e-23	1.49435e-20	5.08495
ENSMUSG00000097141	Gm10524	Down	Yes	7.15314e-23	2.15682e-20	-2.0751
ENSMUSG00000033882	Rbm46	Up	Yes	1.16072e-22	3.45122e-20	2.12013
ENSMUSG00000032498	Mlh1	Down	Yes	1.18453e-22	3.47377e-20	-1.04783
ENSMUSG00000072624	Gm5460	Down	Yes	2.33653e-22	6.75951e-20	-2.40269
ENSMUSG00000117786	Gm10503	Up	Yes	2.37802e-22	6.78782e-20	4.78987
ENSMUSG00000023004	Tuba1b	Up	Yes	2.72033e-22	7.66273e-20	1.18761
ENSMUSG00000108621	Gm33989	Down	Yes	2.83759e-22	7.88923e-20	-0.654676
ENSMUSG00000018415	Gid4	Up	Yes	3.67256e-22	1.00798e-19	0.611798
ENSMUSG00000022181	C6	Down	Yes	4.41014e-22	1.18071e-19	-2.36138
ENSMUSG00000026355	Mcm6	Down	Yes	4.41222e-22	1.18071e-19	-1.9076
ENSMUSG00000006638	Abhd1	Up	Yes	5.19842e-22	1.37392e-19	1.89746
ENSMUSG00000090145	Ugt1a6b	Up	Yes	6.4861e-22	1.69335e-19	1.21927
ENSMUSG00000066026	Dhrs3	Up	Yes	1.22314e-21	3.15481e-19	0.864578
ENSMUSG00000074733	Zfp950	Down	Yes	1.52866e-21	3.8959e-19	-0.904917
ENSMUSG00000030761	Myo7a	Down	Yes	1.65489e-21	4.16799e-19	-1.571
ENSMUSG00000027983	Cyp2u1	Up	Yes	2.14923e-21	5.35009e-19	1.03625
ENSMUSG00000061397	Krt79	Up	Yes	2.73625e-21	6.67614e-19	2.0586
ENSMUSG00000017707	Serinc3	Down	Yes	2.7443e-21	6.67614e-19	-0.627083
ENSMUSG00000024026	Glo1	Up	Yes	6.69547e-21	1.61052e-18	0.951854
ENSMUSG00000054426	A930005H10Rik	Up	Yes	9.7705e-21	2.32408e-18	1.45822
ENSMUSG00000049295	Zfp219	Up	Yes	1.59866e-20	3.76088e-18	0.552332
ENSMUSG00000030748	Il4ra	Down	Yes	2.68594e-20	6.25006e-18	-0.794576
ENSMUSG00000026421	Csrp1	Up	Yes	5.48004e-20	1.26147e-17	0.823943
ENSMUSG00000052833	Sae1	Up	Yes	5.94799e-20	1.35462e-17	0.769143
ENSMUSG00000056234	Ncoa4	Down	Yes	8.92124e-20	2.01038e-17	-0.89324
ENSMUSG00000051906	Cd209f	Down	Yes	1.21279e-19	2.70451e-17	-1.9292
ENSMUSG00000089665	Fcor	Up	Yes	1.32495e-19	2.92418e-17	1.37707
ENSMUSG00000053838	Nudcd3	Up	Yes	1.92614e-19	4.20762e-17	0.539389
ENSMUSG00000023993	Treml1	Up	Yes	2.28288e-19	4.93656e-17	2.94824
ENSMUSG00000086679	Gm15551	Down	Yes	2.48758e-19	5.32541e-17	-4.25966
ENSMUSG00000037994	Slc9b2	Down	Yes	3.29617e-19	6.98657e-17	-3.07126
ENSMUSG00000047719	Ubiad1	Up	Yes	4.56893e-19	9.58938e-17	0.955367
ENSMUSG00000020642	Rnf144a	Up	Yes	4.97572e-19	1.03418e-16	0.777656
ENSMUSG00000023092	Fhl1	Up	Yes	5.06746e-19	1.04312e-16	1.3009
ENSMUSG00000028194	Ddah1	Up	Yes	6.30394e-19	1.28528e-16	1.94215
ENSMUSG00000027236	Eif3j1	Down	Yes	6.43016e-19	1.29865e-16	-1.07175
ENSMUSG00000093483	AA465934	Up	Yes	7.96627e-19	1.59385e-16	2.05406
ENSMUSG00000050668	Gpatch11	Up	Yes	1.25635e-18	2.49037e-16	0.933727
ENSMUSG00000034681	Rnps1	Down	Yes	1.49509e-18	2.93642e-16	-0.995672
ENSMUSG00000056032	BC018473	Up	Yes	1.52783e-18	2.97344e-16	3.63125
ENSMUSG00000103313	Gm38357	Down	Yes	1.99621e-18	3.84999e-16	-2.18453
ENSMUSG00000022265	Ank	Up	Yes	2.30762e-18	4.41086e-16	0.907289
ENSMUSG00000022180	Slc7a8	Down	Yes	4.18312e-18	7.92497e-16	-1.29221
ENSMUSG00000073514	Dok6	Down	Yes	7.60739e-18	1.42859e-15	-4.0776
ENSMUSG00000114538	Gm31517	Down	Yes	7.78932e-18	1.45003e-15	-4.45535
ENSMUSG00000055447	Cd47	Down	Yes	8.44991e-18	1.5486e-15	-0.509121
ENSMUSG00000040187	Bmal2	Down	Yes	8.46349e-18	1.5486e-15	-1.91635
ENSMUSG00000113047	Gm47469	Up	Yes	9.5129e-18	1.72587e-15	1.54046
ENSMUSG00000029001	Fbxo44	Down	Yes	9.99365e-18	1.79785e-15	-2.528
ENSMUSG00000012405	Rpl15	Up	Yes	1.09247e-17	1.94897e-15	0.75737
ENSMUSG00000021798	Ldb3	Up	Yes	1.13297e-17	2.00451e-15	1.41205
ENSMUSG00000109244	Gm44751	Up	Yes	1.23535e-17	2.16774e-15	1.58997
ENSMUSG00000027200	Sema6d	Down	Yes	1.42393e-17	2.47833e-15	-0.718022
ENSMUSG00000039246	Lyplal1	Up	Yes	1.52127e-17	2.60778e-15	1.15869
ENSMUSG00000090215	Trim34b	Up	Yes	1.52267e-17	2.60778e-15	2.89698
ENSMUSG00000075391	Glo1-ps	Up	Yes	1.6053e-17	2.72748e-15	3.49293
ENSMUSG00000006127	Inpp5k	Up	Yes	1.7066e-17	2.87676e-15	0.566444
ENSMUSG00000089783	Gm454	Down	Yes	1.7455e-17	2.91935e-15	-3.10387
ENSMUSG00000021322	Aoah	Down	Yes	2.21737e-17	3.6798e-15	-2.38638
ENSMUSG00000030737	Slco2b1	Down	Yes	2.25167e-17	3.70798e-15	-1.29553
ENSMUSG00000042726	Trafd1	Down	Yes	2.66696e-17	4.35834e-15	-0.796349
ENSMUSG00000045636	Mtus1	Up	Yes	2.86472e-17	4.64605e-15	0.892404
ENSMUSG00000085882	2610507I01Rik	Down	Yes	3.16786e-17	5.09907e-15	-1.8179
ENSMUSG00000086432	B430119L08Rik	Down	Yes	3.40073e-17	5.43305e-15	-2.45628
ENSMUSG00000028788	Ptp4a2	Up	Yes	4.56134e-17	7.23327e-15	0.676098
ENSMUSG00000068758	Il3ra	Up	Yes	4.93338e-17	7.76573e-15	0.978721
ENSMUSG00000039518	Cdsn	Down	Yes	7.19215e-17	1.12387e-14	-2.05458
ENSMUSG00000087611	4930458D05Rik	Down	Yes	7.8711e-17	1.22105e-14	-2.11153
ENSMUSG00000042429	Adora1	Up	Yes	1.07273e-16	1.65216e-14	1.21346
ENSMUSG00000008206	Cers4	Up	Yes	1.26177e-16	1.92943e-14	1.11313
ENSMUSG00000029561	Oasl2	Down	Yes	1.44812e-16	2.19868e-14	-1.56727
ENSMUSG00000092528	Nlrp1c-ps	Down	Yes	1.93272e-16	2.91379e-14	-3.86261
ENSMUSG00000058881	Zfp516	Down	Yes	2.32373e-16	3.47878e-14	-0.736893
ENSMUSG00000025854	Fam20c	Up	Yes	2.37282e-16	3.52759e-14	1.74313
ENSMUSG00000041815	Poldip3	Up	Yes	2.77739e-16	4.10058e-14	0.406443
ENSMUSG00000072476	Rnf26rt	Up	Yes	4.40277e-16	6.45579e-14	3.42199
ENSMUSG00000032911	Cspg4	Up	Yes	4.48199e-16	6.52724e-14	1.34013
ENSMUSG00000020022	Ndufa12	Up	Yes	5.09147e-16	7.36474e-14	1.13395
ENSMUSG00000043263	Ifi209	Down	Yes	6.3779e-16	9.16363e-14	-1.88617
ENSMUSG00000029577	Ube3b	Up	Yes	7.8469e-16	1.11957e-13	0.411305
ENSMUSG00000029413	Naaa	Up	Yes	7.91009e-16	1.11957e-13	0.75896
ENSMUSG00000078496	Zfp982	Down	Yes	7.94909e-16	1.11957e-13	-1.94571
ENSMUSG00000020674	Pxdn	Down	Yes	9.62169e-16	1.34628e-13	-0.773878
ENSMUSG00000069874	Irgm2	Down	Yes	1.36773e-15	1.90133e-13	-1.43237
ENSMUSG00000043463	Rab9b	Down	Yes	1.45501e-15	2.0096e-13	-2.40839
ENSMUSG00000041733	Coq5	Up	Yes	1.56533e-15	2.14811e-13	0.667257
ENSMUSG00000028393	Alad	Up	Yes	1.6013e-15	2.18348e-13	1.25891
ENSMUSG00000045659	Plekha7	Up	Yes	1.61407e-15	2.18697e-13	1.47938
ENSMUSG00000082617	Smt3h2-ps	Up	Yes	1.99212e-15	2.68223e-13	3.40171
ENSMUSG00000002343	Armc6	Up	Yes	2.46451e-15	3.29752e-13	1.07333
ENSMUSG00000113626	Gm7240	Down	Yes	3.65161e-15	4.85551e-13	-3.12154
ENSMUSG00000021508	Cxcl14	Up	Yes	3.97035e-15	5.24674e-13	1.77286
ENSMUSG00000050229	Pigm	Up	Yes	4.80904e-15	6.31607e-13	0.538825
ENSMUSG00000056612	Ppp1r14b	Up	Yes	5.00222e-15	6.52972e-13	0.780686
ENSMUSG00000002325	Irf9	Down	Yes	5.11269e-15	6.63348e-13	-0.765086
ENSMUSG00000042797	Aqp11	Up	Yes	5.2516e-15	6.77267e-13	1.20598
ENSMUSG00000029016	Clcn6	Up	Yes	5.62358e-15	7.20895e-13	0.598675
ENSMUSG00000039414	Heatr5b	Up	Yes	6.01538e-15	7.66531e-13	0.44805
ENSMUSG00000098702	1500015A07Rik	Up	Yes	6.32426e-15	8.01123e-13	1.57866
ENSMUSG00000030255	Sspn	Up	Yes	7.61076e-15	9.58419e-13	0.583035
ENSMUSG00000034422	Parp14	Down	Yes	8.00091e-15	1.00166e-12	-0.703633
ENSMUSG00000025198	Erlin1	Up	Yes	8.51169e-15	1.05941e-12	0.648242
ENSMUSG00000028789	Azin2	Up	Yes	9.34116e-15	1.15593e-12	0.978827
ENSMUSG00000018999	Slc35b4	Up	Yes	1.162e-14	1.42966e-12	0.48849
ENSMUSG00000019370	Calm3	Up	Yes	1.35567e-14	1.65842e-12	0.552934
ENSMUSG00000050663	Trhde	Down	Yes	1.45537e-14	1.77026e-12	-1.7577
ENSMUSG00000042532	Golga7b	Up	Yes	1.52935e-14	1.84973e-12	2.15016
ENSMUSG00000038702	Dsel	Up	Yes	1.93041e-14	2.3217e-12	0.698255
ENSMUSG00000015656	Hspa8	Down	Yes	2.01263e-14	2.40705e-12	-0.649462
ENSMUSG00000103706	6820402A03Rik	Down	Yes	2.03951e-14	2.42566e-12	-4.11218
ENSMUSG00000021306	Gpr137b	Up	Yes	2.18667e-14	2.58631e-12	0.977904
ENSMUSG00000062646	Ganc	Up	Yes	2.21459e-14	2.60495e-12	0.659935
ENSMUSG00000022099	Dmtn	Up	Yes	2.35839e-14	2.75893e-12	0.894081
ENSMUSG00000038250	Usp38	Up	Yes	2.75852e-14	3.20948e-12	0.696064
ENSMUSG00000030871	Ears2	Up	Yes	2.82675e-14	3.26784e-12	0.950218
ENSMUSG00000030921	Trim30a	Down	Yes	2.83921e-14	3.26784e-12	-1.05402
ENSMUSG00000026222	Sp100	Down	Yes	3.22716e-14	3.6945e-12	-0.840928
ENSMUSG00000032640	Chsy1	Up	Yes	3.28572e-14	3.74153e-12	0.841332
ENSMUSG00000051331	Cacna1c	Down	Yes	3.48596e-14	3.94854e-12	-1.5328
ENSMUSG00000024378	Stard4	Up	Yes	3.51207e-14	3.95717e-12	1.09365
ENSMUSG00000059005	Hnrnpa3	Down	Yes	4.50824e-14	5.053e-12	-0.526656
ENSMUSG00000021696	Elovl7	Up	Yes	4.55737e-14	5.08147e-12	1.74373
ENSMUSG00000022297	Fzd6	Down	Yes	5.47353e-14	6.07137e-12	-1.72878
ENSMUSG00000032118	Fez1	Down	Yes	5.94439e-14	6.55967e-12	-1.95844
ENSMUSG00000085208	Brip1os	Down	Yes	6.03464e-14	6.6251e-12	-0.704914
ENSMUSG00000060441	Trim5	Down	Yes	6.55905e-14	7.16409e-12	-3.91926
ENSMUSG00000070348	Ccnd1	Down	Yes	6.73323e-14	7.317e-12	-1.24478
ENSMUSG00000050315	Synpo2	Up	Yes	7.96221e-14	8.60884e-12	1.21224
ENSMUSG00000078503	Zfp990	Up	Yes	8.14833e-14	8.76581e-12	2.84898
ENSMUSG00000034656	Cacna1a	Up	Yes	9.30329e-14	9.95825e-12	0.84924
ENSMUSG00000031974	Abcb10	Up	Yes	9.43832e-14	1.00525e-11	0.608077
ENSMUSG00000002346	Slc25a42	Up	Yes	9.72054e-14	1.03019e-11	0.915604
ENSMUSG00000026674	Ddr2	Down	Yes	1.41066e-13	1.48765e-11	-0.772439
ENSMUSG00000020491	2810021J22Rik	Up	Yes	1.52192e-13	1.59537e-11	0.973771
ENSMUSG00000030178	Klra13-ps	Up	Yes	1.52771e-13	1.59537e-11	2.67604
ENSMUSG00000026504	Sdccag8	Down	Yes	1.57229e-13	1.63396e-11	-0.696705
ENSMUSG00000004626	Stxbp2	Down	Yes	1.75969e-13	1.81987e-11	-0.974706
ENSMUSG00000094870	Zfp131	Down	Yes	1.81606e-13	1.86914e-11	-0.805327
ENSMUSG00000046546	Fam43a	Down	Yes	1.82733e-13	1.87175e-11	-1.33641
ENSMUSG00000032120	C2cd2l	Down	Yes	1.9883e-13	2.02693e-11	-1.03567
ENSMUSG00000116953	Ermardl2	Up	Yes	3.30556e-13	3.35381e-11	1.90709
ENSMUSG00000036880	Acaa2	Up	Yes	4.08256e-13	4.12262e-11	0.843106
ENSMUSG00000041258	Zfp236	Down	Yes	4.15078e-13	4.17183e-11	-0.525906
ENSMUSG00000024479	Mal2	Up	Yes	4.41524e-13	4.41689e-11	1.63763
ENSMUSG00000030790	Adm	Down	Yes	4.55341e-13	4.53392e-11	-1.48807
ENSMUSG00000058743	Kcnj14	Up	Yes	4.67252e-13	4.61942e-11	2.38445
ENSMUSG00000051506	Wdfy4	Down	Yes	4.69864e-13	4.61942e-11	-1.26395
ENSMUSG00000046768	Rhoj	Down	Yes	4.704e-13	4.61942e-11	-0.651723
ENSMUSG00000032549	Rab6b	Down	Yes	4.85968e-13	4.75051e-11	-1.70642
ENSMUSG00000022014	Epsti1	Down	Yes	5.07855e-13	4.94189e-11	-1.48279
ENSMUSG00000026728	Vim	Up	Yes	5.25716e-13	5.09254e-11	0.873597
ENSMUSG00000109812	Gm45640	Down	Yes	5.37657e-13	5.18476e-11	-1.52083
ENSMUSG00000052125	F730043M19Rik	Up	Yes	5.40284e-13	5.18672e-11	1.3845
ENSMUSG00000031616	Ednra	Down	Yes	6.14682e-13	5.87461e-11	-1.29237
ENSMUSG00000041308	Sntb2	Up	Yes	6.44818e-13	6.13523e-11	0.505339
ENSMUSG00000028669	Pithd1	Up	Yes	6.57244e-13	6.22579e-11	0.769689
ENSMUSG00000006154	Eps8l1	Down	Yes	8.22803e-13	7.75973e-11	-2.30179
ENSMUSG00000003199	Mpnd	Up	Yes	8.39934e-13	7.88653e-11	0.561362
ENSMUSG00000033685	Ucp2	Up	Yes	9.16274e-13	8.56576e-11	1.08206
ENSMUSG00000025931	Paqr8	Up	Yes	9.82738e-13	9.14715e-11	1.20826
ENSMUSG00000032860	P2ry2	Down	Yes	1.05878e-12	9.81227e-11	-1.37729
ENSMUSG00000026069	Il1rl1	Down	Yes	1.28604e-12	1.18671e-10	-1.19021
ENSMUSG00000062006	Rpl34	Down	Yes	1.45738e-12	1.33904e-10	-0.827746
ENSMUSG00000024169	Ift140	Up	Yes	1.64214e-12	1.49651e-10	0.55786
ENSMUSG00000031078	Cttn	Up	Yes	1.64275e-12	1.49651e-10	0.481694
ENSMUSG00000003273	Car11	Up	Yes	1.66736e-12	1.51249e-10	1.35124
ENSMUSG00000022419	Deptor	Up	Yes	1.71557e-12	1.54966e-10	1.01057
ENSMUSG00000058799	Nap1l1	Up	Yes	2.30588e-12	2.07413e-10	0.741138
ENSMUSG00000001128	Cfp	Down	Yes	2.35911e-12	2.11313e-10	-0.813723
ENSMUSG00000001435	Col18a1	Up	Yes	2.4214e-12	2.15989e-10	0.932187
ENSMUSG00000098557	Kctd12	Down	Yes	2.61067e-12	2.31905e-10	-0.675889
ENSMUSG00000038259	Gdf5	Up	Yes	2.7102e-12	2.39752e-10	1.75275
ENSMUSG00000040483	Xaf1	Up	Yes	3.10257e-12	2.73333e-10	0.798755
ENSMUSG00000004446	Bid	Down	Yes	3.49639e-12	3.06765e-10	-0.937726
ENSMUSG00000002983	Relb	Up	Yes	3.66412e-12	3.20169e-10	0.75001
ENSMUSG00000024030	Abcg1	Down	Yes	3.76211e-12	3.27395e-10	-1.29661
ENSMUSG00000022947	Cbr3	Up	Yes	3.95344e-12	3.42653e-10	1.24217
ENSMUSG00000060639	H4c9	Up	Yes	4.28079e-12	3.69529e-10	1.79486
ENSMUSG00000091549	Gm6548	Down	Yes	4.44129e-12	3.79236e-10	-1.20168
ENSMUSG00000039509	Nup133	Up	Yes	4.44406e-12	3.79236e-10	0.50925
ENSMUSG00000021182	Ccdc88c	Down	Yes	4.44639e-12	3.79236e-10	-1.11755
ENSMUSG00000020817	Rabep1	Up	Yes	4.50315e-12	3.82554e-10	0.41418
ENSMUSG00000028975	Pex14	Up	Yes	4.61785e-12	3.90747e-10	0.685684
ENSMUSG00000022383	Ppara	Up	Yes	4.65342e-12	3.92206e-10	1.44827
ENSMUSG00000072774	Zfp951	Down	Yes	4.92083e-12	4.13118e-10	-1.4756
ENSMUSG00000021591	Glrx	Up	Yes	5.28796e-12	4.42206e-10	1.31615
ENSMUSG00000033715	Akr1c14	Up	Yes	5.64793e-12	4.70471e-10	1.79078
ENSMUSG00000023992	Trem2	Up	Yes	6.04402e-12	5.01513e-10	2.31343
ENSMUSG00000025575	Cant1	Up	Yes	6.1306e-12	5.06733e-10	0.503631
ENSMUSG00000078994	Zfp429	Down	Yes	6.527e-12	5.37423e-10	-2.9864
ENSMUSG00000024197	Plin3	Up	Yes	6.56743e-12	5.3868e-10	0.528947
ENSMUSG00000033826	Dnah8	Up	Yes	6.67177e-12	5.45149e-10	1.51229
ENSMUSG00000096010	H4c16	Up	Yes	6.87937e-12	5.59976e-10	1.3663
ENSMUSG00000025421	Hdhd2	Up	Yes	7.21439e-12	5.85022e-10	0.787241
ENSMUSG00000001493	Meox1	Down	Yes	7.98946e-12	6.45427e-10	-1.34795
ENSMUSG00000025036	Sfxn2	Down	Yes	9.01163e-12	7.22863e-10	-0.822501
ENSMUSG00000042632	Pla2g6	Up	Yes	9.01553e-12	7.22863e-10	0.543497
ENSMUSG00000004814	Ccl24	Down	Yes	9.17085e-12	7.32573e-10	-1.28281
ENSMUSG00000104571	Gm43010	Down	Yes	9.21795e-12	7.33598e-10	-1.20391
ENSMUSG00000110123	Gm18562	Up	Yes	9.70282e-12	7.69326e-10	2.6968
ENSMUSG00000028369	Svep1	Down	Yes	1.10417e-11	8.72251e-10	-1.32854
ENSMUSG00000049670	Morn4	Up	Yes	1.11482e-11	8.7743e-10	1.26067
ENSMUSG00000075296	Aldh3b2	Up	Yes	1.29546e-11	1.01404e-09	1.46358
ENSMUSG00000038167	Plekhg6	Up	Yes	1.29786e-11	1.01404e-09	1.62288
ENSMUSG00000014773	Dll1	Down	Yes	1.37084e-11	1.06716e-09	-1.25018
ENSMUSG00000044566	Cage1	Up	Yes	1.43821e-11	1.11555e-09	1.34447
ENSMUSG00000006219	Fblim1	Down	Yes	1.62586e-11	1.25655e-09	-1.40457
ENSMUSG00000000276	Dgke	Down	Yes	1.88e-11	1.44774e-09	-0.810791
ENSMUSG00000037977	6430571L13Rik	Up	Yes	1.97848e-11	1.51429e-09	2.13575
ENSMUSG00000097705	Gm26740	Down	Yes	1.98058e-11	1.51429e-09	-2.38365
ENSMUSG00000058153	Sez6l	Down	Yes	2.00624e-11	1.52845e-09	-2.71953
ENSMUSG00000037965	Zc3h7a	Down	Yes	2.11313e-11	1.60418e-09	-0.395474
ENSMUSG00000070868	Skint3	Down	Yes	2.26022e-11	1.70978e-09	-3.08281
ENSMUSG00000021595	Nsun2	Up	Yes	2.42807e-11	1.83029e-09	0.514661
ENSMUSG00000117916	9630028I04Rik	Up	Yes	2.45439e-11	1.84363e-09	1.85191
ENSMUSG00000030541	Idh2	Up	Yes	2.47353e-11	1.85152e-09	0.610687
ENSMUSG00000005672	Kit	Down	Yes	2.54093e-11	1.89534e-09	-1.00052
ENSMUSG00000074212	Dnajb14	Up	Yes	2.55069e-11	1.89601e-09	0.353592
ENSMUSG00000051652	Lrrc3	Up	Yes	2.56094e-11	1.89704e-09	0.985292
ENSMUSG00000031805	Jak3	Down	Yes	2.65091e-11	1.95692e-09	-0.976397
ENSMUSG00000072769	Gm10419	Up	Yes	2.95055e-11	2.17063e-09	1.64109
ENSMUSG00000005161	Prdx2	Up	Yes	2.98448e-11	2.18807e-09	0.648297
ENSMUSG00000006403	Adamts4	Down	Yes	3.17006e-11	2.3162e-09	-1.5166
ENSMUSG00000038179	Slamf7	Down	Yes	3.21731e-11	2.34273e-09	-2.06064
ENSMUSG00000001025	S100a6	Up	Yes	3.40428e-11	2.47047e-09	1.35514
ENSMUSG00000040824	Snrpd2	Up	Yes	3.7036e-11	2.6786e-09	0.763833
ENSMUSG00000053332	Gas5	Down	Yes	4.32346e-11	3.11638e-09	-0.687597
ENSMUSG00000039997	Ifi203	Down	Yes	4.57422e-11	3.28607e-09	-0.57199
ENSMUSG00000095930	Nim1k	Up	Yes	4.60239e-11	3.29525e-09	1.16182
ENSMUSG00000039166	Akap7	Down	Yes	4.72714e-11	3.37328e-09	-0.755095
ENSMUSG00000097662	Gm2093	Up	Yes	4.80197e-11	3.4153e-09	2.49639
ENSMUSG00000038422	Hdhd3	Up	Yes	5.11266e-11	3.62423e-09	1.36862
ENSMUSG00000051111	Sv2c	Up	Yes	5.2769e-11	3.7243e-09	2.00013
ENSMUSG00000024887	Asah2	Down	Yes	5.28862e-11	3.7243e-09	-0.473237
ENSMUSG00000078238	Gm12854	Up	Yes	5.31631e-11	3.73153e-09	2.72857
ENSMUSG00000030098	Grip2	Up	Yes	5.48055e-11	3.83251e-09	1.81073
ENSMUSG00000034463	Scara3	Down	Yes	5.49598e-11	3.83251e-09	-0.862559
ENSMUSG00000022629	Kif21a	Up	Yes	5.62494e-11	3.9097e-09	0.728633
ENSMUSG00000032332	Col12a1	Up	Yes	5.93851e-11	4.11429e-09	1.7469
ENSMUSG00000033530	Ttc7b	Up	Yes	6.26124e-11	4.32389e-09	0.54748
ENSMUSG00000096780	Tmem181b-ps	Up	Yes	6.3907e-11	4.39911e-09	1.03556
ENSMUSG00000054889	Dsp	Up	Yes	6.65262e-11	4.56472e-09	1.24021
ENSMUSG00000035299	Mid1	Down	Yes	7.0477e-11	4.82036e-09	-1.20702
ENSMUSG00000032058	Ppp2r1b	Up	Yes	8.3107e-11	5.6661e-09	0.841497
ENSMUSG00000021589	Rhobtb3	Up	Yes	9.24262e-11	6.26548e-09	0.789019
ENSMUSG00000045868	Gvin1	Down	Yes	9.24838e-11	6.26548e-09	-2.71274
ENSMUSG00000023961	Enpp4	Up	Yes	9.47061e-11	6.3958e-09	0.580457
ENSMUSG00000027669	Gnb4	Down	Yes	9.67505e-11	6.51331e-09	-0.903063
ENSMUSG00000054951	9130008F23Rik	Down	Yes	1.00864e-10	6.76893e-09	-1.64243
ENSMUSG00000037624	Kcnk2	Up	Yes	1.0222e-10	6.82735e-09	0.928055
ENSMUSG00000030532	Hddc3	Up	Yes	1.02372e-10	6.82735e-09	1.00419
ENSMUSG00000008348	Ubc	Down	Yes	1.03507e-10	6.88163e-09	-1.09351
ENSMUSG00000079491	H2-T10	Up	Yes	1.0919e-10	7.23693e-09	1.0614
ENSMUSG00000021236	Entpd5	Up	Yes	1.14624e-10	7.57365e-09	0.763997
ENSMUSG00000026123	Plekhb2	Down	Yes	1.25652e-10	8.27679e-09	-0.808812
ENSMUSG00000023021	Cers5	Up	Yes	1.33633e-10	8.7755e-09	0.469708
ENSMUSG00000029298	Gbp9	Down	Yes	1.40662e-10	9.20883e-09	-0.863927
ENSMUSG00000021461	Fancc	Down	Yes	1.5092e-10	9.85029e-09	-0.962819
ENSMUSG00000084960	B430010I23Rik	Down	Yes	1.51525e-10	9.85971e-09	-1.63343
ENSMUSG00000023156	Rpp14	Up	Yes	1.5224e-10	9.8762e-09	0.720688
ENSMUSG00000021950	Anxa8	Up	Yes	1.6212e-10	1.04854e-08	1.57229
ENSMUSG00000090486	BC035947	Down	Yes	1.64511e-10	1.0608e-08	-1.64947
ENSMUSG00000042363	Lgalsl	Up	Yes	1.65718e-10	1.06537e-08	0.533967
ENSMUSG00000018844	Fndc8	Up	Yes	1.75119e-10	1.12244e-08	2.09162
ENSMUSG00000020220	Vps13d	Up	Yes	1.81624e-10	1.16066e-08	0.327921
ENSMUSG00000090394	4930523C07Rik	Down	Yes	2.08999e-10	1.33162e-08	-0.915749
ENSMUSG00000109925	Gm45315	Up	Yes	2.12854e-10	1.35216e-08	2.60521
ENSMUSG00000051041	Olfml1	Up	Yes	2.14843e-10	1.36076e-08	0.684857
ENSMUSG00000083844	Ube2d-ps	Up	Yes	2.17615e-10	1.37425e-08	0.736224
ENSMUSG00000116498	Gm38563	Up	Yes	2.19313e-10	1.3809e-08	1.59092
ENSMUSG00000097207	6030443J06Rik	Up	Yes	2.27998e-10	1.43137e-08	1.15647
ENSMUSG00000107756	Gm44164	Down	Yes	2.33919e-10	1.46425e-08	-0.997875
ENSMUSG00000026856	Dolpp1	Up	Yes	2.36346e-10	1.47513e-08	0.543974
ENSMUSG00000029701	Rbm28	Up	Yes	2.4815e-10	1.5443e-08	1.26329
ENSMUSG00000014361	Mertk	Down	Yes	2.49941e-10	1.55094e-08	-0.824724
ENSMUSG00000069609	Cd300ld4	Up	Yes	2.58353e-10	1.5985e-08	2.27603
ENSMUSG00000028973	Abcb8	Up	Yes	2.74915e-10	1.69608e-08	0.447683
ENSMUSG00000037646	Vps13b	Down	Yes	2.84778e-10	1.75188e-08	-0.301923
ENSMUSG00000039105	Atp6v1g1	Up	Yes	2.99293e-10	1.8359e-08	0.603309
ENSMUSG00000019996	Map7	Up	Yes	3.05564e-10	1.869e-08	1.10771
ENSMUSG00000051177	Plcb1	Up	Yes	3.1359e-10	1.91263e-08	0.7236
ENSMUSG00000053819	Camk2d	Down	Yes	3.20521e-10	1.94935e-08	-0.635034
ENSMUSG00000032702	Kank1	Up	Yes	3.30647e-10	2.00524e-08	0.65658
ENSMUSG00000035202	Lars2	Down	Yes	3.34209e-10	2.02112e-08	-0.657517
ENSMUSG00000024424	Ttc39c	Up	Yes	3.41864e-10	2.06159e-08	0.943734
ENSMUSG00000089675	Ugt1a8	Up	Yes	3.80129e-10	2.2859e-08	2.61735
ENSMUSG00000062257	Opcml	Down	Yes	4.20908e-10	2.52403e-08	-1.07583
ENSMUSG00000029426	Scarb2	Down	Yes	4.29062e-10	2.56574e-08	-0.452033
ENSMUSG00000039470	Zdhhc2	Up	Yes	4.30518e-10	2.56728e-08	1.27766
ENSMUSG00000056413	Adap1	Up	Yes	4.41834e-10	2.62744e-08	1.06981
ENSMUSG00000039952	Dag1	Up	Yes	4.43535e-10	2.63025e-08	0.37254
ENSMUSG00000040132	Semg1	Up	Yes	4.45666e-10	2.63558e-08	0.0431644
ENSMUSG00000036062	Phf24	Down	Yes	5.21852e-10	3.07763e-08	-1.67423
ENSMUSG00000052738	Suclg1	Up	Yes	5.43678e-10	3.19754e-08	0.790334
ENSMUSG00000033355	Rtp4	Down	Yes	5.64814e-10	3.30427e-08	-1.11142
ENSMUSG00000017778	Cox7c	Up	Yes	5.64911e-10	3.30427e-08	0.897432
ENSMUSG00000002668	Dennd1c	Down	Yes	5.68833e-10	3.31814e-08	-1.01652
ENSMUSG00000028035	Dnajb4	Up	Yes	6.14341e-10	3.57121e-08	0.694599
ENSMUSG00000079363	Gbp4	Down	Yes	6.15554e-10	3.57121e-08	-1.43123
ENSMUSG00000113389	Gm9512	Up	Yes	6.20961e-10	3.59285e-08	2.20658
ENSMUSG00000060427	Zfp868	Up	Yes	6.66827e-10	3.84106e-08	0.713684
ENSMUSG00000032131	Abcg4	Down	Yes	6.67449e-10	3.84106e-08	-1.81557
ENSMUSG00000038388	Pals2	Down	Yes	6.82662e-10	3.91808e-08	-1.08156
ENSMUSG00000107950	Gm6375	Up	Yes	6.9264e-10	3.96471e-08	2.72097
ENSMUSG00000035505	Cox18	Up	Yes	7.22563e-10	4.11553e-08	0.667863
ENSMUSG00000021794	Glud1	Up	Yes	7.22832e-10	4.11553e-08	0.505283
ENSMUSG00000037010	Apln	Down	Yes	7.38971e-10	4.19536e-08	-1.69276
ENSMUSG00000061665	Cd2ap	Down	Yes	7.40773e-10	4.19536e-08	-0.41917
ENSMUSG00000030739	Myh14	Up	Yes	7.89075e-10	4.45713e-08	0.918677
ENSMUSG00000006395	Hyi	Up	Yes	8.12264e-10	4.57604e-08	0.774598
ENSMUSG00000108866	Gm35082	Up	Yes	8.27949e-10	4.65216e-08	2.61388
ENSMUSG00000042978	Sbk1	Up	Yes	8.41457e-10	4.69854e-08	0.848328
ENSMUSG00000018425	Dhx40	Down	Yes	8.42068e-10	4.69854e-08	-0.521522
ENSMUSG00000032596	Uba7	Down	Yes	8.42788e-10	4.69854e-08	-0.844852
ENSMUSG00000081723	Gm15931	Up	Yes	8.76782e-10	4.87536e-08	1.83317
ENSMUSG00000042208	Sanbr	Up	Yes	9.75486e-10	5.41015e-08	0.485488
ENSMUSG00000036707	Cab39	Up	Yes	1.12055e-09	6.18761e-08	0.338032
ENSMUSG00000039168	Dap	Up	Yes	1.12145e-09	6.18761e-08	1.00758
ENSMUSG00000039195	Bbln	Up	Yes	1.15581e-09	6.36083e-08	0.953547
ENSMUSG00000011305	Plin5	Up	Yes	1.17673e-09	6.45647e-08	1.17733
ENSMUSG00000044573	Acp1	Down	Yes	1.17922e-09	6.45647e-08	-0.692987
ENSMUSG00000066364	Serpina3b	Down	Yes	1.21445e-09	6.63237e-08	-2.09972
ENSMUSG00000021061	Sptb	Up	Yes	1.2832e-09	6.98999e-08	0.947861
ENSMUSG00000011179	Odc1	Down	Yes	1.34318e-09	7.29819e-08	-0.496651
ENSMUSG00000026648	Dclre1c	Down	Yes	1.36189e-09	7.38109e-08	-0.874085
ENSMUSG00000074419	Pira13	Up	Yes	1.37181e-09	7.41611e-08	1.99498
ENSMUSG00000027227	Sord	Up	Yes	1.42165e-09	7.66619e-08	0.730798
ENSMUSG00000000605	Clcn4	Down	Yes	1.44918e-09	7.79501e-08	-0.369
ENSMUSG00000049532	Sall2	Down	Yes	1.48265e-09	7.95504e-08	-1.04334
ENSMUSG00000032263	Bckdhb	Up	Yes	1.48695e-09	7.95818e-08	0.833984
ENSMUSG00000107385	C330024D21Rik	Up	Yes	1.50197e-09	8.01848e-08	2.33317
ENSMUSG00000030465	Psd3	Down	Yes	1.60821e-09	8.56434e-08	-0.451781
ENSMUSG00000113344	Gm49251	Up	Yes	1.61238e-09	8.56524e-08	2.57281
ENSMUSG00000030825	Hsd17b14	Up	Yes	1.68193e-09	8.91258e-08	1.62558
ENSMUSG00000024672	Ms4a7	Down	Yes	1.71884e-09	9.08564e-08	-1.5477
ENSMUSG00000112099	Gm8960	Down	Yes	1.73399e-09	9.14318e-08	-2.52795
ENSMUSG00000015134	Aldh1a3	Down	Yes	1.748e-09	9.1944e-08	-1.47985
ENSMUSG00000022883	Robo1	Up	Yes	1.76687e-09	9.27089e-08	0.779393
ENSMUSG00000045287	Rtn4rl1	Up	Yes	1.79995e-09	9.42135e-08	0.958204
ENSMUSG00000033751	Gadd45gip1	Down	Yes	1.92923e-09	1.00513e-07	-0.654429
ENSMUSG00000021376	Tpmt	Up	Yes	1.9297e-09	1.00513e-07	0.833056
ENSMUSG00000114608	Gm36161	Down	Yes	1.97245e-09	1.02491e-07	-3.18848
ENSMUSG00000040466	Blvrb	Up	Yes	2.15688e-09	1.11803e-07	0.68187
ENSMUSG00000018845	Unc45b	Down	Yes	2.26444e-09	1.17095e-07	-1.11752
ENSMUSG00000032437	Stt3b	Down	Yes	2.29067e-09	1.18165e-07	-0.468206
ENSMUSG00000039349	C130074G19Rik	Up	Yes	2.3696e-09	1.21943e-07	0.931924
ENSMUSG00000026987	Baz2b	Down	Yes	2.42994e-09	1.24749e-07	-0.533201
ENSMUSG00000023411	Nfatc4	Down	Yes	2.52322e-09	1.29227e-07	-0.779807
ENSMUSG00000106475	Gm43011	Down	Yes	2.55037e-09	1.30306e-07	-0.91105
ENSMUSG00000052949	Rnf157	Down	Yes	2.56398e-09	1.30453e-07	-1.38482
ENSMUSG00000001542	Ell2	Up	Yes	2.56543e-09	1.30453e-07	0.473949
ENSMUSG00000032307	Ube2q2	Down	Yes	2.5782e-09	1.30792e-07	-0.501987
ENSMUSG00000029672	Fam3c	Up	Yes	2.59583e-09	1.31375e-07	0.536116
ENSMUSG00000025610	Map3k7cl	Down	Yes	2.75595e-09	1.39149e-07	-1.91176
ENSMUSG00000026589	Sec16b	Down	Yes	2.8744e-09	1.44789e-07	-0.572528
ENSMUSG00000040943	Tet2	Down	Yes	2.89469e-09	1.45255e-07	-0.501254
ENSMUSG00000109176	Zfp264	Up	Yes	2.89723e-09	1.45255e-07	2.182
ENSMUSG00000070327	Rnf213	Down	Yes	2.92065e-09	1.46087e-07	-0.538322
ENSMUSG00000032554	Trf	Down	Yes	2.9369e-09	1.46558e-07	-0.77162
ENSMUSG00000046275	Trarg1	Up	Yes	2.94792e-09	1.46765e-07	0.633816
ENSMUSG00000049550	Clip1	Down	Yes	2.9696e-09	1.47501e-07	-0.399591
ENSMUSG00000026896	Ifih1	Down	Yes	3.09593e-09	1.5342e-07	-0.47632
ENSMUSG00000103662	Gm34294	Down	Yes	3.29987e-09	1.62966e-07	-1.20682
ENSMUSG00000039813	Tbc1d2	Up	Yes	3.30379e-09	1.62966e-07	1.01659
ENSMUSG00000033538	Casp4	Down	Yes	3.35446e-09	1.65086e-07	-1.08808
ENSMUSG00000024293	Esco1	Up	Yes	3.4043e-09	1.67154e-07	0.497288
ENSMUSG00000022150	Dab2	Down	Yes	3.47763e-09	1.70364e-07	-0.680148
ENSMUSG00000022261	Sdc2	Up	Yes	3.54647e-09	1.7334e-07	0.556134
ENSMUSG00000029434	Vps33a	Up	Yes	3.60191e-09	1.75649e-07	0.367321
ENSMUSG00000068267	Cenpb	Up	Yes	3.63752e-09	1.76982e-07	0.280682
ENSMUSG00000107622	4930512J16Rik	Down	Yes	3.72156e-09	1.80461e-07	-2.69568
ENSMUSG00000027339	Rassf2	Down	Yes	3.72588e-09	1.80461e-07	-0.753834
ENSMUSG00000085682	Gm14267	Up	Yes	3.78731e-09	1.83022e-07	2.23911
ENSMUSG00000017737	Mmp9	Down	Yes	3.88701e-09	1.87417e-07	-1.84663
ENSMUSG00000062609	Kcnj15	Up	Yes	3.93329e-09	1.89222e-07	1.39538
ENSMUSG00000022106	Rcbtb2	Up	Yes	3.95892e-09	1.90028e-07	0.43397
ENSMUSG00000055341	Zfp457	Up	Yes	4.02965e-09	1.92991e-07	1.58843
ENSMUSG00000006362	Cbfa2t3	Down	Yes	4.04718e-09	1.93397e-07	-0.909896
ENSMUSG00000022323	Rida	Up	Yes	4.18671e-09	1.99619e-07	0.968216
ENSMUSG00000041696	Rasl12	Up	Yes	4.26311e-09	2.0281e-07	1.00824
ENSMUSG00000024462	Gabbr1	Down	Yes	4.45323e-09	2.11385e-07	-0.710159
ENSMUSG00000032231	Anxa2	Up	Yes	4.63702e-09	2.19623e-07	0.905839
ENSMUSG00000073491	Ifi213	Down	Yes	4.68854e-09	2.21572e-07	-2.82378
ENSMUSG00000009281	Rarres2	Up	Yes	4.82181e-09	2.27368e-07	0.630138
ENSMUSG00000030539	Sema4b	Up	Yes	5.00477e-09	2.35477e-07	0.689265
ENSMUSG00000057672	Pkn1	Down	Yes	5.19867e-09	2.44064e-07	-0.436887
ENSMUSG00000028671	Gale	Up	Yes	5.41349e-09	2.53593e-07	0.793988
ENSMUSG00000032024	Clmp	Up	Yes	5.69524e-09	2.66209e-07	0.980379
ENSMUSG00000027999	Pla2g12a	Down	Yes	6.05962e-09	2.82624e-07	-0.636891
ENSMUSG00000037797	Adh4	Up	Yes	6.30663e-09	2.93505e-07	2.06974
ENSMUSG00000082769	Gm15793	Down	Yes	6.62095e-09	3.07465e-07	-2.40304
ENSMUSG00000023764	Sfi1	Up	Yes	6.69696e-09	3.10322e-07	0.613824
ENSMUSG00000026452	Syt2	Down	Yes	6.75357e-09	3.12269e-07	-2.80414
ENSMUSG00000032579	Hemk1	Up	Yes	6.77168e-09	3.12431e-07	0.733066
ENSMUSG00000023885	Thbs2	Up	Yes	6.91348e-09	3.18288e-07	1.64423
ENSMUSG00000036158	Prickle1	Up	Yes	7.02488e-09	3.22722e-07	0.519989
ENSMUSG00000030259	Rassf8	Up	Yes	7.1477e-09	3.27398e-07	0.536082
ENSMUSG00000020745	Pafah1b1	Up	Yes	7.15725e-09	3.27398e-07	0.348832
ENSMUSG00000038034	Igsf8	Up	Yes	7.40141e-09	3.37845e-07	0.628272
ENSMUSG00000054404	Slfn5	Down	Yes	7.54208e-09	3.42989e-07	-0.768526
ENSMUSG00000057335	Cep170	Down	Yes	7.54615e-09	3.42989e-07	-0.501676
ENSMUSG00000118012	Gm46620	Down	Yes	7.68897e-09	3.48741e-07	-2.44557
ENSMUSG00000040648	Ppip5k2	Up	Yes	8.07197e-09	3.65338e-07	0.428037
ENSMUSG00000041801	Phlda3	Up	Yes	8.59191e-09	3.8805e-07	0.694688
ENSMUSG00000050931	Sgms2	Up	Yes	8.93922e-09	4.02886e-07	0.76344
ENSMUSG00000047714	Ppp1r2	Down	Yes	9.18314e-09	4.1301e-07	-0.50147
ENSMUSG00000032431	Crtap	Up	Yes	9.30191e-09	4.17474e-07	0.490005
ENSMUSG00000031530	Dusp4	Up	Yes	9.69901e-09	4.34386e-07	0.848334
ENSMUSG00000100801	Gm15459	Down	Yes	9.77416e-09	4.36838e-07	-1.81998
ENSMUSG00000027858	Tspan2	Down	Yes	9.9268e-09	4.42735e-07	-1.11008
ENSMUSG00000026029	Casp8	Down	Yes	1.00643e-08	4.47936e-07	-0.550207
ENSMUSG00000021509	Slc25a48	Up	Yes	1.08123e-08	4.80229e-07	1.84452
ENSMUSG00000034265	Zdhhc14	Down	Yes	1.11751e-08	4.95313e-07	-0.816054
ENSMUSG00000008575	Nfib	Up	Yes	1.12725e-08	4.98598e-07	0.444383
ENSMUSG00000029163	Emilin1	Down	Yes	1.13276e-08	5.00005e-07	-0.756265
ENSMUSG00000028648	Ndufs5	Up	Yes	1.13611e-08	5.00451e-07	0.806423
ENSMUSG00000019966	Kitl	Down	Yes	1.15894e-08	5.0946e-07	-0.705084
ENSMUSG00000062866	Phactr2	Down	Yes	1.18137e-08	5.18252e-07	-0.356701
ENSMUSG00000037447	Arid5a	Down	Yes	1.24197e-08	5.43723e-07	-0.8852
ENSMUSG00000037820	Tgm2	Up	Yes	1.26133e-08	5.51073e-07	0.487856
ENSMUSG00000114442	F630042J09Rik	Up	Yes	1.26982e-08	5.5365e-07	2.09429
ENSMUSG00000046879	Irgm1	Down	Yes	1.27911e-08	5.56568e-07	-0.705574
ENSMUSG00000035293	G2e3	Down	Yes	1.28961e-08	5.60001e-07	-0.700692
ENSMUSG00000056004	Elapor2	Up	Yes	1.41297e-08	6.12327e-07	2.01113
ENSMUSG00000061981	Flot2	Up	Yes	1.42483e-08	6.16216e-07	0.400736
ENSMUSG00000061353	Cxcl12	Down	Yes	1.44256e-08	6.22628e-07	-1.00326
ENSMUSG00000038351	Sgsm2	Up	Yes	1.48045e-08	6.37694e-07	0.60358
ENSMUSG00000025217	Btrc	Down	Yes	1.55262e-08	6.67438e-07	-0.463921
ENSMUSG00000016024	Lbp	Down	Yes	1.565e-08	6.71412e-07	-1.36077
ENSMUSG00000026944	Abca2	Up	Yes	1.61767e-08	6.92623e-07	0.467156
ENSMUSG00000022462	Slc38a2	Down	Yes	1.62567e-08	6.94659e-07	-0.652596
ENSMUSG00000062995	Ica1	Down	Yes	1.63062e-08	6.95384e-07	-0.967021
ENSMUSG00000027217	Tspan18	Up	Yes	1.66848e-08	7.09196e-07	0.925539
ENSMUSG00000030688	Stard10	Up	Yes	1.66963e-08	7.09196e-07	1.4424
ENSMUSG00000024583	Txnl1	Up	Yes	1.68661e-08	7.14989e-07	0.3604
ENSMUSG00000027335	Adra1d	Up	Yes	1.71435e-08	7.25311e-07	1.17248
ENSMUSG00000031875	Cmtm3	Down	Yes	1.73268e-08	7.31623e-07	-0.606149
ENSMUSG00000081005	Gm13198	Up	Yes	1.75565e-08	7.39862e-07	1.62275
ENSMUSG00000022350	Washc5	Up	Yes	1.8244e-08	7.66302e-07	0.44123
ENSMUSG00000034459	Ifit1	Down	Yes	1.82555e-08	7.66302e-07	-1.39944
ENSMUSG00000085180	AI838599	Up	Yes	1.85123e-08	7.75558e-07	1.58051
ENSMUSG00000063430	Wscd2	Up	Yes	1.8592e-08	7.77379e-07	0.930829
ENSMUSG00000025366	Esyt1	Up	Yes	1.92009e-08	8.01273e-07	0.372744
ENSMUSG00000019762	Iyd	Up	Yes	1.96218e-08	8.17246e-07	0.537398
ENSMUSG00000074151	Nlrc5	Down	Yes	2.02458e-08	8.41596e-07	-0.740605
ENSMUSG00000027424	Mgme1	Down	Yes	2.0293e-08	8.41924e-07	-0.960408
ENSMUSG00000039735	Fnbp1l	Down	Yes	2.03695e-08	8.43462e-07	-0.703381
ENSMUSG00000020638	Cmpk2	Down	Yes	2.05397e-08	8.48867e-07	-0.923256
ENSMUSG00000078921	Tgtp2	Down	Yes	2.07894e-08	8.57533e-07	-1.81055
ENSMUSG00000028974	Dffa	Up	Yes	2.1064e-08	8.6719e-07	0.605399
ENSMUSG00000027613	Eif6	Up	Yes	2.1495e-08	8.83235e-07	0.481249
ENSMUSG00000074420	Gm10693	Up	Yes	2.1687e-08	8.89416e-07	2.08879
ENSMUSG00000068245	Phf11d	Down	Yes	2.20031e-08	9.00656e-07	-0.907469
ENSMUSG00000039620	Trmt9b	Up	Yes	2.20679e-08	9.01584e-07	0.781828
ENSMUSG00000032679	Cd59a	Down	Yes	2.21531e-08	9.03339e-07	-0.79438
ENSMUSG00000028158	Mttp	Up	Yes	2.25001e-08	9.15745e-07	1.20013
ENSMUSG00000109603	Gm32389	Up	Yes	2.26563e-08	9.20354e-07	1.10687
ENSMUSG00000024043	Arhgap28	Down	Yes	2.34112e-08	9.49216e-07	-0.812019
ENSMUSG00000026656	Fcgr2b	Down	Yes	2.35834e-08	9.54394e-07	-0.905655
ENSMUSG00000057092	Fxyd3	Up	Yes	2.37912e-08	9.60985e-07	1.69058
ENSMUSG00000030245	Golt1b	Up	Yes	2.45267e-08	9.88827e-07	0.514406
ENSMUSG00000020681	Ace	Down	Yes	2.59274e-08	1.04333e-06	-0.956414
ENSMUSG00000103839	Gm37607	Up	Yes	2.60438e-08	1.04605e-06	1.22279
ENSMUSG00000109130	Gm45187	Up	Yes	2.64059e-08	1.05861e-06	1.05187
ENSMUSG00000041187	Prkd2	Down	Yes	2.69233e-08	1.07733e-06	-0.90219
ENSMUSG00000021891	Mettl6	Down	Yes	2.71488e-08	1.08433e-06	-0.512984
ENSMUSG00000099624	Gm7889	Up	Yes	2.80356e-08	1.11766e-06	2.28197
ENSMUSG00000096974	Gm26881	Down	Yes	2.93518e-08	1.16796e-06	-1.59754
ENSMUSG00000020444	Guk1	Up	Yes	2.99114e-08	1.18802e-06	0.592435
ENSMUSG00000032715	Trib3	Up	Yes	3.00339e-08	1.19068e-06	1.12685
ENSMUSG00000044934	Zfp367	Up	Yes	3.05059e-08	1.20715e-06	0.432668
ENSMUSG00000036661	Dennd3	Down	Yes	3.10906e-08	1.22802e-06	-1.05932
ENSMUSG00000039007	Cpq	Down	Yes	3.34125e-08	1.3173e-06	-0.520848
ENSMUSG00000090175	Ugt1a9	Up	Yes	3.38199e-08	1.33058e-06	2.38855
ENSMUSG00000029484	Anxa3	Down	Yes	3.38735e-08	1.33058e-06	-0.858358
ENSMUSG00000015766	Eps8	Down	Yes	3.40171e-08	1.33377e-06	-0.518189
ENSMUSG00000061816	Myl1	Down	Yes	3.57583e-08	1.39947e-06	-0.897431
ENSMUSG00000028165	Cisd2	Down	Yes	3.58925e-08	1.40217e-06	-0.425897
ENSMUSG00000052496	Pkdrej	Up	Yes	3.61605e-08	1.41006e-06	1.79846
ENSMUSG00000110373	Gm42303	Up	Yes	3.62346e-08	1.41038e-06	2.31093
ENSMUSG00000003477	Inmt	Down	Yes	3.71147e-08	1.44202e-06	-1.95355
ENSMUSG00000005374	Tbl2	Up	Yes	3.72559e-08	1.44488e-06	0.425804
ENSMUSG00000031146	Plp2	Up	Yes	3.84002e-08	1.48657e-06	0.67992
ENSMUSG00000078247	Airn	Down	Yes	3.86499e-08	1.49353e-06	-0.623128
ENSMUSG00000024851	Pitpnm1	Up	Yes	3.91577e-08	1.51043e-06	0.460382
ENSMUSG00000093930	Hmgcs1	Up	Yes	3.92707e-08	1.51206e-06	1.28654
ENSMUSG00000024371	C2	Down	Yes	4.00641e-08	1.53984e-06	-0.914686
ENSMUSG00000072704	Smim10l1	Up	Yes	4.1038e-08	1.57445e-06	0.553078
ENSMUSG00000040236	Trappc5	Up	Yes	4.24243e-08	1.62472e-06	0.457263
ENSMUSG00000033644	Piwil2	Down	Yes	4.26151e-08	1.62911e-06	-2.08156
ENSMUSG00000046056	Sbsn	Down	Yes	4.54385e-08	1.73395e-06	-1.05729
ENSMUSG00000022437	Samm50	Up	Yes	4.72691e-08	1.8006e-06	0.475919
ENSMUSG00000057130	Txnl4a	Up	Yes	4.82524e-08	1.83479e-06	0.554396
ENSMUSG00000023826	Prkn	Up	Yes	4.88742e-08	1.85514e-06	0.60271
ENSMUSG00000073609	D2hgdh	Down	Yes	4.93967e-08	1.87165e-06	-0.712637
ENSMUSG00000033910	Gucy1a1	Down	Yes	5.06988e-08	1.9176e-06	-0.725299
ENSMUSG00000030513	Pcsk6	Down	Yes	5.09131e-08	1.92231e-06	-1.0949
ENSMUSG00000005950	P2rx5	Up	Yes	5.1067e-08	1.92472e-06	1.3804
ENSMUSG00000038775	Vill	Up	Yes	5.17072e-08	1.94543e-06	0.922992
ENSMUSG00000045620	Cimap1c	Up	Yes	5.21288e-08	1.95785e-06	1.46785
ENSMUSG00000000600	Krit1	Down	Yes	5.22329e-08	1.95832e-06	-0.342519
ENSMUSG00000054843	Atrnl1	Down	Yes	5.25948e-08	1.96844e-06	-0.327859
ENSMUSG00000033256	Shf	Up	Yes	5.35196e-08	1.99956e-06	0.747726
ENSMUSG00000057554	Lgals8	Up	Yes	5.39422e-08	2.01184e-06	0.364874
ENSMUSG00000117824	Gm50350	Up	Yes	5.46354e-08	2.03415e-06	2.14102
ENSMUSG00000097154	Gm26510	Down	Yes	5.49577e-08	2.04259e-06	-2.49139
ENSMUSG00000042251	Pm20d1	Up	Yes	5.52556e-08	2.05011e-06	1.24513
ENSMUSG00000028841	Cnksr1	Up	Yes	5.76138e-08	2.1339e-06	1.49999
ENSMUSG00000082877	Gm13009	Up	Yes	6.12915e-08	2.2662e-06	2.22676
ENSMUSG00000036698	Ago2	Up	Yes	6.38227e-08	2.35572e-06	0.420931
ENSMUSG00000076432	Ywhaq	Down	Yes	6.43855e-08	2.36906e-06	-0.428787
ENSMUSG00000021830	Txndc16	Down	Yes	6.44056e-08	2.36906e-06	-0.397777
ENSMUSG00000031987	Egln1	Up	Yes	6.61707e-08	2.42982e-06	0.356113
ENSMUSG00000056014	A430033K04Rik	Down	Yes	6.89166e-08	2.52631e-06	-0.758244
ENSMUSG00000038700	Hoxb5	Down	Yes	6.93389e-08	2.53745e-06	-0.963816
ENSMUSG00000099719	Gm28802	Down	Yes	7.25087e-08	2.64892e-06	-1.86817
ENSMUSG00000070034	Sp110	Down	Yes	7.34672e-08	2.67936e-06	-0.804044
ENSMUSG00000103088	Pcdhgb6	Down	Yes	7.50653e-08	2.73299e-06	-0.820849
ENSMUSG00000035268	Pkig	Down	Yes	7.83431e-08	2.84748e-06	-0.566287
ENSMUSG00000027463	Slc52a3	Down	Yes	8.2263e-08	2.98489e-06	-1.53572
ENSMUSG00000017002	Slpi	Down	Yes	8.31206e-08	3.01091e-06	-1.73465
ENSMUSG00000003228	Grk5	Down	Yes	8.38801e-08	3.03328e-06	-0.721198
ENSMUSG00000024174	Pot1b	Down	Yes	8.62976e-08	3.11545e-06	-0.676852
ENSMUSG00000069114	Zbtb10	Down	Yes	8.69375e-08	3.13326e-06	-0.65268
ENSMUSG00000109209	Gm45104	Up	Yes	8.80159e-08	3.1668e-06	1.70788
ENSMUSG00000024769	Cdc42bpg	Up	Yes	8.88382e-08	3.19102e-06	0.445782
ENSMUSG00000020439	Smtn	Down	Yes	8.95161e-08	3.20998e-06	-0.74014
ENSMUSG00000071203	Naip5	Down	Yes	9.04043e-08	3.23495e-06	-1.36051
ENSMUSG00000005804	Bloc1s6	Up	Yes	9.05145e-08	3.23495e-06	0.473803
ENSMUSG00000037824	Tspan14	Up	Yes	9.14942e-08	3.26451e-06	0.414176
ENSMUSG00000055413	H2-Q5	Down	Yes	9.23078e-08	3.28806e-06	-1.51881
ENSMUSG00000000318	Clec10a	Down	Yes	9.2966e-08	3.30601e-06	-0.958185
ENSMUSG00000093812	Gm5627	Up	Yes	9.40802e-08	3.33785e-06	1.45671
ENSMUSG00000018196	Glrx2	Up	Yes	9.41734e-08	3.33785e-06	0.50124
ENSMUSG00000020083	Fam241b	Up	Yes	9.45969e-08	3.34732e-06	1.29122
ENSMUSG00000016128	Stard13	Up	Yes	9.9356e-08	3.50992e-06	0.67837
ENSMUSG00000026826	Nr4a2	Down	Yes	1.00705e-07	3.55171e-06	-1.40318
ENSMUSG00000029084	Cd38	Down	Yes	1.01808e-07	3.58472e-06	-0.715151
ENSMUSG00000047963	Stbd1	Down	Yes	1.05295e-07	3.70139e-06	-1.86182
ENSMUSG00000078920	Ifi47	Down	Yes	1.05604e-07	3.7062e-06	-1.11582
ENSMUSG00000031667	Aktip	Up	Yes	1.1073e-07	3.87972e-06	0.406936
ENSMUSG00000050321	Neto1	Up	Yes	1.10933e-07	3.88048e-06	1.64116
ENSMUSG00000079429	Mroh2a	Down	Yes	1.14776e-07	4.00837e-06	-1.6597
ENSMUSG00000030126	Tmcc1	Down	Yes	1.19056e-07	4.15106e-06	-0.376462
ENSMUSG00000055435	Maf	Down	Yes	1.21265e-07	4.22119e-06	-0.497861
ENSMUSG00000032238	Rora	Up	Yes	1.24867e-07	4.33953e-06	0.432091
ENSMUSG00000045294	Insig1	Up	Yes	1.26551e-07	4.39092e-06	1.30051
ENSMUSG00000046182	Gsg1l	Up	Yes	1.28277e-07	4.44361e-06	1.51617
ENSMUSG00000026749	Nek6	Up	Yes	1.30157e-07	4.50145e-06	0.597051
ENSMUSG00000027198	Ext2	Up	Yes	1.31835e-07	4.55213e-06	0.343894
ENSMUSG00000029499	Pxmp2	Down	Yes	1.32954e-07	4.58338e-06	-0.860403
ENSMUSG00000002846	Timmdc1	Up	Yes	1.34747e-07	4.63771e-06	0.730937
ENSMUSG00000042650	Alkbh5	Up	Yes	1.41434e-07	4.86005e-06	0.2522
ENSMUSG00000030701	Plekhb1	Up	Yes	1.43657e-07	4.92854e-06	1.11089
ENSMUSG00000030708	Dnajb13	Down	Yes	1.4505e-07	4.96838e-06	-1.34159
ENSMUSG00000056204	Pgpep1	Up	Yes	1.46708e-07	5.01712e-06	0.538919
ENSMUSG00000113332	Gm9259	Up	Yes	1.4716e-07	5.02456e-06	1.91241
ENSMUSG00000061536	Sec22c	Up	Yes	1.5129e-07	5.15736e-06	0.482293
ENSMUSG00000040339	Eeig2	Down	Yes	1.51947e-07	5.17152e-06	-0.663843
ENSMUSG00000030074	Gxylt2	Down	Yes	1.52248e-07	5.17353e-06	-0.937003
ENSMUSG00000029596	Sdsl	Up	Yes	1.56093e-07	5.29578e-06	1.01229
ENSMUSG00000015889	Lta4h	Down	Yes	1.5915e-07	5.39094e-06	-0.376369
ENSMUSG00000015290	Ubl4a	Up	Yes	1.59508e-07	5.39453e-06	0.473602
ENSMUSG00000041926	Rnpep	Down	Yes	1.61144e-07	5.44129e-06	-0.472131
ENSMUSG00000054452	Tle5	Up	Yes	1.62019e-07	5.4622e-06	0.431852
ENSMUSG00000041596	Nlrp5-ps	Down	Yes	1.62839e-07	5.48121e-06	-1.92287
ENSMUSG00000029994	Anxa4	Up	Yes	1.64931e-07	5.54292e-06	0.616651
ENSMUSG00000043531	Sorcs1	Down	Yes	1.65985e-07	5.56961e-06	-2.15857
ENSMUSG00000109243	Gm45867	Down	Yes	1.67041e-07	5.59625e-06	-0.902553
ENSMUSG00000074649	Mmp24os1	Up	Yes	1.78448e-07	5.96909e-06	0.543442
ENSMUSG00000032392	Parp16	Up	Yes	1.79324e-07	5.98904e-06	0.658913
ENSMUSG00000090785	Gm17116	Down	Yes	1.85643e-07	6.19041e-06	-1.89945
ENSMUSG00000036854	Hspb6	Up	Yes	1.87202e-07	6.23268e-06	1.0289
ENSMUSG00000053716	Dusp7	Down	Yes	1.93808e-07	6.44262e-06	-0.633793
ENSMUSG00000037949	Ano10	Up	Yes	1.96999e-07	6.53853e-06	0.374025
ENSMUSG00000031691	Tnpo2	Up	Yes	2.03927e-07	6.758e-06	0.307144
ENSMUSG00000047592	Nxpe5	Down	Yes	2.05519e-07	6.80022e-06	-1.42006
ENSMUSG00000033883	Zfp267	Up	Yes	2.08069e-07	6.87397e-06	0.49993
ENSMUSG00000022962	Gart	Up	Yes	2.11323e-07	6.97074e-06	0.324484
ENSMUSG00000020102	Slc16a7	Up	Yes	2.12857e-07	7.01051e-06	0.600417
ENSMUSG00000078249	Hmga1b	Up	Yes	2.16621e-07	7.11582e-06	1.9444
ENSMUSG00000029804	Herc3	Up	Yes	2.16719e-07	7.11582e-06	0.717746
ENSMUSG00000011832	Evi5l	Up	Yes	2.17116e-07	7.11794e-06	0.411765
ENSMUSG00000015083	C8g	Up	Yes	2.19461e-07	7.18382e-06	1.69899
ENSMUSG00000020431	Adcy1	Up	Yes	2.20156e-07	7.19557e-06	1.20779
ENSMUSG00000089960	Ugt1a1	Up	Yes	2.21938e-07	7.24277e-06	1.45994
ENSMUSG00000058230	Arhgap35	Up	Yes	2.23202e-07	7.27294e-06	0.423448
ENSMUSG00000027219	Slc28a2	Down	Yes	2.24829e-07	7.31479e-06	-0.692873
ENSMUSG00000047696	Ccdc144b	Down	Yes	2.26752e-07	7.36617e-06	-1.76558
ENSMUSG00000024268	Celf4	Down	Yes	2.31491e-07	7.50872e-06	-1.09245
ENSMUSG00000048758	Rpl29	Down	Yes	2.32587e-07	7.53286e-06	-0.690286
ENSMUSG00000074361	C5ar2	Down	Yes	2.33572e-07	7.55334e-06	-1.78922
ENSMUSG00000037224	Zfyve28	Up	Yes	2.35686e-07	7.6102e-06	1.29894
ENSMUSG00000042410	Agps	Up	Yes	2.39983e-07	7.73727e-06	0.295482
ENSMUSG00000090799	Klhl33	Up	Yes	2.43199e-07	7.82919e-06	1.07986
ENSMUSG00000039942	Ptger4	Down	Yes	2.43587e-07	7.8299e-06	-0.941265
ENSMUSG00000024151	Msh2	Up	Yes	2.47947e-07	7.95187e-06	0.435557
ENSMUSG00000073489	Ifi204	Down	Yes	2.48204e-07	7.95187e-06	-0.853349
ENSMUSG00000040543	Pitpnm3	Down	Yes	2.48496e-07	7.95187e-06	-1.21157
ENSMUSG00000030545	Pex11a	Up	Yes	2.51032e-07	8.02103e-06	0.588718
ENSMUSG00000099681	1700052K11Rik	Up	Yes	2.53589e-07	8.09065e-06	0.60686
ENSMUSG00000023034	Nr4a1	Down	Yes	2.55469e-07	8.1385e-06	-1.41538
ENSMUSG00000063077	Kif1b	Up	Yes	2.58025e-07	8.20772e-06	0.373875
ENSMUSG00000042156	Dzip1	Up	Yes	2.59389e-07	8.23889e-06	0.677553
ENSMUSG00000038763	Alpk3	Down	Yes	2.6166e-07	8.29868e-06	-1.68188
ENSMUSG00000110631	Gm42047	Down	Yes	2.66298e-07	8.4333e-06	-1.98612
ENSMUSG00000038354	Ankrd35	Down	Yes	2.7675e-07	8.75135e-06	-1.61651
ENSMUSG00000021098	4930447C04Rik	Up	Yes	2.8006e-07	8.84294e-06	1.72353
ENSMUSG00000025245	Lztfl1	Down	Yes	2.81587e-07	8.87806e-06	-0.457814
ENSMUSG00000041957	Pkp2	Up	Yes	2.83088e-07	8.90509e-06	0.649575
ENSMUSG00000031444	F10	Up	Yes	2.83333e-07	8.90509e-06	1.79309
ENSMUSG00000020059	Sycp3	Up	Yes	2.83692e-07	8.90509e-06	1.71105
ENSMUSG00000037921	Ddx60	Down	Yes	2.84673e-07	8.9228e-06	-0.947887
ENSMUSG00000056938	Acbd4	Up	Yes	2.93504e-07	9.18616e-06	0.661521
ENSMUSG00000026932	Nacc2	Up	Yes	2.98183e-07	9.31897e-06	0.510069
ENSMUSG00000107610	D530018E20Rik	Down	Yes	3.00388e-07	9.37422e-06	-1.0665
ENSMUSG00000017639	Rab11fip4	Up	Yes	3.01255e-07	9.38757e-06	1.12803
ENSMUSG00000015542	Nat9	Up	Yes	3.05148e-07	9.49506e-06	0.511493
ENSMUSG00000020641	Rsad2	Down	Yes	3.13346e-07	9.736e-06	-1.2156
ENSMUSG00000026404	Ddx59	Up	Yes	3.14537e-07	9.75886e-06	0.658322
ENSMUSG00000002017	Fam98a	Up	Yes	3.21097e-07	9.94211e-06	0.531478
ENSMUSG00000067149	Jchain	Down	Yes	3.21372e-07	9.94211e-06	-1.98382
ENSMUSG00000030400	Ercc2	Down	Yes	3.21848e-07	9.94245e-06	-0.564641
ENSMUSG00000105867	Tmem217rt	Up	Yes	3.25446e-07	1.00391e-05	1.3361
ENSMUSG00000030795	Fus	Down	Yes	3.26015e-07	1.00422e-05	-0.346763
ENSMUSG00000102411	Gm36936	Down	Yes	3.31788e-07	1.02053e-05	-0.515426
ENSMUSG00000041750	Cd1d2	Up	Yes	3.35037e-07	1.02734e-05	1.99127
ENSMUSG00000103527	Gm37261	Down	Yes	3.35426e-07	1.02734e-05	-2.00864
ENSMUSG00000070730	Rmdn3	Up	Yes	3.35442e-07	1.02734e-05	0.700195
ENSMUSG00000032690	Oas2	Down	Yes	3.38201e-07	1.03432e-05	-1.33796
ENSMUSG00000045876	Pcdhb8	Up	Yes	3.40851e-07	1.04038e-05	1.51288
ENSMUSG00000108238	Gm43984	Down	Yes	3.41155e-07	1.04038e-05	-0.982885
ENSMUSG00000059316	Slc27a4	Up	Yes	3.43131e-07	1.04491e-05	0.419229
ENSMUSG00000026027	Stradb	Up	Yes	3.44366e-07	1.04719e-05	0.516403
ENSMUSG00000113411	Gm48643	Up	Yes	3.45308e-07	1.04856e-05	1.89301
ENSMUSG00000052942	Glis3	Down	Yes	3.47951e-07	1.05509e-05	-0.845922
ENSMUSG00000028333	Anp32b	Up	Yes	3.48565e-07	1.05546e-05	0.369923
ENSMUSG00000042700	Sipa1l1	Up	Yes	3.52137e-07	1.06477e-05	0.527857
ENSMUSG00000058022	Adtrp	Up	Yes	3.53583e-07	1.06763e-05	0.97824
ENSMUSG00000070390	Nlrp1b	Down	Yes	3.57728e-07	1.07863e-05	-1.21103
ENSMUSG00000097589	Dleu2	Down	Yes	3.62511e-07	1.09151e-05	-0.454282
ENSMUSG00000042246	Tmc7	Down	Yes	3.63886e-07	1.09411e-05	-1.27488
ENSMUSG00000035829	Ppp1r26	Up	Yes	3.69208e-07	1.10856e-05	1.08966
ENSMUSG00000014158	Trpv4	Down	Yes	3.79103e-07	1.13667e-05	-0.803917
ENSMUSG00000040584	Abcb1a	Down	Yes	3.80861e-07	1.14034e-05	-0.60798
ENSMUSG00000008730	Hipk1	Up	Yes	3.85579e-07	1.15286e-05	0.277589
ENSMUSG00000100078	Gm6170	Up	Yes	3.94043e-07	1.17652e-05	2.30968
ENSMUSG00000044258	Ctla2a	Down	Yes	3.94738e-07	1.17696e-05	-1.0566
ENSMUSG00000040820	Hlcs	Up	Yes	4.05612e-07	1.2077e-05	0.516386
ENSMUSG00000029456	Acad10	Up	Yes	4.08385e-07	1.21426e-05	0.653584
ENSMUSG00000034951	Cog7	Up	Yes	4.22668e-07	1.25499e-05	0.368958
ENSMUSG00000035769	Xylb	Up	Yes	4.26062e-07	1.26331e-05	0.977157
ENSMUSG00000028962	Slc4a2	Up	Yes	4.27458e-07	1.2657e-05	0.362198
ENSMUSG00000044037	Als2cl	Down	Yes	4.48159e-07	1.32517e-05	-0.955399
ENSMUSG00000079071	Slc28a2b	Up	Yes	4.50801e-07	1.33114e-05	2.0327
ENSMUSG00000025810	Nrp1	Down	Yes	4.5559e-07	1.342e-05	-0.334103
ENSMUSG00000030107	Usp18	Down	Yes	4.55733e-07	1.342e-05	-1.43395
ENSMUSG00000021519	Mterf3	Down	Yes	4.56742e-07	1.34312e-05	-0.528594
ENSMUSG00000090698	Apold1	Down	Yes	4.65504e-07	1.36701e-05	-1.28912
ENSMUSG00000068417	Pnp2	Down	Yes	4.67109e-07	1.36945e-05	-2.26576
ENSMUSG00000030650	Tmc5	Down	Yes	4.67615e-07	1.36945e-05	-2.53897
ENSMUSG00000005267	Zfp287	Down	Yes	4.74347e-07	1.38727e-05	-0.862172
ENSMUSG00000100174	Gm28719	Up	Yes	4.75405e-07	1.38847e-05	1.19203
ENSMUSG00000031778	Cx3cl1	Down	Yes	4.91878e-07	1.43462e-05	-1.08319
ENSMUSG00000083645	Gm14086	Down	Yes	4.9299e-07	1.43591e-05	-1.91165
ENSMUSG00000011096	Akt1s1	Up	Yes	4.94493e-07	1.43833e-05	0.35861
ENSMUSG00000034641	Cd300ld	Down	Yes	4.97651e-07	1.44555e-05	-1.25971
ENSMUSG00000017418	Arl5b	Down	Yes	5.00691e-07	1.45241e-05	-0.461613
ENSMUSG00000020963	Tshr	Up	Yes	5.03625e-07	1.45894e-05	0.525359
ENSMUSG00000102428	Pcdhga12	Down	Yes	5.06791e-07	1.46419e-05	-0.798639
ENSMUSG00000053453	Thoc7	Up	Yes	5.06804e-07	1.46419e-05	0.451718
ENSMUSG00000007783	Cpt1c	Down	Yes	5.14531e-07	1.48451e-05	-0.745328
ENSMUSG00000053414	Hunk	Down	Yes	5.18487e-07	1.49391e-05	-1.75483
ENSMUSG00000075703	Selenoi	Up	Yes	5.32943e-07	1.5335e-05	0.447864
ENSMUSG00000036103	Colec12	Up	Yes	5.53914e-07	1.5917e-05	0.755448
ENSMUSG00000048647	Exd1	Up	Yes	5.71313e-07	1.6395e-05	0.925121
ENSMUSG00000033487	Fndc3a	Down	Yes	5.8399e-07	1.67364e-05	-0.489946
ENSMUSG00000041238	Rbbp8	Down	Yes	5.85761e-07	1.67647e-05	-0.588923
ENSMUSG00000032186	Tmod2	Down	Yes	6.15086e-07	1.75805e-05	-0.780798
ENSMUSG00000058690	Ccser2	Down	Yes	6.2402e-07	1.7812e-05	-0.387916
ENSMUSG00000037086	Prr32	Up	Yes	6.46563e-07	1.84124e-05	1.28961
ENSMUSG00000092368	A930015D03Rik	Up	Yes	6.46773e-07	1.84124e-05	1.62967
ENSMUSG00000016252	Atp5f1e	Up	Yes	6.62643e-07	1.88391e-05	0.478548
ENSMUSG00000109277	Gm39121	Up	Yes	6.64969e-07	1.88802e-05	1.75069
ENSMUSG00000045569	Mc2r	Up	Yes	6.77419e-07	1.92082e-05	0.805487
ENSMUSG00000031601	Cnot7	Up	Yes	6.79282e-07	1.92355e-05	0.339521
ENSMUSG00000034066	Farp2	Up	Yes	6.82193e-07	1.92925e-05	0.434981
ENSMUSG00000031508	Ankrd10	Down	Yes	6.8575e-07	1.93675e-05	-0.467018
ENSMUSG00000004562	Arhgef40	Up	Yes	6.92296e-07	1.95266e-05	0.435475
ENSMUSG00000037325	Bbs7	Up	Yes	6.96782e-07	1.96272e-05	0.60693
ENSMUSG00000043664	Tmem221	Up	Yes	7.04808e-07	1.98272e-05	1.44144
ENSMUSG00000080895	Gm11645	Up	Yes	7.09684e-07	1.99255e-05	1.69767
ENSMUSG00000109363	Gm44668	Down	Yes	7.10161e-07	1.99255e-05	-0.838442
ENSMUSG00000037940	Inpp4b	Up	Yes	7.11266e-07	1.99303e-05	0.914354
ENSMUSG00000027546	Atp9a	Up	Yes	7.19578e-07	2.01369e-05	0.505762
ENSMUSG00000028015	Ctso	Down	Yes	7.22166e-07	2.01829e-05	-0.486742
ENSMUSG00000054545	Ugt1a6a	Up	Yes	7.32202e-07	2.04367e-05	1.04517
ENSMUSG00000000738	Spg7	Up	Yes	7.43436e-07	2.07233e-05	0.435745
ENSMUSG00000022914	Brwd1	Down	Yes	7.526e-07	2.09514e-05	-0.248811
ENSMUSG00000031216	Stard8	Down	Yes	7.689e-07	2.13774e-05	-0.520634
ENSMUSG00000022225	Cma1	Down	Yes	7.8632e-07	2.18334e-05	-1.56321
ENSMUSG00000041779	Tram2	Up	Yes	7.96068e-07	2.20754e-05	0.485307
ENSMUSG00000020038	Cry1	Down	Yes	7.99376e-07	2.21385e-05	-0.833832
ENSMUSG00000044496	2510039O18Rik	Up	Yes	8.15766e-07	2.25632e-05	0.333747
ENSMUSG00000000531	Tamalin	Down	Yes	8.35805e-07	2.30876e-05	-0.827571
ENSMUSG00000109640	Gm45413	Down	Yes	8.38478e-07	2.31316e-05	-0.955745
ENSMUSG00000022594	Lynx1	Down	Yes	8.4148e-07	2.31846e-05	-0.700871
ENSMUSG00000019718	L3hypdh	Down	Yes	8.52758e-07	2.34651e-05	-0.602039
ENSMUSG00000099137	Gm10603	Up	Yes	8.6148e-07	2.36476e-05	0.841649
ENSMUSG00000022122	Ednrb	Down	Yes	8.61601e-07	2.36476e-05	-0.624144
ENSMUSG00000016356	Col20a1	Up	Yes	8.64374e-07	2.36934e-05	1.13855
ENSMUSG00000021969	Zdhhc20	Down	Yes	8.73952e-07	2.39253e-05	-0.357007
ENSMUSG00000022994	Adcy6	Up	Yes	8.75921e-07	2.39486e-05	0.340254
ENSMUSG00000024063	Lbh	Up	Yes	8.79821e-07	2.40245e-05	0.809188
ENSMUSG00000066361	Serpina3c	Down	Yes	8.835e-07	2.40942e-05	-0.464391
ENSMUSG00000102336	Gm37233	Down	Yes	8.87807e-07	2.41809e-05	-0.953915
ENSMUSG00000085129	5031425F14Rik	Down	Yes	8.96147e-07	2.4377e-05	-2.16152
ENSMUSG00000033902	Mapkbp1	Down	Yes	9.26182e-07	2.51621e-05	-0.565572
ENSMUSG00000085289	Gm15337	Up	Yes	9.31491e-07	2.52742e-05	1.61334
ENSMUSG00000030095	Tmem43	Up	Yes	9.35357e-07	2.5347e-05	0.620208
ENSMUSG00000040035	Disp2	Down	Yes	9.57006e-07	2.59009e-05	-1.5868
ENSMUSG00000023905	Tnfrsf12a	Up	Yes	9.59508e-07	2.59358e-05	0.755966
ENSMUSG00000097532	Gm4349	Up	Yes	9.69552e-07	2.61742e-05	1.80214
ENSMUSG00000105395	Gm42672	Down	Yes	9.77976e-07	2.63538e-05	-1.25559
ENSMUSG00000027465	Tbc1d20	Up	Yes	9.78666e-07	2.63538e-05	0.432752
ENSMUSG00000040746	Rnf167	Up	Yes	9.90703e-07	2.66444e-05	0.335303
ENSMUSG00000000693	Loxl3	Down	Yes	9.95136e-07	2.67301e-05	-0.606588
ENSMUSG00000020015	Cdk17	Down	Yes	9.9793e-07	2.67444e-05	-0.520003
ENSMUSG00000031698	Mylk3	Up	Yes	9.98754e-07	2.67444e-05	1.49333
ENSMUSG00000041736	Tspo	Up	Yes	9.99417e-07	2.67444e-05	0.659132
ENSMUSG00000035735	Dagla	Up	Yes	1.0151e-06	2.71026e-05	0.565159
ENSMUSG00000004360	9330159F19Rik	Down	Yes	1.01606e-06	2.71026e-05	-1.01551
ENSMUSG00000060671	Atp8b2	Down	Yes	1.0166e-06	2.71026e-05	-0.442962
ENSMUSG00000031103	Elf4	Down	Yes	1.01962e-06	2.71494e-05	-0.644248
ENSMUSG00000078853	Igtp	Down	Yes	1.02348e-06	2.72034e-05	-1.04688
ENSMUSG00000034659	Tmem109	Up	Yes	1.02419e-06	2.72034e-05	0.363239
ENSMUSG00000025892	Gria4	Up	Yes	1.03242e-06	2.73879e-05	1.33999
ENSMUSG00000020268	Lyrm7	Down	Yes	1.03566e-06	2.74398e-05	-1.11213
ENSMUSG00000041144	Dnah7b	Down	Yes	1.04163e-06	2.75639e-05	-1.12358
ENSMUSG00000001036	Epn2	Up	Yes	1.04666e-06	2.76628e-05	0.564401
ENSMUSG00000078606	Gvin2	Down	Yes	1.09559e-06	2.89203e-05	-1.47018
ENSMUSG00000050936	Gm42743	Up	Yes	1.10815e-06	2.92159e-05	1.71995
ENSMUSG00000040010	Slc7a5	Up	Yes	1.12338e-06	2.95809e-05	0.743044
ENSMUSG00000026709	Dars2	Up	Yes	1.12841e-06	2.96768e-05	0.524561
ENSMUSG00000097099	Gm9917	Down	Yes	1.13865e-06	2.99095e-05	-0.969377
ENSMUSG00000021772	Nkiras1	Up	Yes	1.14218e-06	2.99654e-05	0.557613
ENSMUSG00000102742	Pcdhga11	Down	Yes	1.16148e-06	3.04345e-05	-0.68161
ENSMUSG00000023210	Lcn9	Up	Yes	1.22953e-06	3.21783e-05	0.129204
ENSMUSG00000006586	Runx1t1	Down	Yes	1.23182e-06	3.21987e-05	-0.848065
ENSMUSG00000028914	Casp9	Up	Yes	1.23952e-06	3.23605e-05	0.349252
ENSMUSG00000045259	Klhdc9	Down	Yes	1.24304e-06	3.24128e-05	-2.10185
ENSMUSG00000078517	Emc1	Up	Yes	1.25264e-06	3.26034e-05	0.290611
ENSMUSG00000010651	Acaa1b	Up	Yes	1.25339e-06	3.26034e-05	1.0249
ENSMUSG00000072723	Gm10044	Down	Yes	1.26653e-06	3.29051e-05	-1.96312
ENSMUSG00000015980	Lrrc27	Up	Yes	1.26815e-06	3.29074e-05	0.951732
ENSMUSG00000022799	Arhgap31	Down	Yes	1.27638e-06	3.30499e-05	-0.660139
ENSMUSG00000026630	Batf3	Down	Yes	1.27673e-06	3.30499e-05	-1.28718
ENSMUSG00000073988	Ttpa	Up	Yes	1.29162e-06	3.33949e-05	1.44119
ENSMUSG00000031967	Afg3l1	Up	Yes	1.2998e-06	3.3566e-05	0.314913
ENSMUSG00000081488	Gm15368	Up	Yes	1.30497e-06	3.36588e-05	1.05507
ENSMUSG00000026483	Niban1	Down	Yes	1.30763e-06	3.36867e-05	-0.568046
ENSMUSG00000096188	Cmtm4	Up	Yes	1.31543e-06	3.3847e-05	0.469049
ENSMUSG00000049090	Ptgr3	Up	Yes	1.31767e-06	3.38641e-05	0.416549
ENSMUSG00000027792	Bche	Up	Yes	1.34546e-06	3.45367e-05	0.674891
ENSMUSG00000052031	Tagap1	Down	Yes	1.35748e-06	3.48036e-05	-1.05888
ENSMUSG00000079658	Eloc	Up	Yes	1.38913e-06	3.55723e-05	0.341117
ENSMUSG00000032875	Arhgef17	Down	Yes	1.39268e-06	3.56207e-05	-0.587774
ENSMUSG00000021978	Extl3	Up	Yes	1.40823e-06	3.59755e-05	0.384603
ENSMUSG00000032725	Folr2	Down	Yes	1.41006e-06	3.59792e-05	-0.850025
ENSMUSG00000027993	Trim2	Down	Yes	1.41592e-06	3.60858e-05	-0.491722
ENSMUSG00000046861	Hectd3	Up	Yes	1.45889e-06	3.71286e-05	0.316105
ENSMUSG00000095609	Anxa2r1	Down	Yes	1.46031e-06	3.71286e-05	-1.41437
ENSMUSG00000098934	Gvin-ps4	Down	Yes	1.46582e-06	3.72245e-05	-1.77229
ENSMUSG00000037032	Apbb1	Up	Yes	1.48797e-06	3.77423e-05	0.596451
ENSMUSG00000027030	Stk39	Up	Yes	1.51077e-06	3.82753e-05	0.508671
ENSMUSG00000045211	Nudt18	Up	Yes	1.51652e-06	3.83755e-05	0.465007
ENSMUSG00000031538	Plat	Down	Yes	1.52285e-06	3.843e-05	-0.574601
ENSMUSG00000039512	Bltp3a	Up	Yes	1.52346e-06	3.843e-05	0.643842
ENSMUSG00000028687	Mutyh	Up	Yes	1.52406e-06	3.843e-05	1.1727
ENSMUSG00000002210	Smg9	Down	Yes	1.55487e-06	3.91292e-05	-0.6524
ENSMUSG00000028268	Gbp3	Down	Yes	1.55544e-06	3.91292e-05	-0.823743
ENSMUSG00000025207	Sema4g	Up	Yes	1.56305e-06	3.92743e-05	1.48423
ENSMUSG00000079550	Mpp4	Down	Yes	1.57434e-06	3.95118e-05	-1.31676
ENSMUSG00000047497	Adamts12	Down	Yes	1.61899e-06	4.05847e-05	-0.644542
ENSMUSG00000025780	Itih5	Up	Yes	1.62911e-06	4.07058e-05	0.578635
ENSMUSG00000033684	Qsox1	Up	Yes	1.62911e-06	4.07058e-05	0.473612
ENSMUSG00000071379	Hpcal1	Down	Yes	1.62952e-06	4.07058e-05	-0.528477
ENSMUSG00000029174	Tbc1d1	Down	Yes	1.63903e-06	4.08956e-05	-0.441235
ENSMUSG00000003469	Phyhip	Up	Yes	1.69057e-06	4.21323e-05	1.43183
ENSMUSG00000008855	Hdac5	Up	Yes	1.6962e-06	4.22235e-05	0.372242
ENSMUSG00000032547	Ryk	Up	Yes	1.70925e-06	4.24991e-05	0.354402
ENSMUSG00000066113	Adamtsl1	Down	Yes	1.71818e-06	4.26715e-05	-1.12976
ENSMUSG00000053522	Lgals7	Down	Yes	1.74404e-06	4.32634e-05	-1.69251
ENSMUSG00000020986	Sec23a	Up	Yes	1.75056e-06	4.33751e-05	0.376584
ENSMUSG00000106918	Mrpl33	Up	Yes	1.76604e-06	4.36943e-05	0.378593
ENSMUSG00000022537	Tmem44	Down	Yes	1.76753e-06	4.36943e-05	-0.796343
ENSMUSG00000022129	Dct	Down	Yes	1.7864e-06	4.40957e-05	-1.99937
ENSMUSG00000033880	Lgals3bp	Down	Yes	1.78788e-06	4.40957e-05	-0.602993
ENSMUSG00000054423	Cadps	Down	Yes	1.80437e-06	4.4451e-05	-1.32205
ENSMUSG00000028553	Angptl3	Up	Yes	1.81594e-06	4.46846e-05	1.44258
ENSMUSG00000061126	Cyp4f39	Up	Yes	1.84204e-06	4.52748e-05	1.3419
ENSMUSG00000061477	Rps7	Up	Yes	1.85279e-06	4.54869e-05	0.449902
ENSMUSG00000095115	Itpripl2	Down	Yes	1.87331e-06	4.59379e-05	-0.403112
ENSMUSG00000085154	C130046K22Rik	Down	Yes	1.88174e-06	4.60918e-05	-2.072
ENSMUSG00000070372	Capza1	Down	Yes	1.89404e-06	4.63401e-05	-0.487722
ENSMUSG00000031864	Ints10	Up	Yes	1.96609e-06	4.80218e-05	0.354391
ENSMUSG00000034377	Tulp4	Up	Yes	1.96726e-06	4.80218e-05	0.23438
ENSMUSG00000024526	Cidea	Up	Yes	1.97216e-06	4.80866e-05	1.66718
ENSMUSG00000028657	Ppt1	Up	Yes	2.00964e-06	4.89447e-05	0.436806
ENSMUSG00000028064	Sema4a	Down	Yes	2.04217e-06	4.96805e-05	-0.624565
ENSMUSG00000036167	Pphln1	Up	Yes	2.05009e-06	4.98165e-05	0.354373
ENSMUSG00000026649	Cfap126	Down	Yes	2.0855e-06	5.06089e-05	-1.42766
ENSMUSG00000002984	Tomm40	Up	Yes	2.08743e-06	5.06089e-05	0.45392
ENSMUSG00000030878	Cdr2	Up	Yes	2.09034e-06	5.06131e-05	0.936815
ENSMUSG00000038970	Lmtk2	Up	Yes	2.09233e-06	5.06131e-05	0.513702
ENSMUSG00000030265	Kras	Down	Yes	2.09489e-06	5.06177e-05	-0.44757
ENSMUSG00000058246	Krbox5	Down	Yes	2.10829e-06	5.08799e-05	-1.5703
ENSMUSG00000041117	Ccdc8	Up	Yes	2.11049e-06	5.08799e-05	0.676123
ENSMUSG00000037405	Icam1	Down	Yes	2.12667e-06	5.12122e-05	-0.785787
ENSMUSG00000029722	Agfg2	Up	Yes	2.14445e-06	5.15623e-05	0.463702
ENSMUSG00000019979	Apaf1	Down	Yes	2.14602e-06	5.15623e-05	-0.50958
ENSMUSG00000022762	Ncam2	Down	Yes	2.15734e-06	5.17761e-05	-1.77592
ENSMUSG00000073437	D330041H03Rik	Up	Yes	2.16414e-06	5.18811e-05	0.738868
ENSMUSG00000027690	Slc2a2	Up	Yes	2.18737e-06	5.23795e-05	1.78774
ENSMUSG00000117121	Gm49902	Down	Yes	2.19527e-06	5.25099e-05	-2.27183
ENSMUSG00000028926	Cdk14	Down	Yes	2.22255e-06	5.31031e-05	-0.325181
ENSMUSG00000041798	Gck	Up	Yes	2.22947e-06	5.3187e-05	1.4867
ENSMUSG00000026544	Dusp23	Down	Yes	2.23103e-06	5.3187e-05	-0.904016
ENSMUSG00000097295	Hmgb1-ps8	Down	Yes	2.31572e-06	5.50898e-05	-2.20026
ENSMUSG00000027377	Mall	Down	Yes	2.31599e-06	5.50898e-05	-1.01913
ENSMUSG00000003585	Sec14l2	Up	Yes	2.32127e-06	5.5125e-05	1.70461
ENSMUSG00000033773	Rpap2	Down	Yes	2.32262e-06	5.5125e-05	-0.512439
ENSMUSG00000076609	Igkc	Down	Yes	2.33122e-06	5.52678e-05	-1.87935
ENSMUSG00000022664	Slc35a5	Down	Yes	2.34925e-06	5.56336e-05	-0.371918
ENSMUSG00000051391	Ywhag	Up	Yes	2.36694e-06	5.59907e-05	0.493567
ENSMUSG00000016757	Ttll12	Down	Yes	2.37083e-06	5.60208e-05	-0.463486
ENSMUSG00000047139	Cd24a	Down	Yes	2.41424e-06	5.69534e-05	-1.08372
ENSMUSG00000104469	Gm37663	Down	Yes	2.41562e-06	5.69534e-05	-0.836955
ENSMUSG00000034064	Poglut1	Up	Yes	2.4409e-06	5.7486e-05	0.356686
ENSMUSG00000026024	Als2	Up	Yes	2.47781e-06	5.82911e-05	0.361582
ENSMUSG00000041959	S100a10	Up	Yes	2.48793e-06	5.8465e-05	0.556322
ENSMUSG00000047281	Sfn	Down	Yes	2.5063e-06	5.88321e-05	-1.52096
ENSMUSG00000020277	Pfkl	Up	Yes	2.56912e-06	6.02406e-05	0.467595
ENSMUSG00000028668	Eloa	Up	Yes	2.59173e-06	6.07044e-05	0.398637
ENSMUSG00000004880	Lbr	Down	Yes	2.64174e-06	6.1808e-05	-0.435624
ENSMUSG00000045414	Dipk2a	Down	Yes	2.68492e-06	6.27497e-05	-0.817726
ENSMUSG00000010051	Hyal1	Up	Yes	2.68792e-06	6.27513e-05	0.456655
ENSMUSG00000047632	Fgfbp3	Down	Yes	2.71144e-06	6.32315e-05	-1.21914
ENSMUSG00000028820	Sfpq	Down	Yes	2.74697e-06	6.39903e-05	-0.410654
ENSMUSG00000027102	Hoxd8	Down	Yes	2.75964e-06	6.42156e-05	-0.551015
ENSMUSG00000021913	Ogdhl	Down	Yes	2.83447e-06	6.58852e-05	-2.07105
ENSMUSG00000029458	Brap	Up	Yes	2.84563e-06	6.60729e-05	0.305158
ENSMUSG00000021302	Ggps1	Down	Yes	2.85496e-06	6.62178e-05	-0.405054
ENSMUSG00000007613	Tgfbr1	Up	Yes	2.91184e-06	6.74639e-05	0.495957
ENSMUSG00000109205	Gm44954	Up	Yes	2.91775e-06	6.75278e-05	1.4131
ENSMUSG00000109539	Gm44667	Down	Yes	2.95511e-06	6.83186e-05	-0.649642
ENSMUSG00000030630	Fah	Up	Yes	2.96176e-06	6.83986e-05	0.584342
ENSMUSG00000028344	Invs	Up	Yes	2.97457e-06	6.86203e-05	0.503681
ENSMUSG00000028458	Tesk1	Up	Yes	2.981e-06	6.86947e-05	0.430496
ENSMUSG00000053253	Ndfip2	Up	Yes	3.03091e-06	6.97695e-05	0.344414
ENSMUSG00000076441	Ass1	Up	Yes	3.08061e-06	7.08375e-05	1.67789
ENSMUSG00000030244	Gys2	Up	Yes	3.09525e-06	7.10979e-05	1.43595
ENSMUSG00000028525	Pde4b	Down	Yes	3.1206e-06	7.16032e-05	-0.869443
ENSMUSG00000026127	Imp4	Up	Yes	3.19834e-06	7.33085e-05	0.374207
ENSMUSG00000040415	Dtx3	Down	Yes	3.22187e-06	7.37687e-05	-0.566727
ENSMUSG00000039652	Cpeb3	Up	Yes	3.22786e-06	7.38268e-05	0.415374
ENSMUSG00000050830	Vwc2	Down	Yes	3.25155e-06	7.42895e-05	-1.92709
ENSMUSG00000106617	Gm36266	Down	Yes	3.27043e-06	7.46412e-05	-1.76827
ENSMUSG00000044646	Zbtb7c	Up	Yes	3.28829e-06	7.49688e-05	0.647504
ENSMUSG00000026798	Coq4	Up	Yes	3.31546e-06	7.55079e-05	0.671737
ENSMUSG00000033319	Fem1c	Down	Yes	3.37566e-06	7.67971e-05	-0.331962
ENSMUSG00000033585	Ndn	Up	Yes	3.38387e-06	7.69022e-05	0.621578
ENSMUSG00000097908	4933404O12Rik	Up	Yes	3.39889e-06	7.71616e-05	1.09638
ENSMUSG00000018042	Cyb5r3	Up	Yes	3.40419e-06	7.72002e-05	0.42655
ENSMUSG00000024331	Dsc2	Up	Yes	3.43834e-06	7.78773e-05	1.90651
ENSMUSG00000036932	Aifm1	Up	Yes	3.44133e-06	7.78773e-05	0.44281
ENSMUSG00000081058	H3c15	Up	Yes	3.45235e-06	7.80444e-05	1.2316
ENSMUSG00000027309	Dnaaf9	Up	Yes	3.50534e-06	7.91586e-05	0.389769
ENSMUSG00000096433	Zfp994	Up	Yes	3.54903e-06	8.00608e-05	0.550005
ENSMUSG00000033542	Arhgef5	Down	Yes	3.57578e-06	8.05792e-05	-0.590173
ENSMUSG00000028998	Tomm7	Up	Yes	3.59634e-06	8.08957e-05	0.448958
ENSMUSG00000000301	Pemt	Up	Yes	3.59738e-06	8.08957e-05	1.02324
ENSMUSG00000084350	Znf41-ps	Down	Yes	3.61716e-06	8.12552e-05	-1.46558
ENSMUSG00000063087	Zeb1os1	Down	Yes	3.634e-06	8.15361e-05	-0.964811
ENSMUSG00000041577	Prelp	Up	Yes	3.63728e-06	8.15361e-05	0.872544
ENSMUSG00000027951	Adar	Down	Yes	3.65828e-06	8.19209e-05	-0.447227
ENSMUSG00000033174	Mgll	Up	Yes	3.68918e-06	8.25267e-05	0.637922
ENSMUSG00000103780	Gm37524	Down	Yes	3.74702e-06	8.36731e-05	-0.63672
ENSMUSG00000024421	Lama3	Up	Yes	3.74825e-06	8.36731e-05	0.915277
ENSMUSG00000085445	Gm16348	Down	Yes	3.7537e-06	8.37076e-05	-2.24263
ENSMUSG00000033855	Ston1	Down	Yes	3.77485e-06	8.40915e-05	-0.676158
ENSMUSG00000036339	Tmem260	Down	Yes	3.80023e-06	8.45689e-05	-0.360911
ENSMUSG00000054204	Alkal2	Down	Yes	3.8071e-06	8.46339e-05	-1.39188
ENSMUSG00000005251	Ripk4	Up	Yes	3.82956e-06	8.49748e-05	1.59599
ENSMUSG00000029998	Pcyox1	Up	Yes	3.83038e-06	8.49748e-05	0.691826
ENSMUSG00000021477	Ctsl	Up	Yes	3.88551e-06	8.61087e-05	0.869476
ENSMUSG00000021109	Hif1a	Up	Yes	3.88967e-06	8.61118e-05	0.605357
ENSMUSG00000020654	Adcy3	Up	Yes	3.97969e-06	8.80054e-05	0.487447
ENSMUSG00000025949	Pikfyve	Down	Yes	3.98343e-06	8.80054e-05	-0.235703
ENSMUSG00000048087	Ahcyl	Up	Yes	4.04564e-06	8.92878e-05	2.06901
ENSMUSG00000020027	Socs2	Down	Yes	4.04984e-06	8.92884e-05	-0.777674
ENSMUSG00000028042	Zbtb7b	Up	Yes	4.05578e-06	8.93274e-05	0.509688
ENSMUSG00000035314	Gdpd5	Up	Yes	4.08178e-06	8.98076e-05	0.560913
ENSMUSG00000021728	Emb	Down	Yes	4.11768e-06	9.05043e-05	-1.17167
ENSMUSG00000041598	Cdc42ep4	Up	Yes	4.18457e-06	9.18467e-05	0.417955
ENSMUSG00000024059	Clip4	Down	Yes	4.18872e-06	9.18467e-05	-1.05784
ENSMUSG00000081665	Pira1	Up	Yes	4.19162e-06	9.18467e-05	1.63627
ENSMUSG00000034768	Asb16	Up	Yes	4.21787e-06	9.23274e-05	1.56957
ENSMUSG00000028865	Cd164l2	Down	Yes	4.30339e-06	9.4103e-05	-1.53617
ENSMUSG00000053964	Lgals4	Down	Yes	4.33532e-06	9.47047e-05	-0.912595
ENSMUSG00000025510	Cd151	Up	Yes	4.41046e-06	9.62478e-05	0.389896
ENSMUSG00000086273	Rbm46os	Up	Yes	4.48765e-06	9.78326e-05	1.94222
ENSMUSG00000037622	Wdtc1	Up	Yes	4.5283e-06	9.86183e-05	0.331104
ENSMUSG00000079442	St6galnac4	Down	Yes	4.54157e-06	9.88069e-05	-0.809623
ENSMUSG00000110504	Gm45797	Down	Yes	4.57484e-06	9.94297e-05	-1.0254
ENSMUSG00000063849	Ppcdc	Up	Yes	4.62636e-06	0.000100447	0.440021
ENSMUSG00000063382	Bcl9l	Up	Yes	4.65545e-06	0.000100977	0.584085
ENSMUSG00000058192	Zfp846	Down	Yes	4.75191e-06	0.000102964	-0.585457
ENSMUSG00000039648	Kyat1	Up	Yes	4.76911e-06	0.000103227	0.692787
ENSMUSG00000026663	Atf6	Up	Yes	4.77368e-06	0.000103227	0.240544
ENSMUSG00000110298	Gm8189	Up	Yes	4.78842e-06	0.00010344	1.47684
ENSMUSG00000060260	Pwwp2b	Up	Yes	4.7932e-06	0.00010344	0.734757
ENSMUSG00000017493	Igfbp4	Up	Yes	4.80271e-06	0.000103541	0.358675
ENSMUSG00000000530	Acvrl1	Down	Yes	4.82595e-06	0.000103938	-0.617017
ENSMUSG00000029762	Akr1b8	Up	Yes	4.83625e-06	0.000103974	0.726966
ENSMUSG00000022184	Fbxo4	Up	Yes	4.83737e-06	0.000103974	0.612439
ENSMUSG00000002393	Nr2f6	Up	Yes	4.85135e-06	0.000104123	0.345113
ENSMUSG00000023800	Tiam2	Down	Yes	4.85403e-06	0.000104123	-1.08857
ENSMUSG00000025354	Dnajc14	Up	Yes	4.86999e-06	0.000104361	0.284967
ENSMUSG00000109498	Gm45222	Down	Yes	4.87535e-06	0.000104371	-0.733696
ENSMUSG00000034780	B3galt1	Up	Yes	4.92017e-06	0.000105226	1.27624
ENSMUSG00000032589	Bsn	Down	Yes	4.92968e-06	0.000105266	-1.23072
ENSMUSG00000078202	Nrarp	Down	Yes	4.93188e-06	0.000105266	-1.06196
ENSMUSG00000046312	Myorg	Up	Yes	4.95059e-06	0.00010556	0.453036
ENSMUSG00000102153	Gm37474	Down	Yes	5.0348e-06	0.000107249	-0.882296
ENSMUSG00000025528	2010106E10Rik	Down	Yes	5.06777e-06	0.000107844	-2.2036
ENSMUSG00000033420	Antxr1	Down	Yes	5.11364e-06	0.000108712	-0.4686
ENSMUSG00000055148	Klf2	Down	Yes	5.13903e-06	0.000109143	-0.946176
ENSMUSG00000026938	Fcna	Down	Yes	5.17609e-06	0.000109821	-1.02872
ENSMUSG00000004565	Pnpla6	Up	Yes	5.23663e-06	0.000110996	0.310691
ENSMUSG00000048915	Efna5	Up	Yes	5.26974e-06	0.000111587	0.399714
ENSMUSG00000021280	Exoc3l4	Down	Yes	5.28338e-06	0.000111765	-1.16121
ENSMUSG00000030754	Copb1	Up	Yes	5.30924e-06	0.000112137	0.297664
ENSMUSG00000037148	Arhgap10	Down	Yes	5.31142e-06	0.000112137	-0.728988
ENSMUSG00000030122	Ptms	Up	Yes	5.34966e-06	0.000112833	0.374973
ENSMUSG00000086894	Gm15708	Down	Yes	5.36007e-06	0.00011294	-1.31556
ENSMUSG00000112352	Gm40617	Up	Yes	5.36747e-06	0.00011294	1.11598
ENSMUSG00000032387	Rbpms2	Up	Yes	5.37055e-06	0.00011294	0.627991
ENSMUSG00000031767	Nudt7	Up	Yes	5.38523e-06	0.000113137	0.69435
ENSMUSG00000006344	Ggt5	Down	Yes	5.42352e-06	0.00011383	-0.675769
ENSMUSG00000000056	Narf	Up	Yes	5.43088e-06	0.000113873	0.408332
ENSMUSG00000043241	Upf2	Up	Yes	5.49577e-06	0.000115121	0.294695
ENSMUSG00000063952	Brpf3	Up	Yes	5.60592e-06	0.000117313	0.322645
ENSMUSG00000033147	Slc22a15	Down	Yes	5.63096e-06	0.000117722	-0.639359
ENSMUSG00000066613	Zfp932	Down	Yes	5.66518e-06	0.000118322	-0.805363
ENSMUSG00000018459	Slc13a3	Down	Yes	5.69372e-06	0.000118802	-1.18971
ENSMUSG00000060579	Fhit	Up	Yes	5.81286e-06	0.000121131	0.820303
ENSMUSG00000027074	Slc43a3	Down	Yes	5.81663e-06	0.000121131	-0.537696
ENSMUSG00000105801	C430019N01Rik	Down	Yes	5.84387e-06	0.000121291	-0.958605
ENSMUSG00000029913	Prdm5	Down	Yes	5.84528e-06	0.000121291	-0.626431
ENSMUSG00000056050	Mia3	Up	Yes	5.84677e-06	0.000121291	0.328116
ENSMUSG00000097891	Gm3650	Up	Yes	5.84701e-06	0.000121291	1.62011
ENSMUSG00000006281	Tep1	Up	Yes	5.86449e-06	0.000121467	0.295288
ENSMUSG00000025909	Sntg1	Down	Yes	5.87243e-06	0.000121467	-1.65256
ENSMUSG00000030264	Thumpd3	Up	Yes	5.87247e-06	0.000121467	0.36409
ENSMUSG00000086677	Tvp23bos	Up	Yes	5.89102e-06	0.000121733	1.29007
ENSMUSG00000019832	Rab32	Up	Yes	6.01237e-06	0.000123892	0.521461
ENSMUSG00000025608	Podxl	Down	Yes	6.0127e-06	0.000123892	-0.976571
ENSMUSG00000024181	Mrpl28	Up	Yes	6.01289e-06	0.000123892	0.404997
ENSMUSG00000009079	Ewsr1	Down	Yes	6.16925e-06	0.000126992	-0.219468
ENSMUSG00000028003	Lrat	Up	Yes	6.18836e-06	0.000127263	1.28232
ENSMUSG00000006456	Rbm14	Down	Yes	6.20718e-06	0.000127527	-0.421174
ENSMUSG00000041408	Wapl	Up	Yes	6.21679e-06	0.000127602	0.252479
ENSMUSG00000111658	B930092H01Rik	Down	Yes	6.34004e-06	0.000130007	-1.32284
ENSMUSG00000036986	Pml	Down	Yes	6.35599e-06	0.00013021	-0.365133
ENSMUSG00000047037	Nipa1	Up	Yes	6.38812e-06	0.000130743	0.609593
ENSMUSG00000052384	Nrros	Down	Yes	6.4038e-06	0.000130938	-0.617599
ENSMUSG00000038991	Txndc5	Up	Yes	6.42655e-06	0.000131278	0.236749
ENSMUSG00000112637	Gm48225	Down	Yes	6.53173e-06	0.0001333	-0.624344
ENSMUSG00000024354	Slc23a1	Up	Yes	6.59012e-06	0.000134363	1.2277
ENSMUSG00000099398	Ms4a14	Down	Yes	6.60101e-06	0.000134457	-1.34329
ENSMUSG00000056602	Fry	Up	Yes	6.62509e-06	0.000134819	0.590787
ENSMUSG00000084803	5830444B04Rik	Down	Yes	6.66523e-06	0.000135507	-1.61694
ENSMUSG00000040387	Klhl32	Up	Yes	6.72027e-06	0.000136497	1.09204
ENSMUSG00000035770	Dync1li2	Up	Yes	6.96627e-06	0.000141359	0.207421
ENSMUSG00000102719	Gm37760	Down	Yes	7.04678e-06	0.000142857	-0.774346
ENSMUSG00000085139	Sertm2	Down	Yes	7.0702e-06	0.000143197	-1.71189
ENSMUSG00000107971	Gm44260	Down	Yes	7.10915e-06	0.000143849	-1.25034
ENSMUSG00000009772	Nuak2	Down	Yes	7.11792e-06	0.000143891	-0.949828
ENSMUSG00000019278	Dpep1	Down	Yes	7.17138e-06	0.000144835	-0.640624
ENSMUSG00000046668	Cxxc5	Up	Yes	7.2088e-06	0.000145428	0.614935
ENSMUSG00000039678	Tbc1d13	Up	Yes	7.21434e-06	0.000145428	0.391404
ENSMUSG00000034248	Slc25a37	Down	Yes	7.28832e-06	0.000146781	-0.567014
ENSMUSG00000021414	Fam217a	Down	Yes	7.29973e-06	0.000146873	-0.871845
ENSMUSG00000018841	Rad51d	Up	Yes	7.34195e-06	0.000147584	0.485559
ENSMUSG00000037686	Aspg	Up	Yes	7.38093e-06	0.000148228	1.57552
ENSMUSG00000031825	Crispld2	Down	Yes	7.48377e-06	0.000150152	-0.736439
ENSMUSG00000021987	Mtmr6	Up	Yes	7.50065e-06	0.00015035	0.356344
ENSMUSG00000063480	Snu13	Up	Yes	7.53115e-06	0.00015082	0.653148
ENSMUSG00000032249	Anp32a	Up	Yes	7.5428e-06	0.000150912	0.488685
ENSMUSG00000010054	Tusc2	Up	Yes	7.57912e-06	0.000151471	0.447157
ENSMUSG00000098900	Gm18190	Down	Yes	7.58487e-06	0.000151471	-1.95133
ENSMUSG00000023008	Fmnl3	Down	Yes	7.6239e-06	0.000152109	-0.719373
ENSMUSG00000002803	Btbd6	Up	Yes	7.65836e-06	0.00015253	0.632294
ENSMUSG00000041992	Rapgef5	Down	Yes	7.6593e-06	0.00015253	-0.800913
ENSMUSG00000065979	Cpped1	Up	Yes	7.74862e-06	0.000154166	0.399466
ENSMUSG00000033282	Rpgrip1l	Down	Yes	7.79109e-06	0.000154867	-0.528879
ENSMUSG00000038623	Tm6sf1	Down	Yes	7.81307e-06	0.00015516	-0.583773
ENSMUSG00000028989	Angptl7	Up	Yes	7.90947e-06	0.000156928	1.02499
ENSMUSG00000029681	Bcl7b	Up	Yes	8.02393e-06	0.000159052	0.368054
ENSMUSG00000032040	Dcps	Up	Yes	8.04555e-06	0.000159333	0.659081
ENSMUSG00000026626	Ppp2r5a	Up	Yes	8.06235e-06	0.000159379	0.582256
ENSMUSG00000017897	Eya2	Down	Yes	8.06277e-06	0.000159379	-0.908504
ENSMUSG00000029372	Ppbp	Down	Yes	8.09365e-06	0.000159842	-1.60705
ENSMUSG00000046415	B430212C06Rik	Up	Yes	8.1566e-06	0.000160937	1.25701
ENSMUSG00000028037	Ifi44	Down	Yes	8.20098e-06	0.000161664	-1.09632
ENSMUSG00000051695	Pcbp1	Up	Yes	8.21484e-06	0.000161788	0.228145
ENSMUSG00000078875	Gm14419	Down	Yes	8.23006e-06	0.000161938	-1.64682
ENSMUSG00000031835	Mbtps1	Up	Yes	8.32468e-06	0.00016365	0.249536
ENSMUSG00000040548	Tex2	Up	Yes	8.33711e-06	0.000163744	0.351976
ENSMUSG00000006021	Kptn	Up	Yes	8.38976e-06	0.000164627	0.501961
ENSMUSG00000028979	Masp2	Up	Yes	8.5571e-06	0.000167757	1.73625
ENSMUSG00000113126	Gm47588	Down	Yes	8.68645e-06	0.000170137	-1.13906
ENSMUSG00000020257	Wdr82	Down	Yes	8.80036e-06	0.00017221	-0.304066
ENSMUSG00000017344	Vtn	Up	Yes	8.85662e-06	0.000173153	1.33938
ENSMUSG00000009741	Ubp1	Down	Yes	8.93425e-06	0.000174511	-0.262251
ENSMUSG00000036087	Slain2	Up	Yes	8.9434e-06	0.000174531	0.260225
ENSMUSG00000017774	Myo1c	Up	Yes	8.97825e-06	0.000175051	0.468611
ENSMUSG00000025538	Sumf2	Up	Yes	9.0277e-06	0.000175855	0.436613
ENSMUSG00000062070	Pgk1	Up	Yes	9.16738e-06	0.000178274	0.533393
ENSMUSG00000104969	Gm43445	Down	Yes	9.17268e-06	0.000178274	-0.808997
ENSMUSG00000027894	Slc6a17	Down	Yes	9.17683e-06	0.000178274	-2.11526
ENSMUSG00000044501	Zfp758	Down	Yes	9.2148e-06	0.000178849	-0.495661
ENSMUSG00000024493	Lars1	Up	Yes	9.24903e-06	0.000179351	0.371043
ENSMUSG00000067610	Klri1	Down	Yes	9.28381e-06	0.000179862	-1.70529
ENSMUSG00000118520	Gm18223	Up	Yes	9.30184e-06	0.000179945	1.63688
ENSMUSG00000030768	Disp1	Up	Yes	9.30487e-06	0.000179945	0.368231
ENSMUSG00000020325	Fstl3	Up	Yes	9.3176e-06	0.000180028	0.925632
ENSMUSG00000020538	Srebf1	Up	Yes	9.34992e-06	0.00018049	0.564908
ENSMUSG00000042444	Mindy2	Down	Yes	9.55268e-06	0.000184177	-0.536297
ENSMUSG00000000628	Hk2	Up	Yes	9.55814e-06	0.000184177	0.65266
ENSMUSG00000030020	Prickle2	Down	Yes	9.5941e-06	0.000184576	-0.516064
ENSMUSG00000037400	Atp11b	Down	Yes	9.60015e-06	0.000184576	-0.281239
ENSMUSG00000090622	A930033H14Rik	Up	Yes	9.60469e-06	0.000184576	0.68977
ENSMUSG00000022468	Endou	Down	Yes	9.64226e-06	0.000185131	-1.04447
ENSMUSG00000041594	Tmtc4	Up	Yes	9.65184e-06	0.000185149	0.527844
ENSMUSG00000021423	Ly86	Down	Yes	9.70728e-06	0.000186046	-1.06538
ENSMUSG00000102700	Gm38312	Down	Yes	9.77552e-06	0.000187186	-1.58434
ENSMUSG00000026189	Pecr	Up	Yes	9.79479e-06	0.000187388	0.604366
ENSMUSG00000058152	Chsy3	Up	Yes	9.80419e-06	0.0001874	0.934413
ENSMUSG00000020684	Rasl10b	Down	Yes	9.90649e-06	0.000189187	-1.57335
ENSMUSG00000067194	Eif1ax	Up	Yes	9.92448e-06	0.00018927	0.380973
ENSMUSG00000026579	F5	Up	Yes	9.92855e-06	0.00018927	1.26384
ENSMUSG00000114133	Btf3l4b	Up	Yes	1.00601e-05	0.000191451	1.84579
ENSMUSG00000115681	Gm2682	Down	Yes	1.00663e-05	0.000191451	-1.77093
ENSMUSG00000009614	Sardh	Up	Yes	1.00698e-05	0.000191451	0.65043
ENSMUSG00000034543	Morc2a	Down	Yes	1.0117e-05	0.000192177	-0.319516
ENSMUSG00000105906	Iglc1	Down	Yes	1.01835e-05	0.000193269	-1.92342
ENSMUSG00000103585	Pcdhgb4	Down	Yes	1.02834e-05	0.000194994	-0.583989
ENSMUSG00000026814	Eng	Down	Yes	1.03082e-05	0.000195291	-0.823295
ENSMUSG00000076435	Acsf2	Up	Yes	1.04803e-05	0.000198375	0.470173
ENSMUSG00000057278	Snrpg	Down	Yes	1.05119e-05	0.000198798	-1.17804
ENSMUSG00000037211	Spry1	Down	Yes	1.06935e-05	0.000201972	-0.650105
ENSMUSG00000038368	Focad	Up	Yes	1.06986e-05	0.000201972	0.300788
ENSMUSG00000031871	Cdh5	Down	Yes	1.07214e-05	0.000202223	-0.669088
ENSMUSG00000093594	Gm20707	Down	Yes	1.08647e-05	0.000204747	-1.03319
ENSMUSG00000105586	Gm43009	Down	Yes	1.09136e-05	0.000205488	-1.00183
ENSMUSG00000033209	Ttc28	Up	Yes	1.09328e-05	0.000205552	0.429581
ENSMUSG00000018398	Septin8	Down	Yes	1.09363e-05	0.000205552	-0.460228
ENSMUSG00000059108	Ifitm6	Down	Yes	1.10549e-05	0.000207599	-0.908514
ENSMUSG00000040624	Plekhg1	Down	Yes	1.11624e-05	0.000209435	-0.733536
ENSMUSG00000044345	Marveld1	Up	Yes	1.1193e-05	0.000209824	0.398881
ENSMUSG00000038506	Dcun1d2	Up	Yes	1.12639e-05	0.000210969	0.415494
ENSMUSG00000054622	D730045B01Rik	Up	Yes	1.12811e-05	0.000211106	1.3205
ENSMUSG00000111378	Gm47230	Up	Yes	1.13093e-05	0.00021145	1.36249
ENSMUSG00000060519	Tor3a	Down	Yes	1.13414e-05	0.000211864	-0.40837
ENSMUSG00000034863	Ano8	Up	Yes	1.15052e-05	0.000214737	0.496048
ENSMUSG00000112483	Gm48542	Down	Yes	1.15319e-05	0.000215048	-0.778011
ENSMUSG00000032198	Dock6	Down	Yes	1.15486e-05	0.000215172	-0.68803
ENSMUSG00000026112	Coa5	Up	Yes	1.16115e-05	0.000216156	0.359182
ENSMUSG00000103591	Gm38365	Down	Yes	1.16389e-05	0.000216478	-0.664044
ENSMUSG00000033149	Phldb2	Down	Yes	1.17129e-05	0.000217574	-0.574613
ENSMUSG00000032359	Ctsh	Down	Yes	1.17182e-05	0.000217574	-0.770707
ENSMUSG00000074030	Exoc8	Up	Yes	1.19149e-05	0.000221035	0.293859
ENSMUSG00000038663	Fsd2	Down	Yes	1.19821e-05	0.000222089	-0.53502
ENSMUSG00000028034	Fubp1	Down	Yes	1.20038e-05	0.000222298	-0.315093
ENSMUSG00000086742	Gm16201	Down	Yes	1.20353e-05	0.000222689	-1.38442
ENSMUSG00000026921	Egfl7	Down	Yes	1.20738e-05	0.000223208	-0.837352
ENSMUSG00000024594	Prrc1	Up	Yes	1.20907e-05	0.00022323	0.238772
ENSMUSG00000111840	Gm48832	Down	Yes	1.20965e-05	0.00022323	-1.2283
ENSMUSG00000032289	Thsd4	Down	Yes	1.21062e-05	0.00022323	-0.749694
ENSMUSG00000042116	Vwa1	Down	Yes	1.23183e-05	0.000226945	-0.69619
ENSMUSG00000003721	Insig2	Down	Yes	1.2396e-05	0.00022818	-0.63645
ENSMUSG00000048578	Mlec	Up	Yes	1.24944e-05	0.000229793	0.48159
ENSMUSG00000028906	Epb41	Down	Yes	1.2583e-05	0.000231224	-0.481182
ENSMUSG00000016664	Pacsin2	Up	Yes	1.2614e-05	0.000231596	0.302661
ENSMUSG00000105504	Gbp5	Down	Yes	1.26579e-05	0.000232203	-0.780355
ENSMUSG00000022214	Dcaf11	Up	Yes	1.26837e-05	0.000232476	0.331461
ENSMUSG00000032081	Apoc3	Up	Yes	1.27982e-05	0.000234375	1.80859
ENSMUSG00000042249	Grk3	Up	Yes	1.31443e-05	0.000240507	0.587241
ENSMUSG00000071604	Entrep1	Down	Yes	1.33433e-05	0.000243892	-0.615838
ENSMUSG00000031969	Acad8	Up	Yes	1.33587e-05	0.000243892	0.37112
ENSMUSG00000032035	Ets1	Down	Yes	1.33635e-05	0.000243892	-0.681219
ENSMUSG00000021929	Kpna3	Up	Yes	1.34006e-05	0.000244361	0.343554
ENSMUSG00000102352	Gm38346	Down	Yes	1.34206e-05	0.000244518	-0.86192
ENSMUSG00000038349	Plcl1	Down	Yes	1.37608e-05	0.000250359	-1.11014
ENSMUSG00000024050	Wiz	Up	Yes	1.37646e-05	0.000250359	0.286568
ENSMUSG00000033540	Idua	Down	Yes	1.37911e-05	0.000250629	-0.548325
ENSMUSG00000032204	Aqp9	Up	Yes	1.38194e-05	0.000250929	1.1433
ENSMUSG00000028518	Prkaa2	Up	Yes	1.38865e-05	0.000251935	0.482434
ENSMUSG00000009073	Nf2	Up	Yes	1.40327e-05	0.000254287	0.225635
ENSMUSG00000006221	Hspb7	Up	Yes	1.40399e-05	0.000254287	1.34502
ENSMUSG00000004665	Cnn2	Down	Yes	1.40837e-05	0.000254865	-0.661058
ENSMUSG00000118064	Gm50210	Down	Yes	1.41567e-05	0.000255968	-1.56249
ENSMUSG00000034796	Cpne7	Down	Yes	1.4171e-05	0.000256011	-1.48939
ENSMUSG00000022220	Adcy4	Down	Yes	1.42429e-05	0.000257093	-1.01935
ENSMUSG00000031327	Chic1	Down	Yes	1.43198e-05	0.000258263	-0.750367
ENSMUSG00000034853	Acot11	Up	Yes	1.43366e-05	0.000258348	0.811205
ENSMUSG00000028028	Alpk1	Up	Yes	1.44333e-05	0.000259872	0.640409
ENSMUSG00000041638	Gcn1	Up	Yes	1.45098e-05	0.00026103	0.231609
ENSMUSG00000049130	C5ar1	Down	Yes	1.45905e-05	0.000262262	-0.894757
ENSMUSG00000028977	Casz1	Down	Yes	1.47241e-05	0.000264441	-0.879995
ENSMUSG00000031584	Gsr	Up	Yes	1.47867e-05	0.000265343	0.386501
ENSMUSG00000023087	Noct	Down	Yes	1.51304e-05	0.000271283	-0.741712
ENSMUSG00000028776	Tinagl1	Down	Yes	1.54564e-05	0.000276895	-1.05495
ENSMUSG00000046380	Jrk	Up	Yes	1.55709e-05	0.000278714	0.609509
ENSMUSG00000002688	Prkd1	Down	Yes	1.56517e-05	0.000279925	-0.522501
ENSMUSG00000049999	Ppp1r3d	Up	Yes	1.57362e-05	0.000281203	0.746065
ENSMUSG00000094345	Igkv14-126	Down	Yes	1.59235e-05	0.000284312	-2.14246
ENSMUSG00000092060	Bend4	Down	Yes	1.6011e-05	0.000285637	-1.01406
ENSMUSG00000027099	Mtx2	Up	Yes	1.60411e-05	0.000285935	0.461128
ENSMUSG00000071573	Rnls	Up	Yes	1.60948e-05	0.000286654	1.25353
ENSMUSG00000057074	Ces1g	Up	Yes	1.62193e-05	0.00028863	1.79132
ENSMUSG00000030247	Kcnj8	Down	Yes	1.63284e-05	0.00029033	-0.845244
ENSMUSG00000105032	Gm43117	Up	Yes	1.64417e-05	0.000292103	1.38094
ENSMUSG00000028672	Hmgcl	Up	Yes	1.66082e-05	0.000294817	0.513215
ENSMUSG00000034940	Synrg	Up	Yes	1.66608e-05	0.000295505	0.23722
ENSMUSG00000028466	Creb3	Up	Yes	1.66866e-05	0.000295718	0.42408
ENSMUSG00000007415	Gatad1	Up	Yes	1.67046e-05	0.000295792	0.37909
ENSMUSG00000053182	Cd200l1	Down	Yes	1.67669e-05	0.00029665	-2.25254
ENSMUSG00000090958	Lrrc32	Down	Yes	1.67891e-05	0.000296688	-0.900332
ENSMUSG00000047867	Gimap6	Down	Yes	1.68065e-05	0.000296688	-0.518708
ENSMUSG00000039953	Clstn1	Up	Yes	1.68107e-05	0.000296688	0.298356
ENSMUSG00000058145	Adamts17	Down	Yes	1.68617e-05	0.000297344	-1.39771
ENSMUSG00000053347	Zfp943	Down	Yes	1.73356e-05	0.000305382	-0.440441
ENSMUSG00000071074	Yipf3	Up	Yes	1.73461e-05	0.000305382	0.298479
ENSMUSG00000088246		Down	Yes	1.75543e-05	0.000308795	-1.40929
ENSMUSG00000036553	Sh3tc1	Up	Yes	1.75739e-05	0.000308885	0.503465
ENSMUSG00000042320	Prox2	Up	Yes	1.77527e-05	0.000311772	0.76448
ENSMUSG00000034194	R3hcc1	Up	Yes	1.78951e-05	0.000314015	0.473204
ENSMUSG00000042401	Crtac1	Up	Yes	1.80736e-05	0.000316888	1.15443
ENSMUSG00000025762	Larp1b	Up	Yes	1.81361e-05	0.000317724	0.389515
ENSMUSG00000021091	Serpina3n	Up	Yes	1.81952e-05	0.000318498	0.908435
ENSMUSG00000019478	Rab4a	Up	Yes	1.85982e-05	0.000325286	0.721458
ENSMUSG00000025537	Phkg1	Down	Yes	1.86837e-05	0.000326515	-0.770974
ENSMUSG00000021209	Ppp4r4	Down	Yes	1.87878e-05	0.000328066	-0.831815
ENSMUSG00000048442	Smim5	Up	Yes	1.88661e-05	0.000329165	1.30938
ENSMUSG00000090942	F830016B08Rik	Down	Yes	1.89649e-05	0.000330619	-1.46889
ENSMUSG00000028456	Unc13b	Down	Yes	1.91144e-05	0.000332944	-0.509088
ENSMUSG00000048520	Fbxl13	Down	Yes	1.91294e-05	0.000332944	-1.4384
ENSMUSG00000006333	Rps9	Up	Yes	1.92463e-05	0.000334707	0.388041
ENSMUSG00000028978	Nos3	Down	Yes	1.92718e-05	0.000334878	-0.729548
ENSMUSG00000020400	Tnip1	Up	Yes	1.93596e-05	0.000336078	0.480747
ENSMUSG00000021725	Parp8	Down	Yes	1.93722e-05	0.000336078	-0.581271
ENSMUSG00000036291	Ap5m1	Up	Yes	1.9453e-05	0.000337206	0.335567
ENSMUSG00000020185	E2f7	Down	Yes	1.96491e-05	0.000340329	-0.992561
ENSMUSG00000038855	Itpkb	Down	Yes	1.97311e-05	0.000341474	-0.731799
ENSMUSG00000036356	Csgalnact1	Up	Yes	1.97686e-05	0.000341847	0.660742
ENSMUSG00000004552	Ctse	Up	Yes	1.9952e-05	0.00034474	1.38731
ENSMUSG00000027244	Atg13	Up	Yes	2.03502e-05	0.000351337	0.268098
ENSMUSG00000036449	Lcn8	Up	Yes	2.05888e-05	0.000355169	1.22421
ENSMUSG00000046794	Ppp1r3b	Up	Yes	2.06553e-05	0.00035603	1.08794
ENSMUSG00000048911	Rnf24	Up	Yes	2.08192e-05	0.000358565	0.487333
ENSMUSG00000026356	Dars1	Down	Yes	2.10345e-05	0.000361982	-0.375569
ENSMUSG00000104388	Gm37033	Down	Yes	2.12177e-05	0.000364842	-0.96182
ENSMUSG00000032965	Ift57	Up	Yes	2.12403e-05	0.000364937	0.559451
ENSMUSG00000010608	Rbm25	Down	Yes	2.13734e-05	0.000366929	-0.227265
ENSMUSG00000094796	BC147527	Down	Yes	2.14698e-05	0.000368289	-1.5469
ENSMUSG00000000168	Dlat	Up	Yes	2.15123e-05	0.000368723	0.503807
ENSMUSG00000034520	Gjc1	Up	Yes	2.15953e-05	0.00036985	0.61851
ENSMUSG00000102151	Gm37472	Down	Yes	2.16349e-05	0.000370231	-0.601585
ENSMUSG00000020628	Trappc12	Up	Yes	2.18332e-05	0.000373327	0.279297
ENSMUSG00000020455	Trim11	Down	Yes	2.19374e-05	0.000374809	-0.345983
ENSMUSG00000109005	Gm45221	Down	Yes	2.20388e-05	0.000376242	-0.682581
ENSMUSG00000034867	Ankrd27	Up	Yes	2.22514e-05	0.000379568	0.367659
ENSMUSG00000020728	Cep112	Down	Yes	2.2449e-05	0.000382633	-0.624401
ENSMUSG00000030616	Sytl2	Up	Yes	2.26854e-05	0.000386173	1.23054
ENSMUSG00000041215	Yeats2	Down	Yes	2.26927e-05	0.000386173	-0.26875
ENSMUSG00000029472	Anapc5	Up	Yes	2.28305e-05	0.00038821	0.192957
ENSMUSG00000034781	Gna11	Up	Yes	2.28655e-05	0.000388495	0.233235
ENSMUSG00000029370	Rassf6	Up	Yes	2.29521e-05	0.000389657	1.13243
ENSMUSG00000004798	Ulk2	Up	Yes	2.29921e-05	0.000390028	0.29994
ENSMUSG00000047881	Rell1	Down	Yes	2.31445e-05	0.000392302	-0.461802
ENSMUSG00000031278	Acsl4	Down	Yes	2.3766e-05	0.000402518	-0.448651
ENSMUSG00000032525	Nktr	Down	Yes	2.38091e-05	0.000402928	-0.241777
ENSMUSG00000027710	Acad9	Up	Yes	2.3873e-05	0.000403691	0.391416
ENSMUSG00000026208	Des	Down	Yes	2.39175e-05	0.000404125	-0.557749
ENSMUSG00000090272	Mndal	Down	Yes	2.3971e-05	0.000404708	-0.428856
ENSMUSG00000032374	Plod2	Down	Yes	2.40853e-05	0.000406318	-0.457965
ENSMUSG00000098488	Pla2g4b	Down	Yes	2.43907e-05	0.000411146	-1.9572
ENSMUSG00000102831	Gm37382	Down	Yes	2.44999e-05	0.000412662	-1.11267
ENSMUSG00000037270	Bltp1	Down	Yes	2.47496e-05	0.000416541	-0.222105
ENSMUSG00000040687	Madd	Down	Yes	2.50274e-05	0.000420885	-0.445816
ENSMUSG00000002546	Golga2	Up	Yes	2.50785e-05	0.000421413	0.337621
ENSMUSG00000052812	Atad2b	Down	Yes	2.51715e-05	0.000422644	-0.22861
ENSMUSG00000042323	Pbrm1	Up	Yes	2.58742e-05	0.000434103	0.180587
ENSMUSG00000086604	Gm15510	Down	Yes	2.59252e-05	0.000434617	-2.01466
ENSMUSG00000024870	Rab1b	Up	Yes	2.59991e-05	0.000435516	0.385439
ENSMUSG00000075602	Ly6a	Down	Yes	2.60197e-05	0.00043552	-0.62491
ENSMUSG00000103897	Pcdhga8	Down	Yes	2.62015e-05	0.00043822	-0.686281
ENSMUSG00000054309	Cpsf3	Up	Yes	2.6262e-05	0.000438889	0.346334
ENSMUSG00000021759	Plpp1	Down	Yes	2.64064e-05	0.000440958	-0.498545
ENSMUSG00000026496	Parp1	Up	Yes	2.64433e-05	0.000441231	0.279022
ENSMUSG00000046280	She	Down	Yes	2.6606e-05	0.0004436	-0.646764
ENSMUSG00000000275	Trim25	Down	Yes	2.72437e-05	0.000453853	-0.487833
ENSMUSG00000109482	Dhrs7l	Up	Yes	2.72634e-05	0.000453853	1.93484
ENSMUSG00000070604	Vsig10l	Up	Yes	2.74389e-05	0.000456419	0.550028
ENSMUSG00000022159	Rab2b	Up	Yes	2.77476e-05	0.000461196	0.526287
ENSMUSG00000033470	Cysltr2	Down	Yes	2.79963e-05	0.000464969	-1.66537
ENSMUSG00000064043	Trerf1	Down	Yes	2.81271e-05	0.000466561	-0.579832
ENSMUSG00000023118	Sympk	Down	Yes	2.81357e-05	0.000466561	-0.2435
ENSMUSG00000027210	Meis2	Down	Yes	2.82984e-05	0.000468572	-0.501074
ENSMUSG00000025075	Habp2	Up	Yes	2.83022e-05	0.000468572	1.38245
ENSMUSG00000055884	Fancm	Up	Yes	2.83227e-05	0.000468572	0.347189
ENSMUSG00000051678	Pcdhb6	Up	Yes	2.86011e-05	0.000472813	1.3003
ENSMUSG00000026546	Cfap45	Down	Yes	2.86477e-05	0.000473155	-1.63653
ENSMUSG00000045062	Pcdhb7	Up	Yes	2.8666e-05	0.000473155	1.17327
ENSMUSG00000020160	Meis1	Down	Yes	2.86901e-05	0.000473187	-0.519535
ENSMUSG00000022329	Stk3	Up	Yes	2.87488e-05	0.000473791	0.315925
ENSMUSG00000024130	Abca3	Up	Yes	2.89041e-05	0.000475983	0.308535
ENSMUSG00000059995	Atxn7l3	Up	Yes	2.89919e-05	0.000477063	0.286256
ENSMUSG00000039146	Ifi44l	Up	Yes	2.92051e-05	0.000480201	1.37584
ENSMUSG00000034957	Cebpa	Up	Yes	2.92293e-05	0.000480231	0.519408
ENSMUSG00000041707	Tmem273	Down	Yes	2.92603e-05	0.000480372	-0.864225
ENSMUSG00000025176	Hoga1	Up	Yes	2.92981e-05	0.000480624	0.807104
ENSMUSG00000075014		Down	Yes	2.93648e-05	0.000481349	-1.14207
ENSMUSG00000020747	Tmem94	Up	Yes	2.94761e-05	0.000482803	0.334301
ENSMUSG00000106149	Gm43430	Down	Yes	2.95061e-05	0.000482926	-0.719801
ENSMUSG00000035620	Ric8b	Up	Yes	2.98383e-05	0.00048799	0.322528
ENSMUSG00000029022	Miip	Down	Yes	3.00277e-05	0.000490712	-0.561491
ENSMUSG00000002833	Hdgfl2	Down	Yes	3.02969e-05	0.000494733	-0.422548
ENSMUSG00000025420	Katnal2	Up	Yes	3.08243e-05	0.000502705	0.840858
ENSMUSG00000042406	Atf4	Down	Yes	3.0832e-05	0.000502705	-0.339628
ENSMUSG00000041794	Myrip	Up	Yes	3.08721e-05	0.000502976	0.639878
ENSMUSG00000071178	Serpina1b	Up	Yes	3.11378e-05	0.000506918	1.49526
ENSMUSG00000025743	Sdc3	Down	Yes	3.11884e-05	0.000507356	-0.615483
ENSMUSG00000025486	Sirt3	Up	Yes	3.136e-05	0.000509761	0.503327
ENSMUSG00000033467	Crlf2	Down	Yes	3.16275e-05	0.000513719	-0.696202
ENSMUSG00000070392	Gm20634	Down	Yes	3.17866e-05	0.000515911	-1.25491
ENSMUSG00000031642	Sh3rf1	Down	Yes	3.19445e-05	0.000518082	-0.435383
ENSMUSG00000033128	Gga1	Up	Yes	3.22021e-05	0.000521864	0.304096
ENSMUSG00000044694	2010007H06Rik	Down	Yes	3.26509e-05	0.000528737	-1.01509
ENSMUSG00000037784	Dzip1l	Down	Yes	3.27906e-05	0.000530597	-0.832002
ENSMUSG00000024694	Keg1	Up	Yes	3.29375e-05	0.000532573	1.13466
ENSMUSG00000036120	Rfxank	Down	Yes	3.31601e-05	0.000535768	-0.572369
ENSMUSG00000035875	AI182371	Up	Yes	3.3236e-05	0.000536589	1.60433
ENSMUSG00000104877	Gm42651	Down	Yes	3.35417e-05	0.000541115	-1.119
ENSMUSG00000038712	Mindy1	Down	Yes	3.36601e-05	0.000542616	-0.314975
ENSMUSG00000117406	Ntn3	Up	Yes	3.36997e-05	0.000542847	0.77663
ENSMUSG00000042826	Fgf11	Down	Yes	3.402e-05	0.000547595	-0.620859
ENSMUSG00000113778	Gm40847	Up	Yes	3.42531e-05	0.000550931	1.5943
ENSMUSG00000029322	Plac8	Down	Yes	3.43478e-05	0.00055204	-1.38474
ENSMUSG00000026836	Acvr1	Down	Yes	3.46672e-05	0.000556398	-0.586554
ENSMUSG00000029695	Aass	Up	Yes	3.46709e-05	0.000556398	1.107
ENSMUSG00000047875	Gpr157	Up	Yes	3.49953e-05	0.000561055	0.550541
ENSMUSG00000032086	Bace1	Up	Yes	3.50135e-05	0.000561055	0.377407
ENSMUSG00000003863	Ppfia3	Down	Yes	3.50809e-05	0.000561714	-0.799074
ENSMUSG00000031983	2310022B05Rik	Up	Yes	3.54169e-05	0.00056667	0.291741
ENSMUSG00000000751	Rpa1	Up	Yes	3.5549e-05	0.00056836	0.333709
ENSMUSG00000009470	Tnpo1	Up	Yes	3.56608e-05	0.000569722	0.174506
ENSMUSG00000022309	Angpt1	Down	Yes	3.5741e-05	0.000570577	-1.14559
ENSMUSG00000051279	Gdf6	Up	Yes	3.64502e-05	0.000581466	1.1706
ENSMUSG00000096108	Ighv11-2	Down	Yes	3.67691e-05	0.000586116	-1.60652
ENSMUSG00000031979	Cog2	Up	Yes	3.74634e-05	0.000596739	0.394621
ENSMUSG00000082513	Gm15374	Up	Yes	3.77839e-05	0.000601316	0.876035
ENSMUSG00000103756	Gm37285	Down	Yes	3.78069e-05	0.000601316	-1.00721
ENSMUSG00000044906	4930503L19Rik	Down	Yes	3.79037e-05	0.000601553	-0.526519
ENSMUSG00000027593	Raly	Up	Yes	3.79072e-05	0.000601553	0.277549
ENSMUSG00000054920	Klhl5	Up	Yes	3.79298e-05	0.000601553	0.423211
ENSMUSG00000107000	Gm43481	Down	Yes	3.79343e-05	0.000601553	-0.546994
ENSMUSG00000021824	Ap3m1	Up	Yes	3.79628e-05	0.00060156	0.341687
ENSMUSG00000047735	Samd9l	Down	Yes	3.80337e-05	0.000602239	-0.299973
ENSMUSG00000074604	Mgst2	Down	Yes	3.80751e-05	0.000602448	-1.07636
ENSMUSG00000040723	Rcsd1	Down	Yes	3.81936e-05	0.000603877	-0.49613
ENSMUSG00000079559	Pou2af3	Down	Yes	3.83156e-05	0.000605358	-0.770453
ENSMUSG00000017491	Rarb	Up	Yes	3.84678e-05	0.000607315	0.905103
ENSMUSG00000034610	Tut4	Down	Yes	3.85489e-05	0.000607715	-0.318665
ENSMUSG00000046080	Clec9a	Down	Yes	3.85583e-05	0.000607715	-1.25862
ENSMUSG00000029313	Aff1	Up	Yes	3.85783e-05	0.000607715	0.311112
ENSMUSG00000027712	Anxa5	Up	Yes	3.87063e-05	0.000609283	0.441496
ENSMUSG00000025184	R3hcc1l	Down	Yes	3.88903e-05	0.000611729	-0.370768
ENSMUSG00000096910	Zfp955b	Up	Yes	3.90405e-05	0.00061364	0.40369
ENSMUSG00000104052	Gm38125	Down	Yes	3.91457e-05	0.000614843	-0.895499
ENSMUSG00000024302	Dtna	Down	Yes	3.9301e-05	0.00061683	-0.875829
ENSMUSG00000024084	Qpct	Down	Yes	3.93949e-05	0.000617458	-0.59175
ENSMUSG00000073802	Cdkn2b	Up	Yes	3.93987e-05	0.000617458	0.64957
ENSMUSG00000020656	Grhl1	Down	Yes	3.95114e-05	0.000618771	-0.617062
ENSMUSG00000044976	Wdr72	Up	Yes	3.95456e-05	0.000618854	0.156918
ENSMUSG00000115275	9630050E16Rik	Down	Yes	3.99571e-05	0.000624837	-0.690454
ENSMUSG00000109714	Gm35021	Down	Yes	4.01813e-05	0.000627885	-1.65873
ENSMUSG00000056900	Usp13	Up	Yes	4.0729e-05	0.000635978	0.918841
ENSMUSG00000039741	Bahcc1	Up	Yes	4.11759e-05	0.000642488	0.478681
ENSMUSG00000024793	Tnfrsf25	Down	Yes	4.12913e-05	0.000643819	-1.03614
ENSMUSG00000103472	Pcdhga7	Down	Yes	4.16388e-05	0.000648766	-0.581604
ENSMUSG00000000439	Mkrn2	Up	Yes	4.19095e-05	0.000652508	0.274539
ENSMUSG00000036256	Igfbp7	Down	Yes	4.23203e-05	0.000658425	-0.466105
ENSMUSG00000030956	Fam53b	Up	Yes	4.26847e-05	0.000663393	0.607409
ENSMUSG00000074417	Pira12	Up	Yes	4.27016e-05	0.000663393	1.2108
ENSMUSG00000022517	Mgrn1	Up	Yes	4.29282e-05	0.000665729	0.248723
ENSMUSG00000001576	Ergic1	Up	Yes	4.29404e-05	0.000665729	0.35587
ENSMUSG00000024083	Pja2	Up	Yes	4.29453e-05	0.000665729	0.291394
ENSMUSG00000045094	Arhgef37	Up	Yes	4.3148e-05	0.000668388	1.05336
ENSMUSG00000085939	Cd63-ps	Up	Yes	4.34349e-05	0.000672345	1.07936
ENSMUSG00000018378	Cuedc1	Up	Yes	4.37039e-05	0.000676021	0.391567
ENSMUSG00000025492	Ifitm3	Down	Yes	4.38348e-05	0.000677556	-0.500916
ENSMUSG00000021294	Kif26a	Down	Yes	4.38856e-05	0.000677852	-0.666481
ENSMUSG00000028018	Gstcd	Up	Yes	4.41068e-05	0.000680778	0.490226
ENSMUSG00000002147	Stat6	Up	Yes	4.43197e-05	0.000683571	0.360742
ENSMUSG00000094410	Zbed6	Down	Yes	4.43796e-05	0.000684003	-0.331728
ENSMUSG00000006611	Hfe	Down	Yes	4.4934e-05	0.000692048	-0.842937
ENSMUSG00000034525	Ice1	Down	Yes	4.52144e-05	0.000695867	-0.188219
ENSMUSG00000066735	Vkorc1l1	Up	Yes	4.54048e-05	0.000698294	0.425673
ENSMUSG00000021708	Rasgrf2	Up	Yes	4.57215e-05	0.000702243	0.496661
ENSMUSG00000031381	Piga	Up	Yes	4.57272e-05	0.000702243	0.605525
ENSMUSG00000021518	Ptdss1	Down	Yes	4.57609e-05	0.000702257	-0.365033
ENSMUSG00000084276	Gm8317	Up	Yes	4.59224e-05	0.000704231	1.46709
ENSMUSG00000022863	Btg3	Down	Yes	4.61426e-05	0.00070676	-1.21616
ENSMUSG00000029126	Nsg1	Down	Yes	4.61534e-05	0.00070676	-0.874796
ENSMUSG00000073929	Trim30e-ps1	Down	Yes	4.65158e-05	0.000711802	-1.37378
ENSMUSG00000039911	Spsb1	Up	Yes	4.65518e-05	0.000711843	0.700527
ENSMUSG00000038116	Phf20	Up	Yes	4.66012e-05	0.00071209	0.250079
ENSMUSG00000041889	Shisa4	Down	Yes	4.68075e-05	0.000714733	-1.06884
ENSMUSG00000040253	Gbp7	Down	Yes	4.71203e-05	0.000718996	-0.421929
ENSMUSG00000073402	H2-T26	Up	Yes	4.75507e-05	0.000725047	1.65293
ENSMUSG00000086962	Faxdc2	Up	Yes	4.79276e-05	0.000730258	1.3733
ENSMUSG00000033427	Upb1	Up	Yes	4.79794e-05	0.000730258	1.39454
ENSMUSG00000004127	Trmt10a	Up	Yes	4.79948e-05	0.000730258	0.627411
ENSMUSG00000041729	Coro2b	Down	Yes	4.81142e-05	0.000731555	-0.588786
ENSMUSG00000027639	Samhd1	Down	Yes	4.82362e-05	0.000732889	-0.434044
ENSMUSG00000032294	Pkm	Up	Yes	4.84707e-05	0.000735929	0.496265
ENSMUSG00000103085	Gm38120	Down	Yes	4.88052e-05	0.000740483	-0.61231
ENSMUSG00000056055	Sag	Down	Yes	4.89093e-05	0.000741537	-1.11894
ENSMUSG00000032279	Idh3a	Up	Yes	4.90108e-05	0.00074255	0.551363
ENSMUSG00000036960	Clca2	Down	Yes	4.97981e-05	0.00075356	-1.1942
ENSMUSG00000022995	Enah	Down	Yes	4.98079e-05	0.00075356	-0.51923
ENSMUSG00000072553	Gm525	Up	Yes	5.04205e-05	0.00076229	1.32218
ENSMUSG00000053070	Cfap300	Up	Yes	5.06688e-05	0.000765503	0.800033
ENSMUSG00000002808	Epdr1	Down	Yes	5.08149e-05	0.000767169	-0.702563
ENSMUSG00000039936	Pik3cd	Down	Yes	5.08992e-05	0.000767899	-0.681496
ENSMUSG00000021226	Acot2	Up	Yes	5.11137e-05	0.000770592	0.484731
ENSMUSG00000032580	Rbm5	Down	Yes	5.13209e-05	0.000772901	-0.259521
ENSMUSG00000027514	Zbp1	Down	Yes	5.1339e-05	0.000772901	-1.10871
ENSMUSG00000092474	Gm20478	Up	Yes	5.14798e-05	0.000774477	1.71158
ENSMUSG00000116656	Gm49708	Down	Yes	5.15598e-05	0.000775135	-1.40204
ENSMUSG00000112944	Gm48885	Down	Yes	5.17719e-05	0.000777777	-1.03454
ENSMUSG00000071866	Ppia	Up	Yes	5.19774e-05	0.000780221	0.365494
ENSMUSG00000079853	Klra1	Up	Yes	5.20074e-05	0.000780221	1.76369
ENSMUSG00000065767		Up	Yes	5.20907e-05	0.000780923	1.40772
ENSMUSG00000067916	Zfp991	Down	Yes	5.21795e-05	0.000781707	-1.30297
ENSMUSG00000007655	Cav1	Up	Yes	5.24392e-05	0.000785048	0.453316
ENSMUSG00000032796	Lama1	Down	Yes	5.3164e-05	0.000795343	-1.48895
ENSMUSG00000031672	Got2	Up	Yes	5.33215e-05	0.000797141	0.587292
ENSMUSG00000061666	Gdpd1	Down	Yes	5.3664e-05	0.000801522	-1.04592
ENSMUSG00000089678	Agxt2	Up	Yes	5.36894e-05	0.000801522	1.24732
ENSMUSG00000027829	Ccnl1	Down	Yes	5.38177e-05	0.000802397	-0.370157
ENSMUSG00000063253	Scoc	Down	Yes	5.3823e-05	0.000802397	-0.535379
ENSMUSG00000079941	Cox5b-ps	Up	Yes	5.40902e-05	0.000805727	1.71927
ENSMUSG00000054203	Ifi205	Down	Yes	5.41216e-05	0.000805727	-0.735667
ENSMUSG00000050777	Tmem37	Up	Yes	5.48101e-05	0.000815027	0.756834
ENSMUSG00000061068	Mcpt4	Down	Yes	5.48224e-05	0.000815027	-1.24766
ENSMUSG00000033526	Ppip5k1	Down	Yes	5.51969e-05	0.000820024	-0.423797
ENSMUSG00000073755	5730409E04Rik	Up	Yes	5.53509e-05	0.000821742	0.363932
ENSMUSG00000039217	Il18	Up	Yes	5.5624e-05	0.000825224	0.781554
ENSMUSG00000088856		Down	Yes	5.57823e-05	0.000827	-1.59047
ENSMUSG00000078919	Dpm1	Down	Yes	5.63086e-05	0.000834224	-0.614114
ENSMUSG00000004044	Cavin1	Up	Yes	5.65742e-05	0.00083758	0.428327
ENSMUSG00000117725	Gm50240	Up	Yes	5.69793e-05	0.000842994	0.622241
ENSMUSG00000042476	Abcb4	Up	Yes	5.70802e-05	0.000843905	1.39377
ENSMUSG00000039081	Zfp503	Down	Yes	5.76307e-05	0.000851455	-0.462801
ENSMUSG00000079012	Serpina3m	Up	Yes	5.77333e-05	0.000851854	1.40715
ENSMUSG00000074358	Ccdc61	Down	Yes	5.77373e-05	0.000851854	-0.579872
ENSMUSG00000104154	Gm38104	Down	Yes	5.77905e-05	0.000852052	-0.834973
ENSMUSG00000058388	Phtf1	Down	Yes	5.80591e-05	0.000855423	-0.459933
ENSMUSG00000018986	Slfn3	Down	Yes	5.83663e-05	0.000859358	-0.953237
ENSMUSG00000069792	Wfdc17	Down	Yes	5.84676e-05	0.000860258	-1.22359
ENSMUSG00000036298	Slc2a13	Down	Yes	5.85143e-05	0.000860354	-0.870366
ENSMUSG00000032513	Gorasp1	Up	Yes	5.86634e-05	0.000861953	0.384834
ENSMUSG00000026484	Rnf2	Down	Yes	5.88627e-05	0.000864289	-0.36077
ENSMUSG00000034501	Pcnx4	Up	Yes	5.89475e-05	0.00086494	0.384319
ENSMUSG00000031681	Smad1	Down	Yes	5.9211e-05	0.000868212	-0.351194
ENSMUSG00000041570	Camsap2	Up	Yes	5.94261e-05	0.000870718	0.314451
ENSMUSG00000029095	Ablim2	Up	Yes	5.94829e-05	0.000870718	0.498257
ENSMUSG00000024122	Pdpk1	Up	Yes	5.9504e-05	0.000870718	0.28732
ENSMUSG00000038302	Afg1l	Up	Yes	5.99815e-05	0.000877107	0.421033
ENSMUSG00000039357	Fut11	Down	Yes	6.00453e-05	0.000877271	-0.388196
ENSMUSG00000033885	Pxk	Down	Yes	6.01105e-05	0.000877271	-0.265601
ENSMUSG00000117284	Gm7072	Down	Yes	6.01397e-05	0.000877271	-0.38774
ENSMUSG00000040430	Pitpnc1	Down	Yes	6.01566e-05	0.000877271	-0.553011
ENSMUSG00000001741	Il16	Down	Yes	6.02653e-05	0.000878257	-0.495498
ENSMUSG00000015474	Ppt2	Up	Yes	6.03254e-05	0.000878534	0.485759
ENSMUSG00000058600	Rpl30	Down	Yes	6.04133e-05	0.000879216	-0.419774
ENSMUSG00000026832	Cytip	Down	Yes	6.06632e-05	0.000882254	-0.890565
ENSMUSG00000066684	Pilrb1	Down	Yes	6.08123e-05	0.000883423	-1.01019
ENSMUSG00000057037	Cfhr1	Up	Yes	6.08261e-05	0.000883423	1.84935
ENSMUSG00000090707	Gm8237	Down	Yes	6.11784e-05	0.00088793	-1.28548
ENSMUSG00000032089	Il10ra	Down	Yes	6.12194e-05	0.00088793	-0.769155
ENSMUSG00000027519	Rab22a	Up	Yes	6.14012e-05	0.000889964	0.269386
ENSMUSG00000034269	Setd5	Down	Yes	6.15944e-05	0.00089216	-0.198735
ENSMUSG00000035776	Cd99l2	Up	Yes	6.18691e-05	0.000895533	0.317823
ENSMUSG00000103094	Gm37558	Down	Yes	6.19616e-05	0.000896266	-0.571043
ENSMUSG00000024533	Spire1	Down	Yes	6.22126e-05	0.000899289	-0.490383
ENSMUSG00000045555	Mettl24	Up	Yes	6.23158e-05	0.000900173	0.805875
ENSMUSG00000052560	Cpne8	Up	Yes	6.24301e-05	0.000901216	0.349605
ENSMUSG00000073197	5730507C01Rik	Down	Yes	6.32239e-05	0.00091206	-1.48155
ENSMUSG00000022895	Ets2	Down	Yes	6.36547e-05	0.000917657	-0.544863
ENSMUSG00000041471	Shld2	Up	Yes	6.38323e-05	0.000919552	0.415371
ENSMUSG00000074194	Zfp791	Up	Yes	6.38721e-05	0.000919552	0.859841
ENSMUSG00000029253	Cenpc1	Down	Yes	6.46349e-05	0.000929909	-0.364044
ENSMUSG00000041757	Plekha6	Up	Yes	6.47732e-05	0.000930565	0.582847
ENSMUSG00000014329	Bicc1	Down	Yes	6.47738e-05	0.000930565	-0.59972
ENSMUSG00000036026	Tmem63b	Up	Yes	6.48109e-05	0.000930565	0.471189
ENSMUSG00000050447	Lypd6	Up	Yes	6.48564e-05	0.000930593	1.16491
ENSMUSG00000024780	Cdc37l1	Down	Yes	6.50282e-05	0.000932428	-0.251603
ENSMUSG00000060860	Ube2s	Down	Yes	6.50713e-05	0.000932428	-0.528676
ENSMUSG00000034371	Tkfc	Up	Yes	6.55815e-05	0.00093911	0.61615
ENSMUSG00000102324	Gm19721	Down	Yes	6.56492e-05	0.000939451	-0.760453
ENSMUSG00000029102	Hgfac	Up	Yes	6.608e-05	0.000944984	1.39572
ENSMUSG00000030827	Fgf21	Up	Yes	6.63204e-05	0.00094763	1.54921
ENSMUSG00000034290	Nek9	Up	Yes	6.63535e-05	0.00094763	0.308368
ENSMUSG00000027408	Cpxm1	Down	Yes	6.64219e-05	0.000947973	-1.30791
ENSMUSG00000085675	Gm12022	Down	Yes	6.64816e-05	0.000948194	-1.36592
ENSMUSG00000054720	Lrrc8c	Down	Yes	6.65973e-05	0.000949211	-0.716788
ENSMUSG00000024292	Cyp4f14	Up	Yes	6.69529e-05	0.000953644	1.76796
ENSMUSG00000096971	4930556M19Rik	Down	Yes	6.73292e-05	0.000958367	-1.08364
ENSMUSG00000082837	Gm15373	Up	Yes	6.74691e-05	0.000959662	1.43727
ENSMUSG00000020988	L2hgdh	Up	Yes	6.75181e-05	0.000959662	0.500074
ENSMUSG00000027695	Pld1	Down	Yes	6.75547e-05	0.000959662	-0.482021
ENSMUSG00000005686	Ampd3	Down	Yes	6.77952e-05	0.000962356	-0.563814
ENSMUSG00000075284	Wipf1	Down	Yes	6.78342e-05	0.000962356	-0.455274
ENSMUSG00000046157	Tmem229b	Down	Yes	6.80602e-05	0.000964922	-0.709104
ENSMUSG00000079013	Serpina3j	Down	Yes	6.82869e-05	0.000967496	-1.60316
ENSMUSG00000037563	Rps16	Up	Yes	6.86359e-05	0.000971798	0.567699
ENSMUSG00000021846	Peli2	Up	Yes	6.94115e-05	0.000982129	0.488319
ENSMUSG00000038538	Ubn2	Down	Yes	6.9579e-05	0.000983849	-0.25381
ENSMUSG00000073792	Alg6	Down	Yes	6.98473e-05	0.000986991	-0.55147
ENSMUSG00000060177	Klk1b22	Up	Yes	7.00852e-05	0.000989699	1.41704
ENSMUSG00000026288	Inpp5d	Down	Yes	7.04796e-05	0.000994612	-0.596334
ENSMUSG00000022434	Fam118a	Up	Yes	7.07371e-05	0.000997588	0.390336
ENSMUSG00000026311	Asb1	Up	Yes	7.07849e-05	0.000997606	0.338743
ENSMUSG00000063286	Gvin-ps7	Down	Yes	7.09038e-05	0.000998624	-0.572863
ENSMUSG00000095649	Gvin-ps3	Down	Yes	7.0979e-05	0.000999025	-1.39739
ENSMUSG00000029385	Ccng2	Up	Yes	7.13823e-05	0.00100404	0.341873
ENSMUSG00000004098	Col5a3	Up	Yes	7.16244e-05	0.00100669	0.792854
ENSMUSG00000038425	Poli	Up	Yes	7.16648e-05	0.00100669	0.603269
ENSMUSG00000110105	Gm45844	Down	Yes	7.18936e-05	0.00100924	-1.7525
ENSMUSG00000032253	Phip	Down	Yes	7.19659e-05	0.0010096	-0.323496
ENSMUSG00000027199	Gatm	Up	Yes	7.20242e-05	0.00100975	0.908361
ENSMUSG00000031902	Nfatc3	Up	Yes	7.21768e-05	0.00101123	0.210238
ENSMUSG00000024827	Gldc	Up	Yes	7.22257e-05	0.00101125	1.30869
ENSMUSG00000027274	Mkks	Up	Yes	7.25627e-05	0.00101488	0.653678
ENSMUSG00000058921	Slc10a5	Up	Yes	7.25797e-05	0.00101488	0.542941
ENSMUSG00000038515	Grtp1	Up	Yes	7.27804e-05	0.00101703	0.731565
ENSMUSG00000022973	Synj1	Down	Yes	7.29897e-05	0.00101902	-0.315463
ENSMUSG00000041488	Stx3	Down	Yes	7.30439e-05	0.00101902	-0.658357
ENSMUSG00000024866	Acy3	Up	Yes	7.3066e-05	0.00101902	0.449031
ENSMUSG00000110275	Gm5905	Up	Yes	7.32176e-05	0.00102047	1.55592
ENSMUSG00000015647	Lama5	Down	Yes	7.46479e-05	0.00103973	-0.756819
ENSMUSG00000068587	Mgam	Up	Yes	7.49167e-05	0.00104279	0.856471
ENSMUSG00000067931	Zfp948	Down	Yes	7.50563e-05	0.00104406	-0.447263
ENSMUSG00000031537	Ikbkb	Down	Yes	7.5225e-05	0.00104573	-0.238354
ENSMUSG00000035407	Kank4	Up	Yes	7.52752e-05	0.00104574	1.0397
ENSMUSG00000020230	Prmt2	Up	Yes	7.56511e-05	0.00105029	0.481447
ENSMUSG00000038526	Car14	Up	Yes	7.6205e-05	0.0010565	0.540222
ENSMUSG00000018707	Dync1h1	Up	Yes	7.62069e-05	0.0010565	0.174797
ENSMUSG00000039114	Nrn1	Up	Yes	7.62577e-05	0.0010565	1.56299
ENSMUSG00000043932	Klri2	Down	Yes	7.6296e-05	0.0010565	-1.34435
ENSMUSG00000037849	Ifi206	Down	Yes	7.63533e-05	0.00105661	-1.84867
ENSMUSG00000063160	Numbl	Down	Yes	7.64814e-05	0.0010577	-0.443324
ENSMUSG00000004891	Nes	Down	Yes	7.65727e-05	0.00105811	-0.948277
ENSMUSG00000021476	Habp4	Up	Yes	7.66104e-05	0.00105811	0.385297
ENSMUSG00000052562	Slc22a30	Up	Yes	7.69837e-05	0.00106258	1.79167
ENSMUSG00000034442	Trmt5	Up	Yes	7.71281e-05	0.00106389	0.474184
ENSMUSG00000056692	Ilrun	Up	Yes	7.7613e-05	0.00106989	0.228262
ENSMUSG00000030228	Pik3c2g	Up	Yes	7.85285e-05	0.00108181	0.624266
ENSMUSG00000026028	Trak2	Up	Yes	7.91431e-05	0.00108958	0.307338
ENSMUSG00000005674	Tomm40l	Up	Yes	7.94056e-05	0.00109249	0.383537
ENSMUSG00000002504	Nherf2	Down	Yes	7.96047e-05	0.00109405	-0.865593
ENSMUSG00000021071	Trim9	Down	Yes	7.96311e-05	0.00109405	-1.84864
ENSMUSG00000031445	Proz	Up	Yes	7.96725e-05	0.00109405	1.2631
ENSMUSG00000028096	Gpr89	Up	Yes	7.97792e-05	0.00109482	0.327107
ENSMUSG00000103183	Gm37090	Down	Yes	8.00881e-05	0.00109835	-0.839226
ENSMUSG00000028073	Pear1	Down	Yes	8.05746e-05	0.00110432	-0.605679
ENSMUSG00000001910	Nacc1	Up	Yes	8.10847e-05	0.0011106	0.227857
ENSMUSG00000109839	Gm45677	Up	Yes	8.11502e-05	0.00111078	1.16309
ENSMUSG00000016493	Cd46	Down	Yes	8.1372e-05	0.00111311	-0.524511
ENSMUSG00000042599	Kdm7a	Down	Yes	8.22959e-05	0.00112503	-0.379688
ENSMUSG00000084897	Gm14226	Down	Yes	8.32089e-05	0.00113678	-1.49454
ENSMUSG00000021313	Ryr2	Up	Yes	8.41159e-05	0.00114788	1.1807
ENSMUSG00000033382	Trappc8	Up	Yes	8.41284e-05	0.00114788	0.185573
ENSMUSG00000036686	Cc2d1a	Up	Yes	8.42747e-05	0.00114914	0.359785
ENSMUSG00000022679	Mpv17l	Up	Yes	8.43382e-05	0.00114928	0.749845
ENSMUSG00000104676	Gm42777	Down	Yes	8.45403e-05	0.0011513	-1.18456
ENSMUSG00000059447	Hadhb	Up	Yes	8.46548e-05	0.00115212	0.3694
ENSMUSG00000033849	B3galt2	Down	Yes	8.48693e-05	0.00115395	-0.795353
ENSMUSG00000020601	Trib2	Down	Yes	8.48967e-05	0.00115395	-0.739947
ENSMUSG00000041660	Bbox1	Up	Yes	8.53898e-05	0.00115991	0.514664
ENSMUSG00000049932	H2ax	Down	Yes	8.57193e-05	0.00116359	-0.6656
ENSMUSG00000002847	Pla1a	Down	Yes	8.57691e-05	0.00116359	-0.547704
ENSMUSG00000022864	D16Ertd472e	Down	Yes	8.6277e-05	0.00116974	-0.454555
ENSMUSG00000115553	Gm49124	Up	Yes	8.64391e-05	0.0011712	1.45132
ENSMUSG00000051483	Cbr1	Up	Yes	8.65061e-05	0.00117136	0.436331
ENSMUSG00000013646	Sh3bp5l	Up	Yes	8.70114e-05	0.00117694	0.291727
ENSMUSG00000022893	Adamts1	Down	Yes	8.70281e-05	0.00117694	-0.682619
ENSMUSG00000025372	Baiap2	Up	Yes	8.71482e-05	0.00117782	0.423091
ENSMUSG00000032194	Kank2	Up	Yes	8.77928e-05	0.00118578	0.334365
ENSMUSG00000018417	Myo1b	Up	Yes	8.81061e-05	0.00118927	0.702742
ENSMUSG00000039826	Trub2	Up	Yes	8.87073e-05	0.00119663	0.512919
ENSMUSG00000035948	Acss3	Down	Yes	8.90729e-05	0.0012008	-0.655614
ENSMUSG00000065990	Aurkaip1	Up	Yes	8.95522e-05	0.0012065	0.334197
ENSMUSG00000027820	Mme	Up	Yes	9.00572e-05	0.00121254	0.578417
ENSMUSG00000032125	Robo4	Down	Yes	9.02649e-05	0.00121458	-0.799904
ENSMUSG00000052921	Arhgef15	Down	Yes	9.06028e-05	0.00121836	-0.78106
ENSMUSG00000072620	Slfn2	Down	Yes	9.13888e-05	0.00122815	-0.907008
ENSMUSG00000022871	Fetub	Up	Yes	9.1492e-05	0.00122877	1.67363
ENSMUSG00000014177	Tvp23b	Up	Yes	9.17761e-05	0.00123137	0.375515
ENSMUSG00000038879	Nipal2	Down	Yes	9.18429e-05	0.00123137	-2.0481
ENSMUSG00000005362	Crbn	Up	Yes	9.18635e-05	0.00123137	0.262616
ENSMUSG00000027762	Sucnr1	Down	Yes	9.19155e-05	0.00123137	-0.609413
ENSMUSG00000039233	Tbce	Down	Yes	9.2078e-05	0.00123277	-0.369969
ENSMUSG00000107184	Gm18222	Up	Yes	9.22133e-05	0.00123381	1.36148
ENSMUSG00000044349	Snhg11	Down	Yes	9.23131e-05	0.00123438	-0.70963
ENSMUSG00000020263	Appl2	Down	Yes	9.25532e-05	0.00123682	-0.335858
ENSMUSG00000036002	Atosb	Up	Yes	9.26822e-05	0.00123767	0.412922
ENSMUSG00000030674	Qprt	Up	Yes	9.27326e-05	0.00123767	1.29694
ENSMUSG00000073460	Pnldc1	Up	Yes	9.31221e-05	0.00124209	0.79259
ENSMUSG00000013698	Pea15a	Up	Yes	9.3537e-05	0.00124685	0.51681
ENSMUSG00000022255	Mtdh	Up	Yes	9.36671e-05	0.00124781	0.242713
ENSMUSG00000025196	Cpn1	Up	Yes	9.38577e-05	0.00124957	1.35419
ENSMUSG00000005873	Reep5	Up	Yes	9.41817e-05	0.0012531	0.38782
ENSMUSG00000111212	5330432J10Rik	Down	Yes	9.46161e-05	0.0012581	-0.518958
ENSMUSG00000049744	Arhgap15	Down	Yes	9.54188e-05	0.00126784	-0.69452
ENSMUSG00000002222	Rmnd5a	Up	Yes	9.54669e-05	0.00126784	0.206553
ENSMUSG00000021707	Dhfr	Up	Yes	9.65915e-05	0.00128145	0.62778
ENSMUSG00000044768	Macir	Down	Yes	9.66112e-05	0.00128145	-0.35994
ENSMUSG00000113959	Gm46339	Down	Yes	9.67318e-05	0.00128225	-1.43814
ENSMUSG00000036390	Gadd45a	Up	Yes	9.67916e-05	0.00128225	0.700946
ENSMUSG00000034401	Spata6	Down	Yes	9.75296e-05	0.00129123	-0.370486
ENSMUSG00000004789	Dlst	Up	Yes	9.77855e-05	0.00129381	0.293619
ENSMUSG00000028245	Nsmaf	Down	Yes	9.86889e-05	0.00130496	-0.310618
ENSMUSG00000035585	Tsen34	Up	Yes	9.91882e-05	0.00131075	0.408666
ENSMUSG00000021495	Fam193b	Down	Yes	9.96895e-05	0.00131657	-0.447962
ENSMUSG00000027796	Smad9	Up	Yes	9.97559e-05	0.00131663	0.92644
ENSMUSG00000004996	Mri1	Down	Yes	0.000100155	0.00132109	-0.440902
ENSMUSG00000095217	H2bc15	Down	Yes	0.000100705	0.00132752	-1.42647
ENSMUSG00000028020	Glrb	Up	Yes	0.000101123	0.00133221	1.24976
ENSMUSG00000022337	Emc2	Up	Yes	0.00010211	0.00134439	0.38032
ENSMUSG00000065820		Up	Yes	0.000102352	0.00134675	1.266
ENSMUSG00000028546	Elavl4	Up	Yes	0.000102807	0.0013519	1.47968
ENSMUSG00000026730	Pter	Up	Yes	0.000103114	0.0013551	0.468811
ENSMUSG00000030209	Grin2b	Down	Yes	0.00010318	0.00135513	-0.821282
ENSMUSG00000026858	Miga2	Up	Yes	0.000103261	0.00135538	0.466936
ENSMUSG00000022758	P2rx6	Up	Yes	0.000104077	0.00136525	0.617822
ENSMUSG00000030546	Plin1	Up	Yes	0.000104357	0.0013673	0.407737
ENSMUSG00000054091	1810037I17Rik	Up	Yes	0.000104361	0.0013673	0.367751
ENSMUSG00000106121	Gm42679	Down	Yes	0.000104558	0.00136904	-1.06291
ENSMUSG00000085379	2310058D17Rik	Down	Yes	0.000104683	0.00136984	-0.967565
ENSMUSG00000029625	Cpsf4	Up	Yes	0.00010595	0.00138557	0.43077
ENSMUSG00000026034	Clk1	Down	Yes	0.000107252	0.00140175	-0.31605
ENSMUSG00000020614	Fam20a	Down	Yes	0.000107486	0.00140394	-0.807709
ENSMUSG00000028159	Dapp1	Down	Yes	0.000107712	0.00140558	-0.553933
ENSMUSG00000066838	Zfp772	Down	Yes	0.000107755	0.00140558	-0.892214
ENSMUSG00000040370	Etfrf1	Up	Yes	0.000107808	0.00140558	0.415658
ENSMUSG00000041378	Cldn5	Down	Yes	0.000108277	0.00141083	-0.614144
ENSMUSG00000024678	Ms4a4d	Down	Yes	0.00010963	0.00142759	-0.689799
ENSMUSG00000107019	Gm43682	Down	Yes	0.000110113	0.00143301	-0.784336
ENSMUSG00000028337	Coro2a	Up	Yes	0.000111194	0.00144619	0.664441
ENSMUSG00000038507	Parp12	Down	Yes	0.000111421	0.00144827	-0.329423
ENSMUSG00000024451	Arap3	Down	Yes	0.000111822	0.0014523	-0.712588
ENSMUSG00000052776	Oas1a	Down	Yes	0.000111867	0.0014523	-1.08251
ENSMUSG00000068580	Zfyve19	Up	Yes	0.000111969	0.00145274	0.405015
ENSMUSG00000022529	Zfp263	Down	Yes	0.000112107	0.00145366	-0.325977
ENSMUSG00000109429	Gm45223	Down	Yes	0.000112723	0.00146076	-0.61683
ENSMUSG00000027678	Ncoa3	Down	Yes	0.000113077	0.00146446	-0.40018
ENSMUSG00000020134	Peli1	Down	Yes	0.000113161	0.00146466	-0.665794
ENSMUSG00000040913	Fbxw4	Up	Yes	0.000113246	0.00146488	0.312463
ENSMUSG00000087574	C030037D09Rik	Up	Yes	0.00011332	0.00146495	0.928089
ENSMUSG00000019158	Tmem160	Up	Yes	0.000114183	0.00147521	0.435049
ENSMUSG00000039621	Prex1	Down	Yes	0.000115073	0.00148582	-0.610081
ENSMUSG00000025812	Pard3	Up	Yes	0.000115165	0.0014861	0.253293
ENSMUSG00000021799	Opn4	Up	Yes	0.000115646	0.00149076	1.3355
ENSMUSG00000036983	Tfb1m	Up	Yes	0.000115664	0.00149076	0.618379
ENSMUSG00000045948	Mrps12	Down	Yes	0.00011641	0.00149946	-0.588157
ENSMUSG00000032344	Cgas	Down	Yes	0.000116598	0.00150097	-1.03217
ENSMUSG00000116815	Gm49760	Down	Yes	0.000116907	0.00150405	-1.34522
ENSMUSG00000044938	Klhl31	Down	Yes	0.000118129	0.00151886	-1.09433
ENSMUSG00000028483	Snapc3	Down	Yes	0.000118344	0.00152071	-0.346474
ENSMUSG00000026469	Xpr1	Up	Yes	0.000118711	0.00152451	0.283849
ENSMUSG00000059713	Rcan3	Up	Yes	0.000119067	0.00152817	0.392759
ENSMUSG00000103123	Gm37390	Down	Yes	0.00011922	0.00152921	-0.960754
ENSMUSG00000029648	Flt1	Down	Yes	0.000120251	0.00154152	-0.755588
ENSMUSG00000013622	Atraid	Down	Yes	0.000120487	0.00154294	-0.377344
ENSMUSG00000021282	Eif5	Up	Yes	0.000120506	0.00154294	0.30678
ENSMUSG00000035878	Hykk	Up	Yes	0.000120907	0.00154714	0.445686
ENSMUSG00000005057	Sh2b2	Up	Yes	0.000121751	0.00155702	0.69917
ENSMUSG00000031657	Heatr3	Up	Yes	0.00012184	0.00155722	0.379492
ENSMUSG00000031483	Erlin2	Up	Yes	0.000122428	0.00156381	0.330571
ENSMUSG00000038624	Nepn	Down	Yes	0.000122508	0.00156388	-1.11207
ENSMUSG00000026840	Lamc3	Down	Yes	0.00012258	0.00156388	-0.703773
ENSMUSG00000039096	Rsad1	Down	Yes	0.000122737	0.00156495	-0.653261
ENSMUSG00000023030	Slc11a2	Up	Yes	0.000122832	0.00156524	0.421245
ENSMUSG00000029655	N4bp2l2	Down	Yes	0.000123288	0.00157011	-0.17966
ENSMUSG00000075297	H60b	Up	Yes	0.000123498	0.00157121	1.3168
ENSMUSG00000040033	Stat2	Down	Yes	0.000123522	0.00157121	-0.481688
ENSMUSG00000020534	Shmt1	Up	Yes	0.000123895	0.00157502	0.931662
ENSMUSG00000086916	Gm15903	Down	Yes	0.000124061	0.0015762	-0.821383
ENSMUSG00000021592	Arsk	Down	Yes	0.000124142	0.0015763	-0.430936
ENSMUSG00000020307	Cdc34	Up	Yes	0.000124437	0.0015791	0.376811
ENSMUSG00000001380	Hars1	Up	Yes	0.000124647	0.00158083	0.344042
ENSMUSG00000015013	Trappc2l	Up	Yes	0.000125333	0.00158859	0.428119
ENSMUSG00000035242	Oaz1	Up	Yes	0.000127234	0.00161172	0.208178
ENSMUSG00000037995	Igsf9	Down	Yes	0.000128684	0.00162913	-0.960959
ENSMUSG00000033618	Map3k13	Up	Yes	0.000129334	0.0016364	0.987904
ENSMUSG00000043068	Fam89a	Up	Yes	0.000129497	0.00163749	0.900926
ENSMUSG00000052423	B4galt3	Down	Yes	0.000130332	0.00164708	-0.50146
ENSMUSG00000057058	Skap1	Down	Yes	0.000130557	0.00164824	-1.40293
ENSMUSG00000016942	Tmprss6	Up	Yes	0.000130578	0.00164824	1.58735
ENSMUSG00000027811	4930579G24Rik	Up	Yes	0.000131472	0.00165854	0.893149
ENSMUSG00000031434	Morc4	Up	Yes	0.000131801	0.00166171	0.69479
ENSMUSG00000024440	Pcdh12	Down	Yes	0.000131925	0.0016623	-0.740833
ENSMUSG00000020014	Cfap54	Up	Yes	0.00013211	0.0016635	0.227769
ENSMUSG00000002881	Nab1	Up	Yes	0.000132175	0.0016635	0.299277
ENSMUSG00000022935	Grik1	Up	Yes	0.00013304	0.0016734	1.39738
ENSMUSG00000059474	Mbtd1	Down	Yes	0.000133441	0.00167745	-0.277892
ENSMUSG00000041202	Pla2g2d	Down	Yes	0.000133747	0.00168032	-1.10629
ENSMUSG00000021662	Arhgef28	Up	Yes	0.000134011	0.00168265	0.319938
ENSMUSG00000056648	Hoxb8	Down	Yes	0.000134367	0.00168612	-0.981322
ENSMUSG00000045441	Gprin3	Down	Yes	0.00013473	0.00168969	-1.09001
ENSMUSG00000021993	Mipep	Up	Yes	0.000134974	0.00169175	0.380053
ENSMUSG00000076532	Igkv4-91	Down	Yes	0.000135981	0.00170338	-1.63809
ENSMUSG00000055994	Nod2	Down	Yes	0.000136249	0.00170575	-0.762115
ENSMUSG00000078952	Lncenc1	Up	Yes	0.000136924	0.00171318	1.10466
ENSMUSG00000050295	Foxc1	Down	Yes	0.000137087	0.0017136	-0.699602
ENSMUSG00000069830	Nlrp1a	Down	Yes	0.000137117	0.0017136	-1.37079
ENSMUSG00000016253	Nelfcd	Up	Yes	0.000137281	0.00171465	0.371969
ENSMUSG00000029094	Afap1	Up	Yes	0.000137536	0.00171684	0.291457
ENSMUSG00000113764	Gm48617	Down	Yes	0.000137673	0.00171731	-1.00202
ENSMUSG00000028572	Hook1	Up	Yes	0.000137735	0.00171731	0.709206
ENSMUSG00000033065	Pfkm	Up	Yes	0.000138194	0.00172204	0.438717
ENSMUSG00000052539	Magi3	Up	Yes	0.000138643	0.00172663	0.294693
ENSMUSG00000029417	Cxcl9	Down	Yes	0.000139366	0.00173456	-0.80684
ENSMUSG00000040841	Six5	Up	Yes	0.000139442	0.00173456	0.439735
ENSMUSG00000113669	Gm36723	Down	Yes	0.000139677	0.00173648	-1.18727
ENSMUSG00000025533	Asl	Up	Yes	0.000139997	0.00173944	0.559615
ENSMUSG00000001249	Hpn	Up	Yes	0.000140206	0.00174103	0.931546
ENSMUSG00000038150	Ormdl3	Up	Yes	0.000140299	0.00174117	0.438987
ENSMUSG00000015053	Gata2	Down	Yes	0.000141911	0.00176016	-0.653557
ENSMUSG00000022219	Cideb	Up	Yes	0.000142154	0.00176215	0.810307
ENSMUSG00000038366	Lasp1	Up	Yes	0.000142545	0.00176598	0.31807
ENSMUSG00000074896	Ifit3	Down	Yes	0.000142801	0.00176812	-0.662386
ENSMUSG00000109274	Gm45133	Down	Yes	0.000143741	0.00177873	-1.1037
ENSMUSG00000001018	Snapin	Up	Yes	0.000144006	0.00178099	0.266538
ENSMUSG00000034160	Ogt	Down	Yes	0.000144364	0.00178439	-0.260615
ENSMUSG00000007080	Pole	Down	Yes	0.000145239	0.00179415	-0.631754
ENSMUSG00000020273	Papolg	Down	Yes	0.000145926	0.00180161	-0.360944
ENSMUSG00000026715	Serpinc1	Up	Yes	0.000146028	0.00180182	1.57784
ENSMUSG00000039286	Fndc3b	Down	Yes	0.000146285	0.00180395	-0.26144
ENSMUSG00000030411	Nova2	Down	Yes	0.000146479	0.0018053	-0.869389
ENSMUSG00000103772	Gm36933	Down	Yes	0.00014729	0.00181427	-0.888326
ENSMUSG00000104170	Gm37702	Down	Yes	0.000147731	0.0018184	-0.97302
ENSMUSG00000028910	Mecr	Up	Yes	0.000147796	0.0018184	0.475209
ENSMUSG00000023147	Get1	Up	Yes	0.000147973	0.00181953	0.387772
ENSMUSG00000003541	Ier3	Down	Yes	0.000148099	0.00182004	-0.933245
ENSMUSG00000027259	Adal	Up	Yes	0.00014985	0.0018405	0.44702
ENSMUSG00000092572	Serpinb10	Up	Yes	0.00015012	0.00184276	1.07072
ENSMUSG00000085569	Gm12602	Up	Yes	0.000152257	0.00186763	1.63369
ENSMUSG00000031985	Gnpat	Up	Yes	0.000152321	0.00186763	0.432952
ENSMUSG00000025911	Adhfe1	Down	Yes	0.000152969	0.00187368	-0.494409
ENSMUSG00000062234	Gak	Up	Yes	0.000153041	0.00187368	0.178712
ENSMUSG00000106012	Gm43744	Up	Yes	0.000153077	0.00187368	1.57054
ENSMUSG00000021108	Prkch	Down	Yes	0.000153705	0.00188029	-0.660538
ENSMUSG00000000440	Pparg	Up	Yes	0.000154362	0.00188655	0.543575
ENSMUSG00000110187	Gm45496	Down	Yes	0.000154392	0.00188655	-1.28811
ENSMUSG00000021057	Akap5	Up	Yes	0.000155161	0.00189486	0.95439
ENSMUSG00000031781	Ciapin1	Up	Yes	0.000155475	0.00189761	0.50247
ENSMUSG00000052534	Pbx1	Down	Yes	0.000156745	0.00191202	-0.291811
ENSMUSG00000058064	Gm10036	Down	Yes	0.000157109	0.00191537	-1.57811
ENSMUSG00000051596	Otop1	Up	Yes	0.000157725	0.00192178	1.0495
ENSMUSG00000033825	Tpsb2	Down	Yes	0.000157928	0.00192189	-0.946652
ENSMUSG00000032060	Cryab	Up	Yes	0.000157947	0.00192189	0.728976
ENSMUSG00000079168	Cd209g	Down	Yes	0.000158003	0.00192189	-0.766702
ENSMUSG00000087028	Gm13387	Down	Yes	0.000159178	0.00193465	-1.12823
ENSMUSG00000048402	Gli2	Up	Yes	0.000159233	0.00193465	0.866941
ENSMUSG00000048856	Slc25a47	Up	Yes	0.000159564	0.00193698	1.22481
ENSMUSG00000027679	Dnajc19	Up	Yes	0.000159655	0.00193698	0.352773
ENSMUSG00000049939	Lrrc4	Down	Yes	0.000159696	0.00193698	-0.961736
ENSMUSG00000046532	Ar	Down	Yes	0.000160327	0.00194354	-0.52705
ENSMUSG00000105677	Gm43328	Down	Yes	0.00016114	0.0019518	-0.688789
ENSMUSG00000013465	Nelfb	Up	Yes	0.000161191	0.0019518	0.243958
ENSMUSG00000063873	Slc24a3	Up	Yes	0.000163053	0.00197323	0.48109
ENSMUSG00000028524	Sgip1	Down	Yes	0.000163734	0.00198034	-0.659143
ENSMUSG00000085913	Gm15601	Up	Yes	0.000163839	0.0019805	1.33555
ENSMUSG00000024143	Rhoq	Up	Yes	0.000164186	0.00198357	0.379662
ENSMUSG00000037254	Itih2	Up	Yes	0.000164369	0.00198401	1.57309
ENSMUSG00000021456	Fbp2	Up	Yes	0.000164407	0.00198401	0.65885
ENSMUSG00000029408	Abcb9	Up	Yes	0.000164519	0.00198424	0.592848
ENSMUSG00000037440	Vnn1	Down	Yes	0.00016467	0.00198494	-1.13465
ENSMUSG00000074247	Dda1	Up	Yes	0.000164864	0.00198616	0.331682
ENSMUSG00000022828	Gtf2e1	Up	Yes	0.00016503	0.00198705	0.416177
ENSMUSG00000023945	Slc5a7	Up	Yes	0.000165437	0.00199082	0.733541
ENSMUSG00000026678	Rgs5	Down	Yes	0.000165651	0.00199227	-0.39954
ENSMUSG00000027333	Smox	Down	Yes	0.000166472	0.00200014	-0.557006
ENSMUSG00000028990	Lzic	Up	Yes	0.000166492	0.00200014	0.336533
ENSMUSG00000069456	Rdh16	Up	Yes	0.00016671	0.00200164	0.325226
ENSMUSG00000031343	Gabra3	Down	Yes	0.000166903	0.00200249	-0.869627
ENSMUSG00000057729	Prtn3	Down	Yes	0.000166968	0.00200249	-1.18243
ENSMUSG00000115388		Up	Yes	0.000167275	0.00200506	0.75627
ENSMUSG00000110030	Gm45546	Down	Yes	0.000167524	0.00200691	-1.46797
ENSMUSG00000019763	Rmnd1	Up	Yes	0.000168116	0.00201288	0.398593
ENSMUSG00000036944	Tmem71	Down	Yes	0.000168652	0.00201817	-0.663213
ENSMUSG00000118366	9130016M20Rik	Up	Yes	0.000168863	0.00201853	1.07666
ENSMUSG00000019929	Dcn	Down	Yes	0.000168871	0.00201853	-0.566211
ENSMUSG00000029070	Mxra8	Up	Yes	0.000169613	0.00202627	0.488354
ENSMUSG00000026276	Septin2	Down	Yes	0.000169752	0.0020268	-0.439737
ENSMUSG00000044471	Lncpint	Down	Yes	0.00017012	0.00203007	-0.519664
ENSMUSG00000035868	Zfp983	Up	Yes	0.000171036	0.00203986	0.519655
ENSMUSG00000024727	Trpm6	Down	Yes	0.000171162	0.00204021	-1.01102
ENSMUSG00000073471	Rsph3a	Down	Yes	0.000171903	0.00204709	-0.754251
ENSMUSG00000109559	Gm34280	Down	Yes	0.00017193	0.00204709	-1.00626
ENSMUSG00000086119	Gm2415	Down	Yes	0.000173153	0.0020593	-0.701368
ENSMUSG00000094622	Gm3055	Down	Yes	0.000173248	0.0020593	-1.53672
ENSMUSG00000028420	Tmem38b	Up	Yes	0.000173324	0.0020593	0.572218
ENSMUSG00000031189	Aff2	Down	Yes	0.00017334	0.0020593	-0.859914
ENSMUSG00000006205	Htra1	Up	Yes	0.000173504	0.00206011	0.401358
ENSMUSG00000045573	Penk	Down	Yes	0.000173718	0.00206151	-0.792553
ENSMUSG00000013033	Adgrl1	Down	Yes	0.000173818	0.00206155	-0.43812
ENSMUSG00000028029	Aimp1	Up	Yes	0.0001755	0.00208035	0.347736
ENSMUSG00000014668	Chfr	Down	Yes	0.000176195	0.00208742	-0.321481
ENSMUSG00000061904	Slc25a3	Up	Yes	0.000176313	0.00208767	0.225574
ENSMUSG00000110282	B930086L07Rik	Down	Yes	0.000177094	0.00209576	-0.638991
ENSMUSG00000114501	Gm48582	Down	Yes	0.000178692	0.0021135	-0.790126
ENSMUSG00000073179		Down	Yes	0.000178945	0.00211532	-1.64587
ENSMUSG00000097809	Gm26554	Up	Yes	0.000179839	0.00212472	1.70975
ENSMUSG00000037098	Rab11fip3	Up	Yes	0.000180532	0.00213173	0.302964
ENSMUSG00000020700	Map3k3	Down	Yes	0.000181927	0.00214702	-0.224624
ENSMUSG00000001155	Ftcd	Up	Yes	0.000182102	0.0021479	1.51461
ENSMUSG00000031785	Adgrg1	Down	Yes	0.000182725	0.00215406	-0.723542
ENSMUSG00000019578	Ubxn6	Up	Yes	0.000183659	0.00216388	0.263932
ENSMUSG00000112787	Gm48790	Up	Yes	0.00018399	0.00216659	1.24893
ENSMUSG00000038587	Akap12	Up	Yes	0.000184129	0.00216704	0.561085
ENSMUSG00000021048	Mthfd1	Up	Yes	0.00018452	0.00217044	0.309993
ENSMUSG00000037847	Nmrk1	Up	Yes	0.000186073	0.00218751	0.493615
ENSMUSG00000041438	Utp4	Up	Yes	0.000186733	0.00219406	0.388996
ENSMUSG00000022221	Ripk3	Down	Yes	0.000187308	0.00219961	-0.755136
ENSMUSG00000037731	Themis2	Down	Yes	0.000190528	0.00223528	-0.670513
ENSMUSG00000009646	Pla2g12b	Up	Yes	0.000190554	0.00223528	0.945655
ENSMUSG00000078964	Ces1b	Up	Yes	0.00019098	0.00223904	1.11376
ENSMUSG00000111547	Gm48069	Up	Yes	0.000192389	0.00225433	1.1517
ENSMUSG00000090626	Tex9	Down	Yes	0.000193513	0.00226626	-0.752413
ENSMUSG00000024712	Rfk	Up	Yes	0.000193866	0.00226916	0.249256
ENSMUSG00000026655	Fam107b	Up	Yes	0.000194217	0.00227202	0.397408
ENSMUSG00000028840	Zfp593	Up	Yes	0.000194516	0.00227427	0.618511
ENSMUSG00000097333	Zfp87	Down	Yes	0.000194922	0.00227714	-0.543483
ENSMUSG00000018326	Ywhab	Up	Yes	0.000194974	0.00227714	0.355524
ENSMUSG00000059146	Ntrk3	Up	Yes	0.000195215	0.00227871	0.824992
ENSMUSG00000031903	Pla2g15	Up	Yes	0.000195672	0.0022828	0.612795
ENSMUSG00000020905	Usp43	Down	Yes	0.000196076	0.00228628	-1.03744
ENSMUSG00000113840	Gm18955	Down	Yes	0.000196689	0.00229217	-1.22062
ENSMUSG00000028684	Urod	Up	Yes	0.000197054	0.00229457	0.308698
ENSMUSG00000025480	Syce1	Up	Yes	0.000197187	0.00229457	1.43802
ENSMUSG00000020704	Asic2	Down	Yes	0.000197216	0.00229457	-1.39747
ENSMUSG00000033720	Sfxn5	Up	Yes	0.00019811	0.00230372	0.45849
ENSMUSG00000032500	Dclk3	Up	Yes	0.000199401	0.00231664	0.827742
ENSMUSG00000104273	A530064N14Rik	Down	Yes	0.000199438	0.00231664	-0.471419
ENSMUSG00000034829	Nxnl1	Up	Yes	0.000199861	0.0023203	1.06998
ENSMUSG00000114019	Gm47155	Up	Yes	0.000200886	0.00233093	1.03279
ENSMUSG00000026870	Cutal	Up	Yes	0.000201398	0.0023356	0.543885
ENSMUSG00000046352	Gjb2	Up	Yes	0.000201983	0.00234051	1.43363
ENSMUSG00000113136	Gm19951	Down	Yes	0.000202118	0.00234051	-1.21714
ENSMUSG00000040640	Erc2	Up	Yes	0.000202149	0.00234051	0.985542
ENSMUSG00000032815	Fanca	Down	Yes	0.000202442	0.00234263	-1.14237
ENSMUSG00000036617	Etl4	Down	Yes	0.000206286	0.00238583	-0.641967
ENSMUSG00000107634	Gm36816	Up	Yes	0.000207006	0.00239287	0.923707
ENSMUSG00000067889	Sptbn2	Up	Yes	0.000207235	0.00239422	1.29989
ENSMUSG00000044709	Gemin7	Up	Yes	0.000207648	0.00239695	0.348915
ENSMUSG00000018001	Cyth3	Down	Yes	0.000207887	0.00239695	-0.248892
ENSMUSG00000102664	Gm38380	Down	Yes	0.000207899	0.00239695	-0.737217
ENSMUSG00000022812	Gsk3b	Up	Yes	0.000208005	0.00239695	0.233094
ENSMUSG00000026389	Steap3	Up	Yes	0.000208088	0.00239695	0.563178
ENSMUSG00000079659	Tmem243	Down	Yes	0.000208154	0.00239695	-0.464716
ENSMUSG00000070639	Lrrc8b	Up	Yes	0.000208255	0.00239695	0.332554
ENSMUSG00000046959	Slc26a1	Up	Yes	0.000208385	0.00239715	1.55526
ENSMUSG00000002043	Trappc6a	Up	Yes	0.000208568	0.00239797	0.488807
ENSMUSG00000005610	Eif4g2	Up	Yes	0.000208949	0.00240106	0.242032
ENSMUSG00000015733	Capza2	Up	Yes	0.000209159	0.00240218	0.39449
ENSMUSG00000027761	Aadac	Up	Yes	0.000209617	0.00240615	0.952327
ENSMUSG00000049571	Cfap46	Up	Yes	0.000210096	0.00241037	0.463793
ENSMUSG00000018920	Cxcl16	Down	Yes	0.000210424	0.00241133	-0.600572
ENSMUSG00000023150	Ivns1abp	Up	Yes	0.00021045	0.00241133	0.650025
ENSMUSG00000015843	Rxrg	Up	Yes	0.000210536	0.00241133	0.625909
ENSMUSG00000000317	Bcl6b	Down	Yes	0.000210636	0.00241133	-0.807675
ENSMUSG00000097392	Thoc2l	Down	Yes	0.000210743	0.00241133	-0.312505
ENSMUSG00000022475	Hdac7	Down	Yes	0.000211601	0.00241984	-0.509748
ENSMUSG00000015776	Med22	Up	Yes	0.000213744	0.00244217	0.347986
ENSMUSG00000090084	Srpx	Down	Yes	0.000213781	0.00244217	-1.04552
ENSMUSG00000040706	Agmat	Up	Yes	0.000214022	0.00244362	1.48552
ENSMUSG00000070985	Acnat1	Up	Yes	0.000216005	0.00246495	1.31852
ENSMUSG00000011254	Thg1l	Up	Yes	0.000216335	0.00246566	0.645978
ENSMUSG00000060743	H3f3a	Down	Yes	0.000216366	0.00246566	-0.499747
ENSMUSG00000057894	Zfp329	Down	Yes	0.000216413	0.00246566	-0.371806
ENSMUSG00000038665	Dgki	Down	Yes	0.000217005	0.00247108	-1.52752
ENSMUSG00000026238	Ptma	Down	Yes	0.000217744	0.00247818	-0.328242
ENSMUSG00000042709	Atpaf2	Up	Yes	0.00021803	0.00248012	0.523982
ENSMUSG00000032661	Oas3	Down	Yes	0.000218354	0.00248248	-1.24621
ENSMUSG00000026527	Rgs7	Up	Yes	0.000218906	0.00248745	1.0008
ENSMUSG00000031304	Il2rg	Down	Yes	0.000219577	0.00249374	-0.726725
ENSMUSG00000026436	Elk4	Down	Yes	0.0002215	0.00251425	-0.207862
ENSMUSG00000105774	Gm43006	Down	Yes	0.000222759	0.00252646	-1.03318
ENSMUSG00000076934	Iglv1	Down	Yes	0.000222811	0.00252646	-1.36141
ENSMUSG00000033557	Fam20b	Up	Yes	0.000223109	0.00252849	0.255519
ENSMUSG00000029162	Khk	Up	Yes	0.000224316	0.00253996	0.715948
ENSMUSG00000089943	Ugt1a5	Up	Yes	0.000224358	0.00253996	0.812212
ENSMUSG00000040536	Necab1	Up	Yes	0.000225201	0.00254816	1.5417
ENSMUSG00000030560	Ctsc	Down	Yes	0.000225683	0.00255121	-0.51187
ENSMUSG00000035305	Ror1	Down	Yes	0.000225709	0.00255121	-0.684894
ENSMUSG00000039628	Hs3st6	Down	Yes	0.000225987	0.00255299	-1.69223
ENSMUSG00000032066	Bco2	Up	Yes	0.000227314	0.00256663	0.783379
ENSMUSG00000032216	Nedd4	Up	Yes	0.000228522	0.00257892	0.259017
ENSMUSG00000001794	Capns1	Up	Yes	0.000229235	0.00258557	0.28305
ENSMUSG00000025197	Cyp2c23	Up	Yes	0.000229354	0.00258557	1.55347
ENSMUSG00000039703	Nploc4	Up	Yes	0.000229681	0.00258742	0.290188
ENSMUSG00000033276	Stk36	Up	Yes	0.000229828	0.00258742	0.603924
ENSMUSG00000115100	Gm34934	Down	Yes	0.00022988	0.00258742	-0.679361
ENSMUSG00000029152	Ociad1	Up	Yes	0.000230626	0.00259445	0.278547
ENSMUSG00000015355	Cd48	Down	Yes	0.000230835	0.00259544	-0.784642
ENSMUSG00000027583	Zbtb46	Down	Yes	0.000231003	0.00259597	-0.636321
ENSMUSG00000050144	Slc25a44	Up	Yes	0.000232187	0.00260716	0.383035
ENSMUSG00000037542	Aldh8a1	Up	Yes	0.000232243	0.00260716	1.53686
ENSMUSG00000111131	9930024M15Rik	Down	Yes	0.000233176	0.00261626	-0.752903
ENSMUSG00000031959	Wdr59	Up	Yes	0.000233639	0.00262009	0.356382
ENSMUSG00000030149	Klrk1	Down	Yes	0.000234442	0.00262669	-1.12306
ENSMUSG00000020717	Pecam1	Down	Yes	0.000234474	0.00262669	-0.573594
ENSMUSG00000031754	Nudt21	Up	Yes	0.000234686	0.00262769	0.386114
ENSMUSG00000050014	Apol10b	Down	Yes	0.000235886	0.00263975	-0.742208
ENSMUSG00000033327	Tnxb	Down	Yes	0.000239188	0.00267411	-0.439078
ENSMUSG00000026457	Adipor1	Up	Yes	0.000239206	0.00267411	0.211224
ENSMUSG00000032504	Pdcd6ip	Up	Yes	0.000241802	0.00269978	0.14172
ENSMUSG00000021318	Gli3	Down	Yes	0.000241875	0.00269978	-0.543608
ENSMUSG00000033068	Entpd6	Up	Yes	0.00024198	0.00269978	0.386103
ENSMUSG00000066357	Wdr6	Up	Yes	0.000242007	0.00269978	0.411177
ENSMUSG00000021738	Atxn7	Down	Yes	0.000242691	0.002706	-0.270176
ENSMUSG00000026632	Tatdn3	Down	Yes	0.000243614	0.00271409	-0.481909
ENSMUSG00000105703	Gm43305	Down	Yes	0.000243716	0.00271409	-1.58202
ENSMUSG00000054469	Lclat1	Up	Yes	0.000243796	0.00271409	0.341925
ENSMUSG00000074336	Apoc4	Up	Yes	0.000243994	0.00271488	1.56245
ENSMUSG00000042256	Ptchd4	Down	Yes	0.00024427	0.00271654	-1.1354
ENSMUSG00000063838	Cdc42ep5	Up	Yes	0.000245652	0.00273049	0.656213
ENSMUSG00000021936	Mapk8	Down	Yes	0.000246982	0.00274385	-0.291844
ENSMUSG00000030762	Aqp8	Up	Yes	0.000249277	0.0027666	1.79458
ENSMUSG00000026829	Gbgt1	Down	Yes	0.000249289	0.0027666	-0.635692
ENSMUSG00000025173	Wdr45b	Down	Yes	0.000252	0.00279524	-0.298186
ENSMUSG00000027544	Nfatc2	Down	Yes	0.00025252	0.00279955	-0.612322
ENSMUSG00000079562	Maea	Up	Yes	0.000252844	0.0028017	0.227886
ENSMUSG00000028549	Itgb3bp	Up	Yes	0.000253072	0.00280277	0.61301
ENSMUSG00000085828	Gm15612	Down	Yes	0.000253647	0.00280769	-1.01447
ENSMUSG00000021194	Chga	Down	Yes	0.000254292	0.00281337	-0.825759
ENSMUSG00000028896	Rcc1	Up	Yes	0.000254707	0.00281601	0.598688
ENSMUSG00000040084	Bub1b	Down	Yes	0.000254858	0.00281601	-0.922942
ENSMUSG00000034445	Cyb561a3	Up	Yes	0.000254925	0.00281601	0.269868
ENSMUSG00000022749	Tbc1d23	Up	Yes	0.000256852	0.00283584	0.204642
ENSMUSG00000020863	Luc7l3	Down	Yes	0.000257051	0.00283657	-0.323424
ENSMUSG00000028717	Tal1	Down	Yes	0.000259458	0.00286165	-0.676778
ENSMUSG00000020114	Cand1	Up	Yes	0.000260706	0.00287394	0.163099
ENSMUSG00000024457	Trim26	Down	Yes	0.000261434	0.00288049	-0.2838
ENSMUSG00000028996	Rbp7	Up	Yes	0.000261834	0.00288324	1.09344
ENSMUSG00000038893	Fam117a	Up	Yes	0.000261954	0.00288324	0.450703
ENSMUSG00000110419	AW046200	Down	Yes	0.000262761	0.00289064	-1.19357
ENSMUSG00000042202	Slc35e2	Up	Yes	0.000263284	0.00289491	0.392396
ENSMUSG00000024610	Cd74	Down	Yes	0.000264507	0.00290686	-0.556848
ENSMUSG00000073492	Gm10521	Down	Yes	0.000264838	0.00290901	-1.19354
ENSMUSG00000032786	Alas1	Down	Yes	0.000265022	0.00290953	-0.520638
ENSMUSG00000000489	Pdgfb	Down	Yes	0.000266039	0.0029192	-0.773883
ENSMUSG00000097643	A130051J06Rik	Down	Yes	0.000266464	0.0029209	-1.18606
ENSMUSG00000021281	Tnfaip2	Down	Yes	0.000266467	0.0029209	-0.575692
ENSMUSG00000022206	Npr3	Up	Yes	0.000266689	0.00292185	0.709747
ENSMUSG00000000159	Igsf5	Up	Yes	0.00026754	0.00292966	0.0304749
ENSMUSG00000030683	Sez6l2	Down	Yes	0.000269874	0.00295372	-0.964762
ENSMUSG00000005547	Cyp2a5	Up	Yes	0.000270689	0.00296112	1.60925
ENSMUSG00000085862	Gm13483	Down	Yes	0.000271602	0.00296937	-1.21934
ENSMUSG00000026585	Kifap3	Up	Yes	0.00027172	0.00296937	0.290366
ENSMUSG00000006445	Epha2	Down	Yes	0.000272018	0.0029711	-0.758242
ENSMUSG00000023921	Mmut	Up	Yes	0.000273991	0.00298996	0.386969
ENSMUSG00000033063	Cntnap3	Up	Yes	0.000274024	0.00298996	0.904484
ENSMUSG00000107185	Gm42642	Up	Yes	0.000275863	0.0030085	1.47082
ENSMUSG00000043391	2510009E07Rik	Up	Yes	0.000276728	0.00301639	0.280405
ENSMUSG00000062232	Rapgef2	Down	Yes	0.000277199	0.00301999	-0.334164
ENSMUSG00000027076	Timm10	Up	Yes	0.000278991	0.00303797	0.696826
ENSMUSG00000038615	Nfe2l1	Up	Yes	0.000279503	0.00304062	0.295424
ENSMUSG00000046324	Ermp1	Up	Yes	0.000279519	0.00304062	0.391449
ENSMUSG00000036275	9530068E07Rik	Up	Yes	0.000280643	0.0030513	0.24944
ENSMUSG00000033033	Calhm2	Down	Yes	0.000282173	0.00306638	-0.590622
ENSMUSG00000034674	Tdg	Down	Yes	0.000282775	0.00307136	-0.540965
ENSMUSG00000022438	Parvb	Down	Yes	0.000283775	0.00308066	-0.585882
ENSMUSG00000003184	Irf3	Down	Yes	0.00028531	0.00309575	-0.32968
ENSMUSG00000026213	Stk11ip	Down	Yes	0.000285731	0.00309875	-0.424321
ENSMUSG00000004040	Stat3	Down	Yes	0.00028782	0.00311982	-0.338719
ENSMUSG00000027859	Ngf	Down	Yes	0.000288278	0.0031232	-0.978315
ENSMUSG00000106732	Gm43792	Down	Yes	0.000288448	0.00312347	-0.780842
ENSMUSG00000021678	F2rl1	Down	Yes	0.00029234	0.00316289	-1.15749
ENSMUSG00000022494	Shisa9	Down	Yes	0.000292384	0.00316289	-1.48736
ENSMUSG00000017677	Wsb1	Down	Yes	0.000294136	0.00318023	-0.417782
ENSMUSG00000113328	Gm47260	Down	Yes	0.000294646	0.00318413	-0.581717
ENSMUSG00000021371	Mcur1	Up	Yes	0.000294964	0.00318597	0.370833
ENSMUSG00000038527	C1rl	Up	Yes	0.000296169	0.00319737	0.630507
ENSMUSG00000039671	Zmynd8	Down	Yes	0.000297821	0.00321359	-0.297155
ENSMUSG00000034203	Chchd4	Up	Yes	0.000298423	0.00321846	0.396181
ENSMUSG00000050954	Zfp169	Down	Yes	0.00029862	0.00321896	-0.410526
ENSMUSG00000047728	Ly6g2	Up	Yes	0.000298906	0.00322042	0.585466
ENSMUSG00000044367	Slc16a13	Down	Yes	0.000299237	0.00322088	-0.718118
ENSMUSG00000047866	Lonp2	Up	Yes	0.000299249	0.00322088	0.321838
ENSMUSG00000096035	Odaph	Up	Yes	0.000299668	0.00322377	1.56648
ENSMUSG00000022464	Slc38a4	Up	Yes	0.000301192	0.00323853	1.21015
ENSMUSG00000006457	Actn3	Down	Yes	0.000301818	0.00324363	-1.45056
ENSMUSG00000006386	Tek	Down	Yes	0.000302317	0.00324737	-0.424575
ENSMUSG00000067879	Vxn	Up	Yes	0.000302797	0.00325089	1.06776
ENSMUSG00000027661	Slc2a10	Down	Yes	0.000303132	0.00325286	-0.824227
ENSMUSG00000070427	Il18bp	Down	Yes	0.000303291	0.00325294	-0.54696
ENSMUSG00000015839	Nfe2l2	Down	Yes	0.000303873	0.00325636	-0.270407
ENSMUSG00000039987	Phtf2	Up	Yes	0.000303915	0.00325636	0.496474
ENSMUSG00000002625	Akap8l	Down	Yes	0.000305263	0.00326917	-0.305708
[truncated: 29,080 more rows]

## Sheet: HFD, 129 vs B6
Ensembl ID	MGI symbol	Up/Down	Is significant	P-value	FDR	log2(Fold change)
ENSMUSG00000030703	Gdpd3	Up	Yes	4.52998e-158	9.97003e-154	3.56322
ENSMUSG00000105987	AI506816	Down	Yes	7.77351e-122	8.55436e-118	-4.74391
ENSMUSG00000024121	Atp6v0c	Down	Yes	5.09973e-114	3.74133e-110	-2.04421
ENSMUSG00000040264	Gbp2b	Up	Yes	2.49723e-109	1.37404e-105	5.01976
ENSMUSG00000023909	Paqr4	Up	Yes	2.19033e-94	9.64139e-91	1.58486
ENSMUSG00000046808	Atp10d	Up	Yes	2.46015e-85	9.02423e-82	1.96691
ENSMUSG00000025876	Unc5a	Down	Yes	2.26994e-83	7.13701e-80	-5.07893
ENSMUSG00000020017	Hal	Up	Yes	1.60702e-82	4.42111e-79	5.06734
ENSMUSG00000035296	Sgcg	Up	Yes	7.13003e-79	1.74361e-75	6.88319
ENSMUSG00000020415	Pttg1	Down	Yes	1.51845e-70	3.34195e-67	-3.79679
ENSMUSG00000097431	Gm26782	Down	Yes	3.21782e-64	6.03477e-61	-1.95678
ENSMUSG00000073643	Wdfy1	Up	Yes	3.29034e-64	6.03477e-61	1.12435
ENSMUSG00000022639	Dubr	Down	Yes	4.78977e-59	8.10908e-56	-1.96825
ENSMUSG00000018800	Abca5	Up	Yes	8.39886e-58	1.32036e-54	1.35533
ENSMUSG00000057596	Trim30d	Down	Yes	4.55728e-57	6.68674e-54	-4.66378
ENSMUSG00000044229	Nxpe4	Down	Yes	1.01186e-56	1.39188e-53	-2.39218
ENSMUSG00000097715	Gpr137b-ps	Down	Yes	2.9645e-56	3.83798e-53	-4.87036
ENSMUSG00000031803	B3gnt3	Down	Yes	1.39459e-55	1.7052e-52	-2.41881
ENSMUSG00000096349		Down	Yes	2.00498e-54	2.3225e-51	-4.55207
ENSMUSG00000078495	Zfp984	Down	Yes	2.73571e-54	3.01051e-51	-3.05504
ENSMUSG00000086056	Gm4846	Up	Yes	7.31806e-51	7.66967e-48	0.278435
ENSMUSG00000064856		Up	Yes	7.20273e-49	7.20567e-46	5.25557
ENSMUSG00000056144	Trim34a	Down	Yes	1.25811e-48	1.16028e-45	-2.08855
ENSMUSG00000038886	Man2a2	Down	Yes	1.26524e-48	1.16028e-45	-1.58857
ENSMUSG00000035208	Slfn8	Down	Yes	9.45794e-45	8.32639e-42	-2.21139
ENSMUSG00000060224	Pyroxd2	Up	Yes	8.92745e-43	7.55709e-40	1.65666
ENSMUSG00000055538	Zcchc24	Up	Yes	4.70511e-42	3.83536e-39	0.496416
ENSMUSG00000069755	Zfp125	Down	Yes	9.73267e-42	7.65023e-39	-2.68586
ENSMUSG00000062822	4833420G17Rik	Down	Yes	1.2507e-41	9.49193e-39	-0.971764
ENSMUSG00000097164	Cep83os	Down	Yes	2.49228e-41	1.82842e-38	-1.77369
ENSMUSG00000046814	Gchfr	Up	Yes	5.7089e-41	4.05314e-38	4.069
ENSMUSG00000072494	Ppp1r3e	Down	Yes	7.91864e-41	5.44629e-38	-1.78409
ENSMUSG00000030872	Gga2	Up	Yes	1.00059e-40	6.67335e-38	0.804533
ENSMUSG00000099250		Up	Yes	3.26694e-40	2.11477e-37	7.90923
ENSMUSG00000022181	C6	Down	Yes	5.82729e-40	3.66437e-37	-2.86202
ENSMUSG00000097141	Gm10524	Down	Yes	8.96788e-40	5.48261e-37	-2.31626
ENSMUSG00000044783	Hjurp	Down	Yes	6.66614e-39	3.96527e-36	-1.19576
ENSMUSG00000031494	Cd209a	Down	Yes	9.51902e-39	5.51327e-36	-3.87046
ENSMUSG00000024026	Glo1	Up	Yes	1.57293e-37	8.87658e-35	1.13217
ENSMUSG00000103313	Gm38357	Down	Yes	2.60765e-37	1.43479e-34	-2.78101
ENSMUSG00000049670	Morn4	Up	Yes	6.2515e-37	3.35584e-34	2.33602
ENSMUSG00000003484	Cyp4f18	Down	Yes	1.02215e-36	5.35632e-34	-3.75437
ENSMUSG00000073902	Gvin3	Down	Yes	1.08171e-36	5.53659e-34	-4.97588
ENSMUSG00000027288	Zfp106	Up	Yes	2.78712e-36	1.39413e-33	0.665764
ENSMUSG00000050064	Zfp697	Down	Yes	2.5347e-35	1.2397e-32	-1.89208
ENSMUSG00000034205	Loxl2	Up	Yes	3.25339e-35	1.5566e-32	1.23611
ENSMUSG00000056999	Ide	Down	Yes	4.68165e-35	2.19231e-32	-0.877533
ENSMUSG00000047719	Ubiad1	Up	Yes	6.18201e-35	2.83458e-32	1.16628
ENSMUSG00000027236	Eif3j1	Down	Yes	1.66573e-34	7.48185e-32	-1.26787
ENSMUSG00000006638	Abhd1	Up	Yes	2.90838e-34	1.28021e-31	2.05436
ENSMUSG00000039518	Cdsn	Down	Yes	4.14724e-34	1.78974e-31	-2.76842
ENSMUSG00000028393	Alad	Up	Yes	4.80841e-34	2.03516e-31	1.69621
ENSMUSG00000026355	Mcm6	Down	Yes	7.32318e-34	3.04106e-31	-1.95772
ENSMUSG00000094694	Ighv1-9	Down	Yes	3.72858e-33	1.51967e-30	-0.620678
ENSMUSG00000030761	Myo7a	Down	Yes	6.10666e-33	2.44366e-30	-1.62686
ENSMUSG00000062646	Ganc	Up	Yes	6.5392e-33	2.57002e-30	0.899003
ENSMUSG00000066258	Trim12a	Down	Yes	7.25902e-33	2.80287e-30	-6.06711
ENSMUSG00000017707	Serinc3	Down	Yes	4.46346e-32	1.69373e-29	-0.671671
ENSMUSG00000029163	Emilin1	Down	Yes	1.0502e-31	3.91759e-29	-1.30991
ENSMUSG00000029016	Clcn6	Up	Yes	1.88047e-31	6.89787e-29	0.745918
ENSMUSG00000051041	Olfml1	Up	Yes	2.18386e-31	7.87943e-29	1.07943
ENSMUSG00000078496	Zfp982	Down	Yes	3.36915e-31	1.19599e-28	-2.40803
ENSMUSG00000033882	Rbm46	Up	Yes	2.16365e-30	7.55871e-28	2.29977
ENSMUSG00000023993	Treml1	Up	Yes	3.51897e-30	1.21014e-27	3.26838
ENSMUSG00000020520	Galnt10	Down	Yes	4.58046e-30	1.55094e-27	-1.18613
ENSMUSG00000021322	Aoah	Down	Yes	6.17212e-30	2.05822e-27	-2.6771
ENSMUSG00000021182	Ccdc88c	Down	Yes	7.07482e-30	2.32403e-27	-1.54537
ENSMUSG00000043263	Ifi209	Down	Yes	1.23747e-29	4.00523e-27	-2.34083
ENSMUSG00000019055	Plod1	Down	Yes	1.72199e-29	5.49264e-27	-0.875899
ENSMUSG00000032498	Mlh1	Down	Yes	7.89053e-29	2.4809e-26	-0.998146
ENSMUSG00000092528	Nlrp1c-ps	Down	Yes	1.17735e-28	3.64961e-26	-3.98297
ENSMUSG00000109244	Gm44751	Up	Yes	1.72406e-28	5.21864e-26	1.82165
ENSMUSG00000024070	Prkd3	Up	Yes	1.73093e-28	5.21864e-26	0.519743
ENSMUSG00000022180	Slc7a8	Down	Yes	5.1292e-28	1.52552e-25	-1.43403
ENSMUSG00000020629	Adi1	Up	Yes	5.43078e-28	1.59368e-25	0.892391
ENSMUSG00000044968	Napepld	Down	Yes	6.09517e-28	1.76511e-25	-1.13348
ENSMUSG00000074884	Serf2	Up	Yes	6.44703e-28	1.84276e-25	0.747464
ENSMUSG00000021908	Ncoa4-ps	Up	Yes	8.1305e-28	2.29416e-25	3.5512
ENSMUSG00000060427	Zfp868	Up	Yes	9.33702e-28	2.60125e-25	1.10423
ENSMUSG00000085180	AI838599	Up	Yes	1.07112e-27	2.94677e-25	2.82476
ENSMUSG00000045594	Glb1	Down	Yes	1.08716e-27	2.95398e-25	-1.02391
ENSMUSG00000094655		Up	Yes	1.41286e-27	3.79216e-25	2.69174
ENSMUSG00000032679	Cd59a	Down	Yes	2.3587e-27	6.25453e-25	-1.34693
ENSMUSG00000032058	Ppp2r1b	Up	Yes	4.12703e-27	1.08133e-24	1.20348
ENSMUSG00000072624	Gm5460	Down	Yes	4.62755e-27	1.19821e-24	-2.49785
ENSMUSG00000113047	Gm47469	Up	Yes	4.94824e-27	1.26635e-24	1.73069
ENSMUSG00000030748	Il4ra	Down	Yes	5.30294e-27	1.34152e-24	-0.760491
ENSMUSG00000093483	AA465934	Up	Yes	5.44772e-27	1.36249e-24	2.45304
ENSMUSG00000068959	Zfp619	Down	Yes	7.5787e-27	1.87415e-24	-1.59639
ENSMUSG00000055675	Kbtbd11	Up	Yes	8.5104e-27	2.08117e-24	1.16923
ENSMUSG00000085882	2610507I01Rik	Down	Yes	1.21578e-26	2.94045e-24	-2.07734
ENSMUSG00000002346	Slc25a42	Up	Yes	1.3975e-26	3.34322e-24	1.1545
ENSMUSG00000096780	Tmem181b-ps	Up	Yes	2.44507e-26	5.78641e-24	1.43277
ENSMUSG00000043424	Eif3j2	Up	Yes	3.10613e-26	7.27265e-24	4.84293
ENSMUSG00000058057	Tmt1a3	Up	Yes	3.24985e-26	7.52905e-24	4.05577
ENSMUSG00000086141	9030622O22Rik	Up	Yes	5.63207e-26	1.29121e-23	0.0732433
ENSMUSG00000068663	Clec16a	Up	Yes	6.59068e-26	1.49541e-23	0.703654
ENSMUSG00000015656	Hspa8	Down	Yes	7.11366e-26	1.5976e-23	-0.770998
ENSMUSG00000023764	Sfi1	Up	Yes	7.37564e-26	1.6397e-23	0.96892
ENSMUSG00000079550	Mpp4	Down	Yes	1.00682e-25	2.2159e-23	-2.88088
ENSMUSG00000026676	Ccdc3	Up	Yes	2.07594e-25	4.52369e-23	1.38691
ENSMUSG00000023004	Tuba1b	Up	Yes	2.35908e-25	5.0903e-23	1.09844
ENSMUSG00000035713	Usp35	Down	Yes	2.40214e-25	5.13289e-23	-1.95077
ENSMUSG00000042063	Zfp386	Up	Yes	2.58226e-25	5.46471e-23	0.867861
ENSMUSG00000056032	BC018473	Up	Yes	3.57099e-25	7.48513e-23	4.31977
ENSMUSG00000051506	Wdfy4	Down	Yes	4.35905e-25	9.05078e-23	-1.55722
ENSMUSG00000022014	Epsti1	Down	Yes	4.46029e-25	9.17443e-23	-1.86699
ENSMUSG00000006154	Eps8l1	Down	Yes	4.95561e-25	1.00989e-22	-3.04572
ENSMUSG00000038179	Slamf7	Down	Yes	6.12681e-25	1.23711e-22	-2.87838
ENSMUSG00000050229	Pigm	Up	Yes	6.71109e-25	1.34277e-22	0.612793
ENSMUSG00000096715	Igkv3-4	Down	Yes	8.4327e-25	1.67203e-22	-0.597422
ENSMUSG00000095115	Itpripl2	Down	Yes	1.0123e-24	1.98926e-22	-0.740187
ENSMUSG00000003228	Grk5	Down	Yes	1.16915e-24	2.27715e-22	-1.19409
ENSMUSG00000061603	Akap6	Up	Yes	1.56587e-24	3.02309e-22	1.83383
ENSMUSG00000030465	Psd3	Down	Yes	1.66707e-24	3.19049e-22	-0.654092
ENSMUSG00000026452	Syt2	Down	Yes	1.82939e-24	3.47094e-22	-3.71537
ENSMUSG00000050663	Trhde	Down	Yes	2.67485e-24	5.03168e-22	-2.17155
ENSMUSG00000041736	Tspo	Up	Yes	4.95898e-24	9.24934e-22	1.16487
ENSMUSG00000024030	Abcg1	Down	Yes	7.65688e-24	1.41614e-21	-1.66303
ENSMUSG00000085208	Brip1os	Down	Yes	8.67178e-24	1.59048e-21	-0.792687
ENSMUSG00000057880	Abat	Down	Yes	1.27751e-23	2.3237e-21	-1.02104
ENSMUSG00000020022	Ndufa12	Up	Yes	1.3819e-23	2.49297e-21	1.21729
ENSMUSG00000067017		Up	Yes	2.00583e-23	3.58913e-21	4.23999
ENSMUSG00000049313	Sorl1	Down	Yes	2.4603e-23	4.36683e-21	-1.64625
ENSMUSG00000028669	Pithd1	Up	Yes	2.59872e-23	4.57562e-21	0.92411
ENSMUSG00000020253	Ppm1m	Down	Yes	3.46477e-23	6.05208e-21	-0.760189
ENSMUSG00000031661	Nkd1	Down	Yes	4.18634e-23	7.25489e-21	-1.56343
ENSMUSG00000020491	2810021J22Rik	Up	Yes	4.74717e-23	8.16254e-21	1.19722
ENSMUSG00000071713	Csf2rb	Down	Yes	6.10912e-23	1.04229e-20	-1.06579
ENSMUSG00000054426	A930005H10Rik	Up	Yes	7.88111e-23	1.33427e-20	1.34972
ENSMUSG00000041733	Coq5	Up	Yes	1.17769e-22	1.97861e-20	0.713547
ENSMUSG00000001773	Folh1	Up	Yes	1.46061e-22	2.43535e-20	1.83575
ENSMUSG00000043463	Rab9b	Down	Yes	2.6165e-22	4.32981e-20	-2.58743
ENSMUSG00000025558	Dock9	Down	Yes	3.77973e-22	6.20807e-20	-0.70473
ENSMUSG00000072769	Gm10419	Up	Yes	5.64186e-22	9.1979e-20	2.18604
ENSMUSG00000000276	Dgke	Down	Yes	5.85724e-22	9.47882e-20	-0.981212
ENSMUSG00000032263	Bckdhb	Up	Yes	7.09206e-22	1.13934e-19	1.13436
ENSMUSG00000116581	Gm46565	Down	Yes	7.26435e-22	1.15856e-19	-2.34396
ENSMUSG00000027339	Rassf2	Down	Yes	7.55615e-22	1.19643e-19	-1.06056
ENSMUSG00000040565	Btaf1	Down	Yes	1.09113e-21	1.71533e-19	-0.440414
ENSMUSG00000030532	Hddc3	Up	Yes	1.09954e-21	1.7163e-19	1.38229
ENSMUSG00000021226	Acot2	Up	Yes	1.36847e-21	2.12102e-19	1.02826
ENSMUSG00000053838	Nudcd3	Up	Yes	1.48407e-21	2.28413e-19	0.491443
ENSMUSG00000058690	Ccser2	Down	Yes	1.64225e-21	2.51001e-19	-0.641869
ENSMUSG00000091383	H2af-ps2	Up	Yes	2.09744e-21	3.18362e-19	5.42513
ENSMUSG00000033355	Rtp4	Down	Yes	2.42004e-21	3.64813e-19	-1.43125
ENSMUSG00000050668	Gpatch11	Up	Yes	4.08399e-21	6.11459e-19	0.852807
ENSMUSG00000044080	S100a1	Up	Yes	4.79943e-21	7.10517e-19	1.39543
ENSMUSG00000023087	Noct	Down	Yes	4.81017e-21	7.10517e-19	-1.42211
ENSMUSG00000003199	Mpnd	Up	Yes	6.50697e-21	9.54746e-19	0.66584
ENSMUSG00000020638	Cmpk2	Down	Yes	9.82069e-21	1.43141e-18	-1.25547
ENSMUSG00000006611	Hfe	Down	Yes	1.55541e-20	2.25218e-18	-1.71078
ENSMUSG00000026123	Plekhb2	Down	Yes	1.65411e-20	2.37944e-18	-1.00474
ENSMUSG00000003273	Car11	Up	Yes	1.73032e-20	2.4729e-18	1.63591
ENSMUSG00000097705	Gm26740	Down	Yes	2.17578e-20	3.08946e-18	-2.96961
ENSMUSG00000006219	Fblim1	Down	Yes	2.25586e-20	3.18265e-18	-1.60873
ENSMUSG00000022297	Fzd6	Down	Yes	3.06988e-20	4.30351e-18	-1.71065
ENSMUSG00000031600	Vps37a	Up	Yes	4.10782e-20	5.72208e-18	0.640864
ENSMUSG00000045636	Mtus1	Up	Yes	4.54078e-20	6.28541e-18	0.83449
ENSMUSG00000039997	Ifi203	Down	Yes	4.72641e-20	6.50147e-18	-0.663169
ENSMUSG00000009585	Apobec3	Down	Yes	5.1886e-20	7.09291e-18	-0.971319
ENSMUSG00000058799	Nap1l1	Up	Yes	6.01943e-20	8.17788e-18	0.827965
ENSMUSG00000038250	Usp38	Up	Yes	6.5181e-20	8.80104e-18	0.715507
ENSMUSG00000034422	Parp14	Down	Yes	6.74625e-20	9.05355e-18	-0.706186
ENSMUSG00000006127	Inpp5k	Up	Yes	7.55879e-20	1.00336e-17	0.527578
ENSMUSG00000086679	Gm15551	Down	Yes	7.56768e-20	1.00336e-17	-4.46466
ENSMUSG00000030541	Idh2	Up	Yes	8.36228e-20	1.09746e-17	0.725113
ENSMUSG00000026222	Sp100	Down	Yes	8.37718e-20	1.09746e-17	-0.848382
ENSMUSG00000029561	Oasl2	Down	Yes	9.12693e-20	1.18426e-17	-1.50469
ENSMUSG00000090215	Trim34b	Up	Yes	9.14735e-20	1.18426e-17	3.50539
ENSMUSG00000026656	Fcgr2b	Down	Yes	9.32955e-20	1.20078e-17	-1.27262
ENSMUSG00000012405	Rpl15	Up	Yes	9.38429e-20	1.20081e-17	0.704516
ENSMUSG00000030255	Sspn	Up	Yes	1.08769e-19	1.38376e-17	0.582666
ENSMUSG00000021696	Elovl7	Up	Yes	1.20782e-19	1.51534e-17	2.23192
ENSMUSG00000033910	Gucy1a1	Down	Yes	1.20843e-19	1.51534e-17	-1.03301
ENSMUSG00000025036	Sfxn2	Down	Yes	1.21178e-19	1.51534e-17	-0.930589
ENSMUSG00000026421	Csrp1	Up	Yes	1.33282e-19	1.65729e-17	0.703832
ENSMUSG00000029456	Acad10	Up	Yes	1.49792e-19	1.85212e-17	1.04527
ENSMUSG00000040187	Bmal2	Down	Yes	1.55849e-19	1.91625e-17	-1.61306
ENSMUSG00000049295	Zfp219	Up	Yes	1.62938e-19	1.99228e-17	0.459441
ENSMUSG00000070327	Rnf213	Down	Yes	1.7616e-19	2.14205e-17	-0.70434
ENSMUSG00000031304	Il2rg	Down	Yes	2.07596e-19	2.51043e-17	-1.45413
ENSMUSG00000032554	Trf	Down	Yes	2.37241e-19	2.85325e-17	-1.02338
ENSMUSG00000103706	6820402A03Rik	Down	Yes	3.06055e-19	3.66085e-17	-4.16194
ENSMUSG00000069874	Irgm2	Down	Yes	3.24287e-19	3.85796e-17	-1.3982
ENSMUSG00000028789	Azin2	Up	Yes	3.38804e-19	4.009e-17	1.01276
ENSMUSG00000109812	Gm45640	Down	Yes	4.51231e-19	5.31078e-17	-1.56398
ENSMUSG00000089665	Fcor	Up	Yes	4.75704e-19	5.55785e-17	1.17551
ENSMUSG00000026535	Ifi202b	Up	Yes	4.77275e-19	5.55785e-17	4.98358
ENSMUSG00000060441	Trim5	Down	Yes	5.58395e-19	6.46827e-17	-4.45756
ENSMUSG00000063077	Kif1b	Up	Yes	5.91968e-19	6.82127e-17	0.552482
ENSMUSG00000062866	Phactr2	Down	Yes	6.08562e-19	6.97596e-17	-0.468241
ENSMUSG00000020641	Rsad2	Down	Yes	6.53394e-19	7.45106e-17	-1.87489
ENSMUSG00000028207	Asph	Up	Yes	7.14065e-19	8.10096e-17	1.09902
ENSMUSG00000057672	Pkn1	Down	Yes	7.61018e-19	8.58936e-17	-0.560589
ENSMUSG00000090145	Ugt1a6b	Up	Yes	8.70037e-19	9.74593e-17	0.983171
ENSMUSG00000117786	Gm10503	Up	Yes	8.72347e-19	9.74593e-17	4.97703
ENSMUSG00000030921	Trim30a	Down	Yes	8.83294e-19	9.81839e-17	-1.03757
ENSMUSG00000094870	Zfp131	Down	Yes	1.00034e-18	1.10636e-16	-0.819851
ENSMUSG00000054951	9130008F23Rik	Down	Yes	1.08588e-18	1.19496e-16	-1.8119
ENSMUSG00000041815	Poldip3	Up	Yes	1.16311e-18	1.27358e-16	0.376704
ENSMUSG00000049804	Armcx4	Down	Yes	1.64912e-18	1.79681e-16	-1.10967
ENSMUSG00000079491	H2-T10	Up	Yes	1.96035e-18	2.12539e-16	1.24466
ENSMUSG00000042659	Arrdc4	Down	Yes	2.05378e-18	2.21577e-16	-0.606418
ENSMUSG00000018841	Rad51d	Up	Yes	2.14596e-18	2.30392e-16	0.81642
ENSMUSG00000030871	Ears2	Up	Yes	2.37245e-18	2.53472e-16	0.946466
ENSMUSG00000031790	Mmp15	Down	Yes	2.88548e-18	3.06795e-16	-0.672092
ENSMUSG00000114608	Gm36161	Down	Yes	3.69592e-18	3.91075e-16	-3.86096
ENSMUSG00000022099	Dmtn	Up	Yes	3.85709e-18	4.06176e-16	0.868051
ENSMUSG00000022106	Rcbtb2	Up	Yes	4.30882e-18	4.51585e-16	0.548442
ENSMUSG00000001493	Meox1	Down	Yes	4.8276e-18	5.03558e-16	-1.30723
ENSMUSG00000032261	Sh3bgrl2	Down	Yes	5.05064e-18	5.24337e-16	-1.91323
ENSMUSG00000041258	Zfp236	Down	Yes	5.15471e-18	5.32629e-16	-0.525111
ENSMUSG00000089783	Gm454	Down	Yes	5.50522e-18	5.66189e-16	-2.97834
ENSMUSG00000034641	Cd300ld	Down	Yes	6.92736e-18	7.09137e-16	-1.96322
ENSMUSG00000020102	Slc16a7	Up	Yes	9.01704e-18	9.18778e-16	0.85866
ENSMUSG00000021281	Tnfaip2	Down	Yes	1.04328e-17	1.05814e-15	-1.15789
ENSMUSG00000098557	Kctd12	Down	Yes	1.1064e-17	1.117e-15	-0.708746
ENSMUSG00000016024	Lbp	Down	Yes	1.14572e-17	1.15143e-15	-1.82742
ENSMUSG00000031584	Gsr	Up	Yes	1.31835e-17	1.31888e-15	0.669006
ENSMUSG00000100801	Gm15459	Down	Yes	1.53264e-17	1.52633e-15	-2.65652
ENSMUSG00000032359	Ctsh	Down	Yes	1.64519e-17	1.63104e-15	-1.2877
ENSMUSG00000029426	Scarb2	Down	Yes	1.75047e-17	1.72763e-15	-0.529246
ENSMUSG00000025854	Fam20c	Up	Yes	1.76441e-17	1.73361e-15	1.57998
ENSMUSG00000062006	Rpl34	Down	Yes	1.90811e-17	1.86648e-15	-0.865134
ENSMUSG00000110631	Gm42047	Down	Yes	2.15281e-17	2.09651e-15	-3.78436
ENSMUSG00000029001	Fbxo44	Down	Yes	2.32399e-17	2.25325e-15	-1.95666
ENSMUSG00000056612	Ppp1r14b	Up	Yes	2.37666e-17	2.29421e-15	0.733227
ENSMUSG00000002808	Epdr1	Down	Yes	2.62846e-17	2.52619e-15	-1.22377
ENSMUSG00000038425	Poli	Up	Yes	2.81329e-17	2.69207e-15	1.16138
ENSMUSG00000024293	Esco1	Up	Yes	3.93772e-17	3.75175e-15	0.6049
ENSMUSG00000024672	Ms4a7	Down	Yes	4.29069e-17	4.07042e-15	-1.87316
ENSMUSG00000024620	Pdgfrb	Down	Yes	4.41357e-17	4.16902e-15	-0.843794
ENSMUSG00000036158	Prickle1	Up	Yes	4.71099e-17	4.43095e-15	0.654732
ENSMUSG00000008206	Cers4	Up	Yes	4.96813e-17	4.65292e-15	0.973979
ENSMUSG00000022962	Gart	Up	Yes	5.74687e-17	5.35944e-15	0.447826
ENSMUSG00000034681	Rnps1	Down	Yes	5.88666e-17	5.46664e-15	-0.792817
ENSMUSG00000078503	Zfp990	Up	Yes	6.03549e-17	5.5813e-15	3.11606
ENSMUSG00000102336	Gm37233	Down	Yes	6.68091e-17	6.15231e-15	-1.40442
ENSMUSG00000023249	Parp3	Down	Yes	6.83337e-17	6.26648e-15	-0.91827
ENSMUSG00000023826	Prkn	Up	Yes	7.17436e-17	6.55188e-15	0.804769
ENSMUSG00000048126	Col6a3	Down	Yes	7.63227e-17	6.91506e-15	-1.20207
ENSMUSG00000098702	1500015A07Rik	Up	Yes	7.63487e-17	6.91506e-15	1.49115
ENSMUSG00000040132	Semg1	Down	Yes	7.85565e-17	7.08586e-15	-0.143616
ENSMUSG00000091549	Gm6548	Down	Yes	8.074e-17	7.25309e-15	-1.20231
ENSMUSG00000099719	Gm28802	Down	Yes	8.8012e-17	7.87421e-15	-3.81108
ENSMUSG00000030650	Tmc5	Down	Yes	9.01135e-17	8.02959e-15	-2.39946
ENSMUSG00000028788	Ptp4a2	Up	Yes	1.0502e-16	9.32014e-15	0.576224
ENSMUSG00000035914	Cd276	Down	Yes	1.08839e-16	9.62025e-15	-1.60248
ENSMUSG00000074361	C5ar2	Down	Yes	1.1744e-16	1.03389e-14	-2.72342
ENSMUSG00000044573	Acp1	Down	Yes	1.18312e-16	1.03742e-14	-0.833759
ENSMUSG00000070372	Capza1	Down	Yes	1.34663e-16	1.17611e-14	-0.711448
ENSMUSG00000038351	Sgsm2	Up	Yes	1.36736e-16	1.1895e-14	0.768849
ENSMUSG00000047881	Rell1	Down	Yes	1.38494e-16	1.20005e-14	-0.73216
ENSMUSG00000028035	Dnajb4	Up	Yes	1.65114e-16	1.4251e-14	0.796596
ENSMUSG00000048758	Rpl29	Down	Yes	1.77393e-16	1.5251e-14	-0.973988
ENSMUSG00000017004	Svs5	Down	Yes	2.1524e-16	1.84328e-14	-0.291403
ENSMUSG00000071203	Naip5	Down	Yes	2.6193e-16	2.23443e-14	-1.82163
ENSMUSG00000028973	Abcb8	Up	Yes	2.70176e-16	2.29366e-14	0.49938
ENSMUSG00000032549	Rab6b	Down	Yes	2.70958e-16	2.29366e-14	-1.68801
ENSMUSG00000001128	Cfp	Down	Yes	3.0216e-16	2.54798e-14	-0.823673
ENSMUSG00000006403	Adamts4	Down	Yes	3.05342e-16	2.56499e-14	-1.57716
ENSMUSG00000024769	Cdc42bpg	Up	Yes	3.96101e-16	3.30978e-14	0.579407
ENSMUSG00000055447	Cd47	Down	Yes	3.97012e-16	3.30978e-14	-0.412696
ENSMUSG00000078994	Zfp429	Down	Yes	4.11105e-16	3.41435e-14	-3.34669
ENSMUSG00000008348	Ubc	Down	Yes	4.19442e-16	3.47049e-14	-1.21008
ENSMUSG00000013236	Ptprs	Up	Yes	4.35321e-16	3.58838e-14	0.853844
ENSMUSG00000073491	Ifi213	Down	Yes	4.78936e-16	3.93317e-14	-3.36371
ENSMUSG00000032860	P2ry2	Down	Yes	4.82223e-16	3.94544e-14	-1.32212
ENSMUSG00000070436	Serpinh1	Down	Yes	5.18149e-16	4.22368e-14	-1.01605
ENSMUSG00000002910	Arrdc2	Up	Yes	5.40381e-16	4.38865e-14	0.998455
ENSMUSG00000066364	Serpina3b	Down	Yes	5.77321e-16	4.67142e-14	-2.51507
ENSMUSG00000070868	Skint3	Down	Yes	6.55862e-16	5.28749e-14	-3.35257
ENSMUSG00000027661	Slc2a10	Down	Yes	6.92833e-16	5.56517e-14	-1.55698
ENSMUSG00000073437	D330041H03Rik	Up	Yes	7.15924e-16	5.72974e-14	1.0859
ENSMUSG00000073514	Dok6	Down	Yes	7.81212e-16	6.2296e-14	-3.34234
ENSMUSG00000116953	Ermardl2	Up	Yes	8.27159e-16	6.57219e-14	1.83832
ENSMUSG00000020674	Pxdn	Down	Yes	8.92349e-16	7.06464e-14	-0.672684
ENSMUSG00000023961	Enpp4	Up	Yes	9.84352e-16	7.76509e-14	0.614148
ENSMUSG00000045414	Dipk2a	Down	Yes	1.01738e-15	7.99699e-14	-1.25646
ENSMUSG00000064120	Mocs1	Up	Yes	1.13995e-15	8.9285e-14	0.588224
ENSMUSG00000021595	Nsun2	Up	Yes	1.306e-15	1.01929e-13	0.534592
ENSMUSG00000023210	Lcn9	Up	Yes	1.33432e-15	1.03771e-13	0.0462945
ENSMUSG00000037994	Slc9b2	Down	Yes	1.54753e-15	1.19928e-13	-2.40144
ENSMUSG00000078920	Ifi47	Down	Yes	1.57292e-15	1.21468e-13	-1.43577
ENSMUSG00000027792	Bche	Up	Yes	1.6688e-15	1.28259e-13	0.952034
ENSMUSG00000045868	Gvin1	Down	Yes	1.67252e-15	1.28259e-13	-3.1869
ENSMUSG00000046768	Rhoj	Down	Yes	1.71699e-15	1.31212e-13	-0.611747
ENSMUSG00000021423	Ly86	Down	Yes	1.73123e-15	1.31843e-13	-1.66308
ENSMUSG00000082617	Smt3h2-ps	Up	Yes	2.04174e-15	1.54954e-13	3.50782
ENSMUSG00000069662	Marcks	Down	Yes	2.1162e-15	1.60053e-13	-0.618517
ENSMUSG00000066026	Dhrs3	Up	Yes	2.25342e-15	1.69847e-13	0.614822
ENSMUSG00000019370	Calm3	Up	Yes	2.49404e-15	1.87342e-13	0.488877
ENSMUSG00000046070	Igfals	Down	Yes	2.52366e-15	1.88922e-13	-2.23323
ENSMUSG00000005373	Mlxipl	Up	Yes	2.62188e-15	1.9561e-13	0.892438
ENSMUSG00000052949	Rnf157	Down	Yes	2.93052e-15	2.17898e-13	-1.46819
ENSMUSG00000024013	Fgd2	Down	Yes	3.11137e-15	2.30566e-13	-1.2615
ENSMUSG00000021794	Glud1	Up	Yes	3.14697e-15	2.32422e-13	0.558659
ENSMUSG00000037949	Ano10	Up	Yes	3.40972e-15	2.50382e-13	0.486304
ENSMUSG00000040084	Bub1b	Down	Yes	3.4129e-15	2.50382e-13	-1.72101
ENSMUSG00000024610	Cd74	Down	Yes	3.51636e-15	2.57115e-13	-1.02855
ENSMUSG00000062995	Ica1	Down	Yes	3.78986e-15	2.76195e-13	-0.968426
ENSMUSG00000023021	Cers5	Up	Yes	4.44419e-15	3.22813e-13	0.48864
ENSMUSG00000027663	Zmat3	Down	Yes	4.6685e-15	3.3799e-13	-0.665161
ENSMUSG00000002343	Armc6	Up	Yes	4.82037e-15	3.47841e-13	0.888084
ENSMUSG00000017778	Cox7c	Up	Yes	5.37865e-15	3.86858e-13	0.986321
ENSMUSG00000047963	Stbd1	Down	Yes	5.51077e-15	3.9507e-13	-2.35012
ENSMUSG00000097828	6430562O15Rik	Down	Yes	5.94308e-15	4.24679e-13	-2.73976
ENSMUSG00000049532	Sall2	Down	Yes	6.16506e-15	4.39116e-13	-1.13647
ENSMUSG00000052392	Acot4	Up	Yes	6.28798e-15	4.46427e-13	1.34419
ENSMUSG00000112099	Gm8960	Down	Yes	7.41183e-15	5.24524e-13	-3.10542
ENSMUSG00000041117	Ccdc8	Up	Yes	8.37432e-15	5.90739e-13	0.993103
ENSMUSG00000026944	Abca2	Up	Yes	8.42155e-15	5.92172e-13	0.554762
ENSMUSG00000018999	Slc35b4	Up	Yes	8.56521e-15	6.00356e-13	0.418015
ENSMUSG00000042256	Ptchd4	Down	Yes	8.78542e-15	6.13836e-13	-2.41388
ENSMUSG00000000439	Mkrn2	Up	Yes	9.21345e-15	6.41705e-13	0.454144
ENSMUSG00000031875	Cmtm3	Down	Yes	1.03042e-14	7.15414e-13	-0.698384
ENSMUSG00000058881	Zfp516	Down	Yes	1.10941e-14	7.67829e-13	-0.589478
ENSMUSG00000113344	Gm49251	Up	Yes	1.12441e-14	7.75775e-13	3.5267
ENSMUSG00000039953	Clstn1	Up	Yes	1.18513e-14	8.15111e-13	0.460804
ENSMUSG00000093594	Gm20707	Down	Yes	1.30488e-14	8.94675e-13	-1.58139
ENSMUSG00000032392	Parp16	Up	Yes	1.34057e-14	9.16293e-13	0.839802
ENSMUSG00000090272	Mndal	Down	Yes	1.35579e-14	9.23823e-13	-0.649381
ENSMUSG00000053332	Gas5	Down	Yes	1.52704e-14	1.0373e-12	-0.699931
ENSMUSG00000015766	Eps8	Down	Yes	1.62145e-14	1.09805e-12	-0.608948
ENSMUSG00000021470	Ercc6l2	Up	Yes	1.6567e-14	1.11847e-12	0.432876
ENSMUSG00000090942	F830016B08Rik	Down	Yes	1.71351e-14	1.15329e-12	-2.39693
ENSMUSG00000031974	Abcb10	Up	Yes	1.86067e-14	1.24852e-12	0.53876
ENSMUSG00000001663	Gstt1	Up	Yes	1.95437e-14	1.30741e-12	1.26027
ENSMUSG00000038623	Tm6sf1	Down	Yes	2.10701e-14	1.40203e-12	-0.859562
ENSMUSG00000057092	Fxyd3	Up	Yes	2.10855e-14	1.40203e-12	2.34981
ENSMUSG00000028909	Ptpru	Up	Yes	2.3197e-14	1.53778e-12	1.07373
ENSMUSG00000095217	H2bc15	Down	Yes	2.3333e-14	1.54215e-12	-2.87126
ENSMUSG00000040296	Rigi	Down	Yes	2.65625e-14	1.75034e-12	-0.433569
ENSMUSG00000028194	Ddah1	Up	Yes	2.75619e-14	1.80815e-12	1.55068
ENSMUSG00000052738	Suclg1	Up	Yes	2.76041e-14	1.80815e-12	0.84042
ENSMUSG00000039414	Heatr5b	Up	Yes	2.80606e-14	1.8326e-12	0.372974
ENSMUSG00000047735	Samd9l	Down	Yes	2.9948e-14	1.95008e-12	-0.465089
ENSMUSG00000018459	Slc13a3	Down	Yes	3.08725e-14	2.00434e-12	-1.80276
ENSMUSG00000022947	Cbr3	Up	Yes	3.10259e-14	2.00838e-12	1.22148
ENSMUSG00000038259	Gdf5	Up	Yes	3.11404e-14	2.00988e-12	1.6555
ENSMUSG00000035407	Kank4	Up	Yes	3.15758e-14	2.03202e-12	1.78291
ENSMUSG00000117725	Gm50240	Up	Yes	3.25895e-14	2.09115e-12	1.08612
ENSMUSG00000032965	Ift57	Up	Yes	3.43054e-14	2.19484e-12	0.90107
ENSMUSG00000058153	Sez6l	Down	Yes	3.65555e-14	2.33203e-12	-2.40017
ENSMUSG00000022629	Kif21a	Up	Yes	3.87184e-14	2.46287e-12	0.718616
ENSMUSG00000063952	Brpf3	Up	Yes	3.95967e-14	2.51148e-12	0.461645
ENSMUSG00000022537	Tmem44	Down	Yes	4.42633e-14	2.7994e-12	-1.00211
ENSMUSG00000114538	Gm31517	Down	Yes	4.45141e-14	2.8072e-12	-2.77722
ENSMUSG00000059005	Hnrnpa3	Down	Yes	4.95486e-14	3.11576e-12	-0.45184
ENSMUSG00000060586	H2-Eb1	Down	Yes	5.25646e-14	3.296e-12	-1.02373
ENSMUSG00000036591	Arhgap21	Up	Yes	5.903e-14	3.69088e-12	0.476609
ENSMUSG00000017774	Myo1c	Up	Yes	6.17687e-14	3.85119e-12	0.67633
ENSMUSG00000055341	Zfp457	Up	Yes	7.39723e-14	4.59903e-12	1.92443
ENSMUSG00000034656	Cacna1a	Up	Yes	7.73946e-14	4.79825e-12	0.725088
ENSMUSG00000026648	Dclre1c	Down	Yes	7.91968e-14	4.89493e-12	-0.928392
ENSMUSG00000022193	Psmb5	Down	Yes	7.93988e-14	4.89493e-12	-0.945475
ENSMUSG00000028369	Svep1	Down	Yes	8.61207e-14	5.2945e-12	-1.27639
ENSMUSG00000039037	St6galnac5	Up	Yes	9.27404e-14	5.68558e-12	1.97659
ENSMUSG00000029103	Lrpap1	Down	Yes	9.30484e-14	5.68862e-12	-0.828564
ENSMUSG00000029385	Ccng2	Up	Yes	9.34654e-14	5.69828e-12	0.556533
ENSMUSG00000034810	Scn7a	Up	Yes	9.48742e-14	5.7682e-12	1.04091
ENSMUSG00000037325	Bbs7	Up	Yes	9.78588e-14	5.93326e-12	0.771488
ENSMUSG00000070390	Nlrp1b	Down	Yes	1.00696e-13	6.08849e-12	-1.54714
ENSMUSG00000068245	Phf11d	Down	Yes	1.0593e-13	6.38746e-12	-1.00103
ENSMUSG00000041078	Grid1	Down	Yes	1.12918e-13	6.79022e-12	-3.09825
ENSMUSG00000050315	Synpo2	Up	Yes	1.14819e-13	6.88568e-12	1.03914
ENSMUSG00000049130	C5ar1	Down	Yes	1.15552e-13	6.91085e-12	-1.3651
ENSMUSG00000074743	Thbd	Up	Yes	1.18695e-13	7.07959e-12	1.34721
ENSMUSG00000024059	Clip4	Down	Yes	1.31368e-13	7.81428e-12	-1.36227
ENSMUSG00000103839	Gm37607	Up	Yes	1.31915e-13	7.82565e-12	1.45352
ENSMUSG00000036957	Lrfn3	Down	Yes	1.39118e-13	8.23079e-12	-1.43036
ENSMUSG00000032596	Uba7	Down	Yes	1.50459e-13	8.87788e-12	-0.863668
ENSMUSG00000029499	Pxmp2	Down	Yes	1.68689e-13	9.92696e-12	-1.11675
ENSMUSG00000024440	Pcdh12	Down	Yes	1.72954e-13	1.01508e-11	-1.20397
ENSMUSG00000020220	Vps13d	Up	Yes	2.03583e-13	1.18761e-11	0.324311
ENSMUSG00000030630	Fah	Up	Yes	2.03836e-13	1.18761e-11	0.783689
ENSMUSG00000004837	Grap	Down	Yes	2.0397e-13	1.18761e-11	-0.914214
ENSMUSG00000025815	Dhtkd1	Up	Yes	2.09399e-13	1.21601e-11	0.844403
ENSMUSG00000005251	Ripk4	Up	Yes	2.122e-13	1.22903e-11	2.28102
ENSMUSG00000021461	Fancc	Down	Yes	2.31916e-13	1.33969e-11	-0.932523
ENSMUSG00000000340	Dbt	Up	Yes	2.5323e-13	1.45899e-11	0.783374
ENSMUSG00000034520	Gjc1	Up	Yes	2.58615e-13	1.48612e-11	0.908034
ENSMUSG00000022010	Tsc22d1	Down	Yes	2.61357e-13	1.49797e-11	-0.567013
ENSMUSG00000026029	Casp8	Down	Yes	2.68626e-13	1.53564e-11	-0.594043
ENSMUSG00000039652	Cpeb3	Up	Yes	2.7693e-13	1.579e-11	0.557181
ENSMUSG00000046230	Vps13a	Up	Yes	2.77998e-13	1.581e-11	0.461707
ENSMUSG00000027654	Fam83d	Down	Yes	2.91901e-13	1.65578e-11	-2.31066
ENSMUSG00000024538	Ppic	Down	Yes	3.05838e-13	1.73038e-11	-0.945917
ENSMUSG00000026672	Optn	Down	Yes	3.15458e-13	1.78023e-11	-0.805323
ENSMUSG00000036333	Kidins220	Down	Yes	3.28794e-13	1.85075e-11	-0.316041
ENSMUSG00000021725	Parp8	Down	Yes	3.30768e-13	1.85711e-11	-0.786529
ENSMUSG00000092060	Bend4	Down	Yes	3.38712e-13	1.89687e-11	-1.42718
ENSMUSG00000108866	Gm35082	Up	Yes	3.63003e-13	2.02775e-11	3.13776
ENSMUSG00000068762	Gstm6	Down	Yes	3.85487e-13	2.1479e-11	-1.85863
ENSMUSG00000018415	Gid4	Up	Yes	3.96529e-13	2.20384e-11	0.392918
ENSMUSG00000078247	Airn	Down	Yes	3.99371e-13	2.21404e-11	-0.674058
ENSMUSG00000051111	Sv2c	Up	Yes	4.27404e-13	2.3635e-11	2.169
ENSMUSG00000027435	Cd93	Down	Yes	4.59219e-13	2.53307e-11	-1.01211
ENSMUSG00000002699	Lcp2	Down	Yes	4.77941e-13	2.62975e-11	-1.2507
ENSMUSG00000029298	Gbp9	Down	Yes	4.84158e-13	2.65731e-11	-0.816188
ENSMUSG00000034613	Ppm1h	Down	Yes	4.87792e-13	2.6706e-11	-0.80873
ENSMUSG00000037977	6430571L13Rik	Up	Yes	5.03567e-13	2.75012e-11	2.06598
ENSMUSG00000072941	Sod3	Down	Yes	5.07857e-13	2.76669e-11	-0.76899
ENSMUSG00000018844	Fndc8	Up	Yes	5.11988e-13	2.78231e-11	1.82362
ENSMUSG00000039621	Prex1	Down	Yes	5.28668e-13	2.86587e-11	-0.979283
ENSMUSG00000021273	Fdft1	Up	Yes	5.31153e-13	2.87227e-11	0.836119
ENSMUSG00000031360	Ctps2	Up	Yes	5.47298e-13	2.95232e-11	0.424601
ENSMUSG00000038780	Smurf1	Up	Yes	5.50055e-13	2.95994e-11	0.505194
ENSMUSG00000028565	Nfia	Up	Yes	5.54861e-13	2.97852e-11	0.580225
ENSMUSG00000034796	Cpne7	Down	Yes	6.0644e-13	3.24748e-11	-2.21495
ENSMUSG00000019866	Crybg1	Down	Yes	6.0891e-13	3.25279e-11	-0.817395
ENSMUSG00000024174	Pot1b	Down	Yes	6.16809e-13	3.28701e-11	-0.763839
ENSMUSG00000040035	Disp2	Down	Yes	6.18837e-13	3.28985e-11	-2.2837
ENSMUSG00000083844	Ube2d-ps	Up	Yes	6.32068e-13	3.35209e-11	0.74323
ENSMUSG00000002668	Dennd1c	Down	Yes	6.4449e-13	3.40975e-11	-0.95616
ENSMUSG00000047907	Tshz2	Up	Yes	6.59401e-13	3.48028e-11	0.683801
ENSMUSG00000039735	Fnbp1l	Down	Yes	6.62808e-13	3.48989e-11	-0.748384
ENSMUSG00000030335	Mrpl51	Up	Yes	6.79203e-13	3.56768e-11	0.512526
ENSMUSG00000002325	Irf9	Down	Yes	6.93433e-13	3.63375e-11	-0.581072
ENSMUSG00000107756	Gm44164	Down	Yes	7.08201e-13	3.70233e-11	-0.947617
ENSMUSG00000029090	Adgra3	Down	Yes	7.26803e-13	3.79057e-11	-0.49484
ENSMUSG00000031864	Ints10	Up	Yes	7.52511e-13	3.91537e-11	0.461686
ENSMUSG00000047696	Ccdc144b	Down	Yes	7.55425e-13	3.92126e-11	-2.99518
ENSMUSG00000073555	Iigp1c	Down	Yes	7.82421e-13	4.05183e-11	-2.18693
ENSMUSG00000075391	Glo1-ps	Up	Yes	7.86882e-13	4.06537e-11	3.67008
ENSMUSG00000063253	Scoc	Down	Yes	8.43645e-13	4.34843e-11	-0.799296
ENSMUSG00000078532	Nkain1	Down	Yes	8.7605e-13	4.5049e-11	-1.78532
ENSMUSG00000071379	Hpcal1	Down	Yes	8.85869e-13	4.54478e-11	-0.661366
ENSMUSG00000022664	Slc35a5	Down	Yes	8.94613e-13	4.57896e-11	-0.486085
ENSMUSG00000028165	Cisd2	Down	Yes	9.44141e-13	4.82125e-11	-0.465678
ENSMUSG00000112352	Gm40617	Up	Yes	1.01318e-12	5.16182e-11	1.47188
ENSMUSG00000075014		Down	Yes	1.03704e-12	5.2712e-11	-1.77443
ENSMUSG00000070348	Ccnd1	Down	Yes	1.08277e-12	5.49095e-11	-0.981585
ENSMUSG00000004626	Stxbp2	Down	Yes	1.09221e-12	5.52606e-11	-0.800164
ENSMUSG00000039202	Abhd2	Down	Yes	1.1042e-12	5.57395e-11	-0.580096
ENSMUSG00000031805	Jak3	Down	Yes	1.11951e-12	5.63828e-11	-0.884831
ENSMUSG00000025743	Sdc3	Down	Yes	1.12532e-12	5.6546e-11	-0.90124
ENSMUSG00000055994	Nod2	Down	Yes	1.21064e-12	6.06949e-11	-1.15019
ENSMUSG00000030102	Itpr1	Down	Yes	1.22535e-12	6.12924e-11	-0.556013
ENSMUSG00000020573	Pik3cg	Down	Yes	1.23366e-12	6.15683e-11	-1.06039
ENSMUSG00000026657	Frmd4a	Down	Yes	1.28565e-12	6.40179e-11	-0.847038
ENSMUSG00000115099	1700087I21Rik	Up	Yes	1.32847e-12	6.60005e-11	0.994351
ENSMUSG00000082513	Gm15374	Up	Yes	1.35232e-12	6.70342e-11	1.31217
ENSMUSG00000009733	Tfcp2	Up	Yes	1.43105e-12	7.07776e-11	0.470676
ENSMUSG00000042726	Trafd1	Down	Yes	1.49947e-12	7.39953e-11	-0.576017
ENSMUSG00000041794	Myrip	Up	Yes	1.51169e-12	7.4431e-11	0.941905
ENSMUSG00000048915	Efna5	Up	Yes	1.51515e-12	7.44353e-11	0.535262
ENSMUSG00000052125	F730043M19Rik	Up	Yes	1.5737e-12	7.70219e-11	1.16193
ENSMUSG00000032579	Hemk1	Up	Yes	1.5748e-12	7.70219e-11	0.76585
ENSMUSG00000039246	Lyplal1	Up	Yes	1.5844e-12	7.73195e-11	0.838685
ENSMUSG00000021759	Plpp1	Down	Yes	1.60273e-12	7.80411e-11	-0.712263
ENSMUSG00000021113	Snapc1	Down	Yes	1.60783e-12	7.80933e-11	-0.628787
ENSMUSG00000075010	AW112010	Down	Yes	1.6109e-12	7.80933e-11	-0.791612
ENSMUSG00000037239	Spred3	Down	Yes	1.64748e-12	7.96907e-11	-0.96732
ENSMUSG00000068758	Il3ra	Up	Yes	1.74547e-12	8.42459e-11	0.677637
ENSMUSG00000033826	Dnah8	Up	Yes	1.92649e-12	9.27791e-11	1.29795
ENSMUSG00000072774	Zfp951	Down	Yes	1.99723e-12	9.5976e-11	-1.29168
ENSMUSG00000034807	Colgalt1	Down	Yes	2.04359e-12	9.79897e-11	-0.537176
ENSMUSG00000018920	Cxcl16	Down	Yes	2.08769e-12	9.98869e-11	-0.961171
ENSMUSG00000034248	Slc25a37	Down	Yes	2.31768e-12	1.1065e-10	-0.763981
ENSMUSG00000083645	Gm14086	Down	Yes	2.42461e-12	1.15505e-10	-2.7569
ENSMUSG00000006395	Hyi	Up	Yes	2.43448e-12	1.15724e-10	0.790558
ENSMUSG00000113626	Gm7240	Down	Yes	2.50065e-12	1.18614e-10	-3.28279
ENSMUSG00000035778	Ggta1	Down	Yes	2.60438e-12	1.23268e-10	-0.729396
ENSMUSG00000030149	Klrk1	Down	Yes	2.67308e-12	1.26248e-10	-1.91225
ENSMUSG00000033705	Stard9	Down	Yes	2.92994e-12	1.38084e-10	-0.605984
ENSMUSG00000032295	Man2c1	Up	Yes	3.07606e-12	1.4466e-10	0.409979
ENSMUSG00000074577	Ripor3	Down	Yes	3.26024e-12	1.52995e-10	-1.83256
ENSMUSG00000025007	Aldh18a1	Down	Yes	3.60929e-12	1.69015e-10	-0.884086
ENSMUSG00000038422	Hdhd3	Up	Yes	3.70204e-12	1.7299e-10	1.27792
ENSMUSG00000070392	Gm20634	Down	Yes	3.71861e-12	1.73396e-10	-2.9054
ENSMUSG00000046080	Clec9a	Down	Yes	3.79145e-12	1.76419e-10	-1.83054
ENSMUSG00000034957	Cebpa	Up	Yes	3.89992e-12	1.81083e-10	0.734249
ENSMUSG00000021280	Exoc3l4	Down	Yes	4.38006e-12	2.02949e-10	-1.45398
ENSMUSG00000018196	Glrx2	Up	Yes	4.49073e-12	2.0764e-10	0.563049
ENSMUSG00000011305	Plin5	Up	Yes	4.54044e-12	2.09498e-10	1.13426
ENSMUSG00000002210	Smg9	Down	Yes	4.60621e-12	2.12088e-10	-0.77003
ENSMUSG00000021846	Peli2	Up	Yes	4.63368e-12	2.12908e-10	0.73737
ENSMUSG00000026630	Batf3	Down	Yes	4.79303e-12	2.1977e-10	-1.61076
ENSMUSG00000026678	Rgs5	Down	Yes	4.89227e-12	2.23854e-10	-0.631542
ENSMUSG00000078945	Naip2	Down	Yes	5.13818e-12	2.34619e-10	-1.33343
ENSMUSG00000106918	Mrpl33	Up	Yes	5.17031e-12	2.35597e-10	0.463445
ENSMUSG00000030546	Plin1	Up	Yes	5.1917e-12	2.36083e-10	0.61758
ENSMUSG00000039509	Nup133	Up	Yes	5.48568e-12	2.48937e-10	0.434994
ENSMUSG00000117121	Gm49902	Down	Yes	5.6323e-12	2.55064e-10	-2.88139
ENSMUSG00000047180	Neurl3	Down	Yes	6.35613e-12	2.87253e-10	-1.12222
ENSMUSG00000051906	Cd209f	Down	Yes	6.40921e-12	2.886e-10	-1.27168
ENSMUSG00000034118	Tpst1	Down	Yes	6.41217e-12	2.886e-10	-0.584487
ENSMUSG00000023953	Polh	Down	Yes	6.44965e-12	2.89695e-10	-0.596384
ENSMUSG00000024887	Asah2	Down	Yes	6.56295e-12	2.94183e-10	-0.424288
ENSMUSG00000046718	Bst2	Down	Yes	6.71781e-12	3.00513e-10	-0.806978
ENSMUSG00000039936	Pik3cd	Down	Yes	6.99661e-12	3.1235e-10	-0.982531
ENSMUSG00000031871	Cdh5	Down	Yes	7.05186e-12	3.13634e-10	-0.916531
ENSMUSG00000071604	Entrep1	Down	Yes	7.05388e-12	3.13634e-10	-0.774056
ENSMUSG00000030074	Gxylt2	Down	Yes	7.21308e-12	3.20066e-10	-1.02898
ENSMUSG00000040987	Mill2	Up	Yes	7.4709e-12	3.30839e-10	0.695877
ENSMUSG00000021728	Emb	Down	Yes	7.48789e-12	3.30926e-10	-1.51571
ENSMUSG00000039217	Il18	Up	Yes	7.65479e-12	3.37624e-10	1.25597
ENSMUSG00000030737	Slco2b1	Down	Yes	7.8413e-12	3.45158e-10	-0.921381
ENSMUSG00000018845	Unc45b	Down	Yes	7.86957e-12	3.45711e-10	-1.11497
ENSMUSG00000037071	Scd1	Up	Yes	8.08964e-12	3.54671e-10	0.907489
ENSMUSG00000042632	Pla2g6	Up	Yes	8.2745e-12	3.62055e-10	0.454544
ENSMUSG00000036960	Clca2	Down	Yes	8.30134e-12	3.62508e-10	-1.81023
ENSMUSG00000050666	Vstm4	Down	Yes	8.45277e-12	3.6839e-10	-1.00978
ENSMUSG00000069793	Slfn9	Down	Yes	8.96887e-12	3.9011e-10	-1.22134
ENSMUSG00000024122	Pdpk1	Up	Yes	9.39774e-12	4.07958e-10	0.420303
ENSMUSG00000099398	Ms4a14	Down	Yes	9.58894e-12	4.15439e-10	-1.82127
ENSMUSG00000047592	Nxpe5	Down	Yes	9.85208e-12	4.26001e-10	-1.62261
ENSMUSG00000038457	Tmem255b	Down	Yes	1.03992e-11	4.48778e-10	-1.52353
ENSMUSG00000028975	Pex14	Up	Yes	1.04761e-11	4.51211e-10	0.576904
ENSMUSG00000041482	Piezo2	Down	Yes	1.05233e-11	4.52358e-10	-1.20904
ENSMUSG00000020486	Septin4	Down	Yes	1.05588e-11	4.53001e-10	-0.791359
ENSMUSG00000095930	Nim1k	Up	Yes	1.07423e-11	4.59974e-10	1.01685
ENSMUSG00000044646	Zbtb7c	Up	Yes	1.07742e-11	4.60447e-10	0.795069
ENSMUSG00000046546	Fam43a	Down	Yes	1.09148e-11	4.65548e-10	-1.04936
ENSMUSG00000006362	Cbfa2t3	Down	Yes	1.09631e-11	4.66706e-10	-0.898449
ENSMUSG00000018659	Pnpo	Up	Yes	1.11014e-11	4.71683e-10	0.572228
ENSMUSG00000039865	Slc44a3	Up	Yes	1.12046e-11	4.75148e-10	0.895361
ENSMUSG00000040466	Blvrb	Up	Yes	1.14368e-11	4.84064e-10	0.671368
ENSMUSG00000028926	Cdk14	Down	Yes	1.16029e-11	4.90152e-10	-0.398866
ENSMUSG00000028841	Cnksr1	Up	Yes	1.16437e-11	4.90932e-10	1.90422
ENSMUSG00000048442	Smim5	Up	Yes	1.20396e-11	5.06653e-10	1.90137
ENSMUSG00000035299	Mid1	Down	Yes	1.24293e-11	5.22054e-10	-1.04323
ENSMUSG00000016356	Col20a1	Up	Yes	1.28168e-11	5.37304e-10	1.37257
ENSMUSG00000109209	Gm45104	Up	Yes	1.3149e-11	5.49777e-10	2.04194
ENSMUSG00000078238	Gm12854	Up	Yes	1.31643e-11	5.49777e-10	2.40042
ENSMUSG00000019256	Ahr	Down	Yes	1.36195e-11	5.6771e-10	-0.621727
ENSMUSG00000041471	Shld2	Up	Yes	1.40746e-11	5.85572e-10	0.618355
ENSMUSG00000054545	Ugt1a6a	Up	Yes	1.43546e-11	5.96097e-10	1.27971
ENSMUSG00000021235	Coq6	Up	Yes	1.48868e-11	6.17033e-10	0.497119
ENSMUSG00000097207	6030443J06Rik	Up	Yes	1.52478e-11	6.30804e-10	1.10481
ENSMUSG00000075284	Wipf1	Down	Yes	1.54867e-11	6.39486e-10	-0.65673
ENSMUSG00000028344	Invs	Up	Yes	1.5533e-11	6.40197e-10	0.624046
ENSMUSG00000028974	Dffa	Up	Yes	1.63279e-11	6.71704e-10	0.620871
ENSMUSG00000074733	Zfp950	Down	Yes	1.75351e-11	7.20017e-10	-0.545712
ENSMUSG00000031601	Cnot7	Up	Yes	1.78892e-11	7.33192e-10	0.392384
ENSMUSG00000032577	Mapkapk3	Down	Yes	1.82179e-11	7.45276e-10	-0.880434
ENSMUSG00000046157	Tmem229b	Down	Yes	1.94355e-11	7.93611e-10	-0.942758
ENSMUSG00000118012	Gm46620	Down	Yes	2.00325e-11	8.16473e-10	-2.56407
ENSMUSG00000021242	Npc2	Down	Yes	2.08172e-11	8.46886e-10	-0.831555
ENSMUSG00000028803	Nipal3	Down	Yes	2.11336e-11	8.58172e-10	-0.85323
ENSMUSG00000020522	Mfap3	Down	Yes	2.15584e-11	8.73809e-10	-0.399293
ENSMUSG00000028601	Echdc2	Up	Yes	2.16302e-11	8.75109e-10	1.03387
ENSMUSG00000097154	Gm26510	Down	Yes	2.20861e-11	8.91913e-10	-3.22419
ENSMUSG00000069609	Cd300ld4	Up	Yes	2.25728e-11	9.099e-10	2.23335
ENSMUSG00000032437	Stt3b	Down	Yes	2.29602e-11	9.23821e-10	-0.453414
ENSMUSG00000021306	Gpr137b	Up	Yes	2.33554e-11	9.35331e-10	0.726903
ENSMUSG00000040548	Tex2	Up	Yes	2.33731e-11	9.35331e-10	0.453956
ENSMUSG00000061353	Cxcl12	Down	Yes	2.33737e-11	9.35331e-10	-1.03779
ENSMUSG00000019889	Ptprk	Down	Yes	2.37565e-11	9.48921e-10	-0.744003
ENSMUSG00000035232	Pdk3	Up	Yes	2.38564e-11	9.51187e-10	0.736783
ENSMUSG00000002550	Uck1	Up	Yes	2.44019e-11	9.71179e-10	0.76574
ENSMUSG00000100174	Gm28719	Up	Yes	2.49415e-11	9.90862e-10	1.42613
ENSMUSG00000070034	Sp110	Down	Yes	2.52162e-11	9.99969e-10	-0.792707
ENSMUSG00000042331	Specc1	Down	Yes	2.65745e-11	1.05194e-09	-1.38178
ENSMUSG00000041308	Sntb2	Up	Yes	2.69768e-11	1.06595e-09	0.402886
ENSMUSG00000062604	Srpk2	Up	Yes	2.74967e-11	1.08454e-09	0.426855
ENSMUSG00000028998	Tomm7	Up	Yes	2.85256e-11	1.12311e-09	0.563492
ENSMUSG00000033542	Arhgef5	Down	Yes	2.97471e-11	1.16911e-09	-0.68835
ENSMUSG00000051375	Pcdh1	Down	Yes	3.07732e-11	1.20728e-09	-0.875574
ENSMUSG00000036291	Ap5m1	Up	Yes	3.1122e-11	1.2188e-09	0.452009
ENSMUSG00000111658	B930092H01Rik	Down	Yes	3.27542e-11	1.28044e-09	-1.77739
ENSMUSG00000018378	Cuedc1	Up	Yes	3.33434e-11	1.30116e-09	0.552022
ENSMUSG00000024014	Pim1	Down	Yes	3.42669e-11	1.33349e-09	-0.879228
ENSMUSG00000025366	Esyt1	Up	Yes	3.431e-11	1.33349e-09	0.376899
ENSMUSG00000017631	Abr	Down	Yes	3.43537e-11	1.33349e-09	-0.777669
ENSMUSG00000027993	Trim2	Down	Yes	3.46637e-11	1.34316e-09	-0.548872
ENSMUSG00000036880	Acaa2	Up	Yes	3.63775e-11	1.40709e-09	0.665571
ENSMUSG00000031778	Cx3cl1	Down	Yes	3.69724e-11	1.42738e-09	-1.06783
ENSMUSG00000023411	Nfatc4	Down	Yes	3.70318e-11	1.42738e-09	-0.692082
ENSMUSG00000069792	Wfdc17	Down	Yes	3.95275e-11	1.52091e-09	-1.75147
ENSMUSG00000072476	Rnf26rt	Up	Yes	4.12193e-11	1.58324e-09	3.33138
ENSMUSG00000036256	Igfbp7	Down	Yes	4.5164e-11	1.73173e-09	-0.638614
ENSMUSG00000000392	Fap	Down	Yes	4.56883e-11	1.74879e-09	-1.07526
ENSMUSG00000027219	Slc28a2	Down	Yes	4.58687e-11	1.75265e-09	-0.750302
ENSMUSG00000029174	Tbc1d1	Down	Yes	4.64995e-11	1.77367e-09	-0.489242
ENSMUSG00000002831	Plin4	Up	Yes	4.66874e-11	1.77776e-09	0.643784
ENSMUSG00000029716	Tfr2	Down	Yes	4.80416e-11	1.82616e-09	-2.21309
ENSMUSG00000018326	Ywhab	Up	Yes	5.06375e-11	1.92152e-09	0.535794
ENSMUSG00000027030	Stk39	Up	Yes	5.11749e-11	1.93857e-09	0.60658
ENSMUSG00000021509	Slc25a48	Up	Yes	5.17628e-11	1.95747e-09	2.0786
ENSMUSG00000048520	Fbxl13	Down	Yes	5.31591e-11	2.00683e-09	-1.62716
ENSMUSG00000032725	Folr2	Down	Yes	5.55794e-11	2.0946e-09	-1.00955
ENSMUSG00000006920	Ezh1	Up	Yes	5.70375e-11	2.14588e-09	0.514349
ENSMUSG00000038702	Dsel	Up	Yes	5.72552e-11	2.15039e-09	0.510328
ENSMUSG00000060671	Atp8b2	Down	Yes	5.83347e-11	2.1872e-09	-0.500028
ENSMUSG00000041329	Atp1b2	Down	Yes	5.84549e-11	2.18798e-09	-0.945078
ENSMUSG00000030701	Plekhb1	Up	Yes	5.97905e-11	2.23418e-09	1.45742
ENSMUSG00000035186	Ubd	Down	Yes	6.047e-11	2.25574e-09	-2.50607
ENSMUSG00000057315	Arhgap24	Up	Yes	6.06235e-11	2.25764e-09	0.613664
ENSMUSG00000026404	Ddx59	Up	Yes	6.11655e-11	2.27397e-09	0.748028
ENSMUSG00000030317	Timp4	Up	Yes	6.27131e-11	2.32758e-09	1.18087
ENSMUSG00000113669	Gm36723	Down	Yes	6.44315e-11	2.38733e-09	-1.74522
ENSMUSG00000110105	Gm45844	Down	Yes	6.65431e-11	2.46142e-09	-2.44567
ENSMUSG00000025227	Mfsd13a	Down	Yes	6.77456e-11	2.5017e-09	-1.1475
ENSMUSG00000056602	Fry	Up	Yes	6.90358e-11	2.54508e-09	0.728318
ENSMUSG00000023921	Mmut	Up	Yes	7.11862e-11	2.61996e-09	0.590511
ENSMUSG00000082769	Gm15793	Down	Yes	7.13445e-11	2.6214e-09	-2.65477
ENSMUSG00000096910	Zfp955b	Up	Yes	7.37025e-11	2.70353e-09	0.566985
ENSMUSG00000022440	C1qtnf6	Down	Yes	8.17341e-11	2.99315e-09	-0.960271
ENSMUSG00000021913	Ogdhl	Down	Yes	8.34875e-11	3.05228e-09	-1.68891
ENSMUSG00000030020	Prickle2	Down	Yes	8.50483e-11	3.10419e-09	-0.603047
ENSMUSG00000028698	Pik3r3	Down	Yes	8.62708e-11	3.1436e-09	-0.668054
ENSMUSG00000074649	Mmp24os1	Up	Yes	8.93462e-11	3.25028e-09	0.581677
ENSMUSG00000042363	Lgalsl	Up	Yes	9.00928e-11	3.27203e-09	0.452506
ENSMUSG00000109243	Gm45867	Down	Yes	9.11464e-11	3.30485e-09	-0.88487
ENSMUSG00000053158	Fes	Down	Yes	9.97904e-11	3.61232e-09	-0.878016
ENSMUSG00000036932	Aifm1	Up	Yes	1.02288e-10	3.69666e-09	0.537127
ENSMUSG00000024972	Lgals12	Up	Yes	1.05827e-10	3.81367e-09	0.894299
ENSMUSG00000095609	Anxa2r1	Down	Yes	1.05873e-10	3.81367e-09	-1.68646
ENSMUSG00000073421	H2-Ab1	Down	Yes	1.13566e-10	4.08411e-09	-1.01667
ENSMUSG00000024477	Pggt1b	Down	Yes	1.17127e-10	4.20532e-09	-0.339583
ENSMUSG00000064141	Zfp69	Down	Yes	1.17713e-10	4.21946e-09	-1.4834
ENSMUSG00000047875	Gpr157	Up	Yes	1.18595e-10	4.24415e-09	0.752507
ENSMUSG00000099137	Gm10603	Up	Yes	1.21952e-10	4.3572e-09	0.975637
ENSMUSG00000029577	Ube3b	Up	Yes	1.23172e-10	4.39367e-09	0.282515
ENSMUSG00000075705	Msrb1	Down	Yes	1.25126e-10	4.45613e-09	-0.870317
ENSMUSG00000022831	Hcls1	Down	Yes	1.28357e-10	4.56383e-09	-0.824888
ENSMUSG00000032131	Abcg4	Down	Yes	1.30129e-10	4.61937e-09	-1.72536
ENSMUSG00000044934	Zfp367	Up	Yes	1.30642e-10	4.6301e-09	0.43825
ENSMUSG00000003469	Phyhip	Up	Yes	1.35017e-10	4.77746e-09	1.82281
ENSMUSG00000045211	Nudt18	Up	Yes	1.37874e-10	4.87072e-09	0.521075
ENSMUSG00000041515	Irf8	Down	Yes	1.40907e-10	4.96433e-09	-1.2681
ENSMUSG00000040687	Madd	Down	Yes	1.40975e-10	4.96433e-09	-0.565612
ENSMUSG00000028037	Ifi44	Down	Yes	1.44461e-10	5.07899e-09	-1.35739
ENSMUSG00000026709	Dars2	Up	Yes	1.47839e-10	5.18946e-09	0.591532
ENSMUSG00000030708	Dnajb13	Down	Yes	1.55171e-10	5.43814e-09	-1.37467
ENSMUSG00000027200	Sema6d	Down	Yes	1.56119e-10	5.46267e-09	-0.459462
ENSMUSG00000069830	Nlrp1a	Down	Yes	1.60946e-10	5.62264e-09	-2.25099
ENSMUSG00000068417	Pnp2	Down	Yes	1.62075e-10	5.64643e-09	-2.28104
ENSMUSG00000021518	Ptdss1	Down	Yes	1.6214e-10	5.64643e-09	-0.489749
ENSMUSG00000032875	Arhgef17	Down	Yes	1.63787e-10	5.69476e-09	-0.654535
ENSMUSG00000029468	P2rx7	Down	Yes	1.66416e-10	5.77704e-09	-0.828862
ENSMUSG00000097099	Gm9917	Down	Yes	1.6739e-10	5.80171e-09	-1.04803
ENSMUSG00000054404	Slfn5	Down	Yes	1.69836e-10	5.87724e-09	-0.739973
ENSMUSG00000020444	Guk1	Up	Yes	1.7281e-10	5.97078e-09	0.593139
ENSMUSG00000067916	Zfp991	Down	Yes	1.76049e-10	6.07315e-09	-1.76619
ENSMUSG00000034413	Neurl1b	Down	Yes	1.82094e-10	6.27184e-09	-0.933312
ENSMUSG00000042228	Lyn	Down	Yes	1.84387e-10	6.34091e-09	-0.722537
ENSMUSG00000000708	Kat2b	Up	Yes	1.86779e-10	6.40947e-09	0.53286
ENSMUSG00000002846	Timmdc1	Up	Yes	1.86963e-10	6.40947e-09	0.75779
ENSMUSG00000037032	Apbb1	Up	Yes	1.90038e-10	6.50472e-09	0.687554
ENSMUSG00000084195	Gm15372	Up	Yes	1.90482e-10	6.50982e-09	1.26938
ENSMUSG00000043733	Ptpn11	Up	Yes	1.92122e-10	6.55569e-09	0.460573
ENSMUSG00000048814	Lonrf2	Down	Yes	2.01194e-10	6.85463e-09	-1.53562
ENSMUSG00000021108	Prkch	Down	Yes	2.12792e-10	7.23853e-09	-0.964985
ENSMUSG00000020838	Slc6a4	Up	Yes	2.13314e-10	7.24331e-09	1.7179
ENSMUSG00000055817	Mta3	Up	Yes	2.1359e-10	7.24331e-09	0.426844
ENSMUSG00000003123	Lipe	Up	Yes	2.16849e-10	7.34249e-09	0.614017
ENSMUSG00000050530	Fam171a1	Down	Yes	2.17716e-10	7.36055e-09	-0.632999
ENSMUSG00000072704	Smim10l1	Up	Yes	2.20058e-10	7.42831e-09	0.548199
ENSMUSG00000051043	Gprc5c	Down	Yes	2.35333e-10	7.93177e-09	-0.688929
ENSMUSG00000038175	Mylip	Down	Yes	2.35725e-10	7.93284e-09	-0.735181
ENSMUSG00000033624	Pdpr	Up	Yes	2.36177e-10	7.9359e-09	0.506097
ENSMUSG00000030605	Mfge8	Down	Yes	2.43524e-10	8.1703e-09	-0.913338
ENSMUSG00000037622	Wdtc1	Up	Yes	2.46285e-10	8.25037e-09	0.395767
ENSMUSG00000037995	Igsf9	Down	Yes	2.48029e-10	8.29615e-09	-1.34865
ENSMUSG00000033880	Lgals3bp	Down	Yes	2.54165e-10	8.48848e-09	-0.687191
ENSMUSG00000082677	Gm15371	Up	Yes	2.60248e-10	8.67849e-09	1.20606
ENSMUSG00000044033	Ccdc141	Up	Yes	2.6283e-10	8.75133e-09	0.888414
ENSMUSG00000108621	Gm33989	Down	Yes	2.66634e-10	8.86458e-09	-0.367725
ENSMUSG00000020846	Rflnb	Down	Yes	2.72887e-10	9.05878e-09	-0.527529
ENSMUSG00000036594	H2-Aa	Down	Yes	2.76064e-10	9.15043e-09	-0.953985
ENSMUSG00000000631	Myo18a	Down	Yes	2.7772e-10	9.19148e-09	-0.515829
ENSMUSG00000020814	Mxra7	Down	Yes	2.82583e-10	9.33838e-09	-0.666867
ENSMUSG00000044308	Ubr3	Up	Yes	2.84521e-10	9.38834e-09	0.303213
ENSMUSG00000044501	Zfp758	Down	Yes	2.85517e-10	9.40709e-09	-0.620017
ENSMUSG00000042444	Mindy2	Down	Yes	2.88076e-10	9.47722e-09	-0.653389
ENSMUSG00000087611	4930458D05Rik	Down	Yes	2.89368e-10	9.50553e-09	-1.45373
ENSMUSG00000040841	Six5	Up	Yes	3.03105e-10	9.94193e-09	0.642201
ENSMUSG00000072244	Trim6	Up	Yes	3.03869e-10	9.95216e-09	1.25771
ENSMUSG00000032249	Anp32a	Up	Yes	3.05573e-10	9.99309e-09	0.587482
ENSMUSG00000023571	C1qtnf12	Up	Yes	3.10568e-10	1.01414e-08	0.561479
ENSMUSG00000025421	Hdhd2	Up	Yes	3.11206e-10	1.01472e-08	0.61657
ENSMUSG00000033467	Crlf2	Down	Yes	3.24254e-10	1.0557e-08	-0.874124
ENSMUSG00000037731	Themis2	Down	Yes	3.29341e-10	1.07038e-08	-0.972931
ENSMUSG00000027514	Zbp1	Down	Yes	3.29736e-10	1.07038e-08	-1.50813
ENSMUSG00000053453	Thoc7	Up	Yes	3.32221e-10	1.07686e-08	0.491804
ENSMUSG00000046275	Trarg1	Up	Yes	3.33249e-10	1.0786e-08	0.57212
ENSMUSG00000026896	Ifih1	Down	Yes	3.50097e-10	1.13147e-08	-0.433738
ENSMUSG00000025812	Pard3	Up	Yes	3.52712e-10	1.13825e-08	0.361757
ENSMUSG00000079685	Ulbp1	Down	Yes	3.60857e-10	1.16251e-08	-1.0484
ENSMUSG00000026544	Dusp23	Down	Yes	3.61286e-10	1.16251e-08	-1.0753
ENSMUSG00000022184	Fbxo4	Up	Yes	3.66524e-10	1.17764e-08	0.719582
ENSMUSG00000055413	H2-Q5	Down	Yes	3.72338e-10	1.19457e-08	-1.47773
ENSMUSG00000056133	Unc93a2	Up	Yes	3.81448e-10	1.22202e-08	1.75815
ENSMUSG00000032475	Nck1	Down	Yes	3.85315e-10	1.23262e-08	-0.382242
ENSMUSG00000030406	Gipr	Down	Yes	3.91302e-10	1.24995e-08	-1.43501
ENSMUSG00000089675	Ugt1a8	Up	Yes	3.99471e-10	1.2742e-08	2.53715
ENSMUSG00000029413	Naaa	Up	Yes	4.04529e-10	1.28846e-08	0.509976
ENSMUSG00000030825	Hsd17b14	Up	Yes	4.11429e-10	1.30855e-08	1.47623
ENSMUSG00000068794	Col28a1	Down	Yes	4.19427e-10	1.33037e-08	-1.63468
ENSMUSG00000036887	C1qa	Down	Yes	4.19498e-10	1.33037e-08	-0.86099
ENSMUSG00000028795	Ccdc28b	Down	Yes	4.23297e-10	1.34048e-08	-0.801596
ENSMUSG00000012889	Podnl1	Down	Yes	4.24123e-10	1.34117e-08	-1.95175
ENSMUSG00000030657	Xylt1	Down	Yes	4.24875e-10	1.34162e-08	-0.932223
ENSMUSG00000110298	Gm8189	Up	Yes	4.3165e-10	1.36106e-08	1.86745
ENSMUSG00000069892	9930111J21Rik2	Down	Yes	4.44237e-10	1.39874e-08	-0.763711
ENSMUSG00000039316	Rftn1	Down	Yes	4.51776e-10	1.42045e-08	-0.75376
ENSMUSG00000043051	Disc1	Down	Yes	4.55873e-10	1.43129e-08	-1.2135
ENSMUSG00000105867	Tmem217rt	Up	Yes	4.63553e-10	1.45333e-08	1.43506
ENSMUSG00000017737	Mmp9	Down	Yes	4.66728e-10	1.4612e-08	-1.70207
ENSMUSG00000074420	Gm10693	Up	Yes	4.6922e-10	1.46691e-08	2.48861
ENSMUSG00000048163	Selplg	Down	Yes	4.7872e-10	1.49449e-08	-1.24246
ENSMUSG00000015947	Fcgr1	Down	Yes	4.80949e-10	1.49932e-08	-1.67019
ENSMUSG00000028648	Ndufs5	Up	Yes	4.86015e-10	1.51297e-08	0.75862
ENSMUSG00000037211	Spry1	Down	Yes	5.19121e-10	1.61375e-08	-0.766616
ENSMUSG00000017639	Rab11fip4	Up	Yes	5.37368e-10	1.66811e-08	1.47157
ENSMUSG00000030107	Usp18	Down	Yes	5.38949e-10	1.67067e-08	-1.5792
ENSMUSG00000027796	Smad9	Up	Yes	5.39985e-10	1.67152e-08	1.3621
ENSMUSG00000041707	Tmem273	Down	Yes	5.43088e-10	1.67877e-08	-1.08445
ENSMUSG00000020865	Abcc3	Down	Yes	5.53607e-10	1.70848e-08	-0.892682
ENSMUSG00000049090	Ptgr3	Up	Yes	5.54251e-10	1.70848e-08	0.465297
ENSMUSG00000033883	Zfp267	Up	Yes	5.5635e-10	1.71255e-08	0.524533
ENSMUSG00000024150	Mcfd2	Down	Yes	5.57883e-10	1.71487e-08	-0.463478
ENSMUSG00000024583	Txnl1	Up	Yes	5.5868e-10	1.71492e-08	0.330118
ENSMUSG00000114133	Btf3l4b	Up	Yes	5.72465e-10	1.75479e-08	2.77782
ENSMUSG00000090707	Gm8237	Down	Yes	5.78028e-10	1.76938e-08	-2.41593
ENSMUSG00000099624	Gm7889	Up	Yes	5.92934e-10	1.81248e-08	2.47739
ENSMUSG00000020963	Tshr	Up	Yes	5.99417e-10	1.82976e-08	0.555599
ENSMUSG00000021969	Zdhhc20	Down	Yes	6.0067e-10	1.83105e-08	-0.374958
ENSMUSG00000034940	Synrg	Up	Yes	6.05775e-10	1.84405e-08	0.291353
ENSMUSG00000025648	Pfkfb4	Down	Yes	6.07494e-10	1.84673e-08	-1.28662
ENSMUSG00000037624	Kcnk2	Up	Yes	6.20027e-10	1.88223e-08	0.797882
ENSMUSG00000085445	Gm16348	Down	Yes	6.39965e-10	1.94008e-08	-2.11644
ENSMUSG00000045322	Tlr9	Down	Yes	6.4774e-10	1.96095e-08	-1.08195
ENSMUSG00000032216	Nedd4	Up	Yes	6.64406e-10	2.00864e-08	0.37229
ENSMUSG00000021294	Kif26a	Down	Yes	6.71944e-10	2.02864e-08	-0.839237
ENSMUSG00000017493	Igfbp4	Up	Yes	6.77357e-10	2.03999e-08	0.419453
ENSMUSG00000025369	Smarcc2	Up	Yes	6.77557e-10	2.03999e-08	0.437083
ENSMUSG00000033214	Slitrk5	Up	Yes	6.86226e-10	2.06327e-08	2.18074
ENSMUSG00000025020	Slit1	Down	Yes	7.00247e-10	2.10256e-08	-2.31565
ENSMUSG00000063849	Ppcdc	Up	Yes	7.02163e-10	2.10544e-08	0.516363
ENSMUSG00000032009	Sesn3	Down	Yes	7.06002e-10	2.11407e-08	-0.530777
ENSMUSG00000037306	Man1c1	Down	Yes	7.16736e-10	2.1413e-08	-0.75707
ENSMUSG00000026069	Il1rl1	Down	Yes	7.17043e-10	2.1413e-08	-0.876185
ENSMUSG00000042156	Dzip1	Up	Yes	7.33258e-10	2.18676e-08	0.7169
ENSMUSG00000024421	Lama3	Up	Yes	7.35077e-10	2.18922e-08	1.07212
ENSMUSG00000038644	Pold1	Down	Yes	7.56431e-10	2.24977e-08	-0.910002
ENSMUSG00000060519	Tor3a	Down	Yes	7.63044e-10	2.26449e-08	-0.48323
ENSMUSG00000050592	Fam78a	Down	Yes	7.63438e-10	2.26449e-08	-1.20316
ENSMUSG00000027984	Hadh	Up	Yes	7.70328e-10	2.28185e-08	0.562014
ENSMUSG00000052776	Oas1a	Down	Yes	7.73563e-10	2.28835e-08	-1.55258
ENSMUSG00000033855	Ston1	Down	Yes	7.76502e-10	2.29126e-08	-0.766088
ENSMUSG00000015016	Acsf3	Up	Yes	7.76629e-10	2.29126e-08	0.455916
ENSMUSG00000096010	H4c16	Up	Yes	7.91865e-10	2.33309e-08	1.09299
ENSMUSG00000022129	Dct	Down	Yes	8.12799e-10	2.39156e-08	-2.55119
ENSMUSG00000057130	Txnl4a	Up	Yes	8.14908e-10	2.39457e-08	0.52261
ENSMUSG00000006281	Tep1	Up	Yes	8.24979e-10	2.42093e-08	0.343811
ENSMUSG00000027371	Fahd2a	Up	Yes	8.57659e-10	2.51348e-08	0.681222
ENSMUSG00000085154	C130046K22Rik	Down	Yes	8.89383e-10	2.60298e-08	-2.23452
ENSMUSG00000008855	Hdac5	Up	Yes	9.02975e-10	2.63925e-08	0.410607
ENSMUSG00000039105	Atp6v1g1	Up	Yes	9.08659e-10	2.65235e-08	0.510225
ENSMUSG00000049775	Tmsb4x	Down	Yes	9.24551e-10	2.69516e-08	-0.607474
ENSMUSG00000021591	Glrx	Up	Yes	9.32182e-10	2.71381e-08	1.02399
ENSMUSG00000030499	Kctd15	Up	Yes	9.86281e-10	2.86751e-08	0.626743
ENSMUSG00000109176	Zfp264	Up	Yes	1.00387e-09	2.91479e-08	2.38437
ENSMUSG00000030098	Grip2	Up	Yes	1.00539e-09	2.91536e-08	1.54378
ENSMUSG00000041012	Cmtm8	Down	Yes	1.00767e-09	2.91812e-08	-1.79267
ENSMUSG00000097662	Gm2093	Up	Yes	1.03187e-09	2.98429e-08	2.93026
ENSMUSG00000024169	Ift140	Up	Yes	1.06203e-09	3.06749e-08	0.416013
ENSMUSG00000092368	A930015D03Rik	Up	Yes	1.07725e-09	3.10735e-08	1.99688
ENSMUSG00000028532	Cachd1	Down	Yes	1.10113e-09	3.17209e-08	-0.616597
ENSMUSG00000020817	Rabep1	Up	Yes	1.11697e-09	3.21352e-08	0.30755
ENSMUSG00000040483	Xaf1	Up	Yes	1.13452e-09	3.25975e-08	0.575283
ENSMUSG00000029370	Rassf6	Up	Yes	1.13665e-09	3.26162e-08	1.58341
ENSMUSG00000022265	Ank	Up	Yes	1.15329e-09	3.30282e-08	0.541092
ENSMUSG00000097295	Hmgb1-ps8	Down	Yes	1.15401e-09	3.30282e-08	-2.61851
ENSMUSG00000030752	Kdm8	Down	Yes	1.16955e-09	3.34293e-08	-1.45376
ENSMUSG00000001525	Tubb5	Down	Yes	1.20205e-09	3.43138e-08	-0.574959
ENSMUSG00000025492	Ifitm3	Down	Yes	1.20425e-09	3.43321e-08	-0.646101
ENSMUSG00000055980	Irs1	Up	Yes	1.22165e-09	3.47446e-08	0.93018
ENSMUSG00000043719	Col6a6	Up	Yes	1.22188e-09	3.47446e-08	0.986042
ENSMUSG00000026553	Copa	Down	Yes	1.22757e-09	3.48613e-08	-0.254916
ENSMUSG00000039671	Zmynd8	Down	Yes	1.23633e-09	3.5065e-08	-0.422273
ENSMUSG00000076928	Trac	Down	Yes	1.25641e-09	3.55886e-08	-2.15223
ENSMUSG00000022995	Enah	Down	Yes	1.25985e-09	3.56401e-08	-0.581491
ENSMUSG00000039942	Ptger4	Down	Yes	1.28036e-09	3.61738e-08	-0.935767
ENSMUSG00000051984	Sec31b	Up	Yes	1.29148e-09	3.64412e-08	0.754763
ENSMUSG00000069310	H3c3	Down	Yes	1.32888e-09	3.74484e-08	-1.96867
ENSMUSG00000028525	Pde4b	Down	Yes	1.33958e-09	3.77019e-08	-0.967022
ENSMUSG00000012535	Tnpo3	Up	Yes	1.34788e-09	3.78869e-08	0.236873
ENSMUSG00000033900	Map9	Up	Yes	1.35557e-09	3.80545e-08	0.830884
ENSMUSG00000032640	Chsy1	Up	Yes	1.3668e-09	3.83209e-08	0.570287
ENSMUSG00000024998	Plce1	Up	Yes	1.44148e-09	4.03634e-08	0.577682
ENSMUSG00000028937	Acot7	Down	Yes	1.46377e-09	4.09354e-08	-0.728131
ENSMUSG00000024050	Wiz	Up	Yes	1.49234e-09	4.16813e-08	0.347514
ENSMUSG00000028399	Ptprd	Up	Yes	1.50831e-09	4.20741e-08	0.74921
ENSMUSG00000003153	Slc2a3	Up	Yes	1.54103e-09	4.29324e-08	1.34898
ENSMUSG00000000278	Scpep1	Down	Yes	1.61069e-09	4.48164e-08	-0.594576
ENSMUSG00000053414	Hunk	Down	Yes	1.61866e-09	4.49811e-08	-1.55722
ENSMUSG00000042208	Sanbr	Up	Yes	1.62812e-09	4.51869e-08	0.409017
ENSMUSG00000029701	Rbm28	Up	Yes	1.65565e-09	4.58931e-08	1.04962
ENSMUSG00000021061	Sptb	Up	Yes	1.688e-09	4.67312e-08	0.833001
ENSMUSG00000037608	Bclaf1	Up	Yes	1.70317e-09	4.70918e-08	0.239931
ENSMUSG00000031530	Dusp4	Up	Yes	1.72149e-09	4.75336e-08	0.789971
ENSMUSG00000025892	Gria4	Up	Yes	1.72347e-09	4.75336e-08	1.62393
ENSMUSG00000024866	Acy3	Up	Yes	1.73351e-09	4.77508e-08	0.594827
ENSMUSG00000074419	Pira13	Up	Yes	1.73706e-09	4.77886e-08	1.70648
ENSMUSG00000048874	Phf3	Up	Yes	1.74764e-09	4.80197e-08	0.300014
ENSMUSG00000031103	Elf4	Down	Yes	1.75627e-09	4.81967e-08	-0.679443
ENSMUSG00000030225	Dera	Down	Yes	1.75972e-09	4.82313e-08	-0.830171
ENSMUSG00000072723	Gm10044	Down	Yes	1.76691e-09	4.83435e-08	-1.8357
ENSMUSG00000026238	Ptma	Down	Yes	1.76821e-09	4.83435e-08	-0.459447
ENSMUSG00000073755	5730409E04Rik	Up	Yes	1.79464e-09	4.90052e-08	0.470754
ENSMUSG00000027009	Itga4	Down	Yes	1.79852e-09	4.90503e-08	-0.915378
ENSMUSG00000027082	Tfpi	Up	Yes	1.84479e-09	5.02501e-08	0.803857
ENSMUSG00000034829	Nxnl1	Up	Yes	1.84789e-09	5.02721e-08	1.41494
ENSMUSG00000068267	Cenpb	Up	Yes	1.87333e-09	5.09015e-08	0.245759
ENSMUSG00000021982	Cdadc1	Up	Yes	1.88053e-09	5.10339e-08	0.492531
ENSMUSG00000032915	Adgre4	Down	Yes	1.89508e-09	5.13655e-08	-1.25944
ENSMUSG00000026649	Cfap126	Down	Yes	2.02576e-09	5.484e-08	-1.38943
ENSMUSG00000030513	Pcsk6	Down	Yes	2.04867e-09	5.53921e-08	-1.10089
ENSMUSG00000049303	Syt12	Up	Yes	2.0573e-09	5.55571e-08	1.29243
ENSMUSG00000109925	Gm45315	Up	Yes	2.07687e-09	5.6017e-08	2.2676
ENSMUSG00000022895	Ets2	Down	Yes	2.08053e-09	5.60469e-08	-0.692727
ENSMUSG00000085682	Gm14267	Up	Yes	2.09442e-09	5.63521e-08	1.9762
ENSMUSG00000015970	Chdh	Up	Yes	2.10196e-09	5.6486e-08	1.40237
ENSMUSG00000085939	Cd63-ps	Up	Yes	2.13832e-09	5.7393e-08	1.41029
ENSMUSG00000027254	Map1a	Down	Yes	2.17021e-09	5.81779e-08	-1.28769
ENSMUSG00000020876	Snx11	Down	Yes	2.22212e-09	5.9497e-08	-0.675675
ENSMUSG00000071178	Serpina1b	Up	Yes	2.30535e-09	6.16505e-08	1.51143
ENSMUSG00000041378	Cldn5	Down	Yes	2.36554e-09	6.31835e-08	-0.843797
ENSMUSG00000022150	Dab2	Down	Yes	2.40056e-09	6.40411e-08	-0.582727
ENSMUSG00000047632	Fgfbp3	Down	Yes	2.43154e-09	6.4789e-08	-1.376
ENSMUSG00000005362	Crbn	Up	Yes	2.43593e-09	6.48275e-08	0.349871
ENSMUSG00000026585	Kifap3	Up	Yes	2.45009e-09	6.50595e-08	0.415098
ENSMUSG00000043241	Upf2	Up	Yes	2.45056e-09	6.50595e-08	0.339259
ENSMUSG00000057396	Zfp759	Up	Yes	2.47381e-09	6.55976e-08	0.788675
ENSMUSG00000060177	Klk1b22	Up	Yes	2.4915e-09	6.59872e-08	2.20456
ENSMUSG00000032690	Oas2	Down	Yes	2.51748e-09	6.65466e-08	-1.43506
ENSMUSG00000019990	Pde7b	Down	Yes	2.51867e-09	6.65466e-08	-1.07818
ENSMUSG00000005804	Bloc1s6	Up	Yes	2.5575e-09	6.74917e-08	0.45788
ENSMUSG00000031166	Wdr13	Up	Yes	2.59309e-09	6.83489e-08	0.270788
ENSMUSG00000029313	Aff1	Up	Yes	2.59979e-09	6.84436e-08	0.386744
ENSMUSG00000034951	Cog7	Up	Yes	2.61013e-09	6.86336e-08	0.376864
ENSMUSG00000022836	Mylk	Down	Yes	2.62823e-09	6.90272e-08	-0.796486
ENSMUSG00000032118	Fez1	Down	Yes	2.69752e-09	7.07624e-08	-1.30229
ENSMUSG00000031936	Hephl1	Down	Yes	2.7301e-09	7.15318e-08	-1.98684
ENSMUSG00000032815	Fanca	Down	Yes	2.74461e-09	7.18265e-08	-1.55614
ENSMUSG00000021733	Slc4a7	Down	Yes	2.77464e-09	7.25261e-08	-0.625487
ENSMUSG00000044770	Scml4	Down	Yes	2.77923e-09	7.25601e-08	-1.62098
ENSMUSG00000037139	Myom3	Down	Yes	2.82678e-09	7.3714e-08	-1.31905
ENSMUSG00000026853	Crat	Up	Yes	2.93826e-09	7.65304e-08	0.566109
ENSMUSG00000016382	Pls3	Down	Yes	2.98116e-09	7.7556e-08	-0.379261
ENSMUSG00000008730	Hipk1	Up	Yes	3.01303e-09	7.82926e-08	0.278809
ENSMUSG00000002870	Mcm2	Down	Yes	3.02668e-09	7.85546e-08	-0.84503
ENSMUSG00000041408	Wapl	Up	Yes	3.03428e-09	7.86589e-08	0.28702
ENSMUSG00000038167	Plekhg6	Up	Yes	3.03829e-09	7.86704e-08	1.27148
ENSMUSG00000051331	Cacna1c	Down	Yes	3.08561e-09	7.98016e-08	-1.02905
ENSMUSG00000027198	Ext2	Up	Yes	3.09e-09	7.98213e-08	0.336462
ENSMUSG00000107622	4930512J16Rik	Down	Yes	3.0968e-09	7.99034e-08	-2.41871
ENSMUSG00000033386	Frrs1	Down	Yes	3.10853e-09	8.0112e-08	-0.859328
ENSMUSG00000021830	Txndc16	Down	Yes	3.12936e-09	8.05546e-08	-0.370824
ENSMUSG00000041750	Cd1d2	Up	Yes	3.16556e-09	8.13912e-08	2.45494
ENSMUSG00000107215	Gm43197	Up	Yes	3.18751e-09	8.18598e-08	0.609684
ENSMUSG00000049866	Arl4c	Down	Yes	3.21195e-09	8.2363e-08	-0.939023
ENSMUSG00000016128	Stard13	Up	Yes	3.21458e-09	8.2363e-08	0.647664
ENSMUSG00000018474	Chd3	Down	Yes	3.22972e-09	8.26545e-08	-0.575708
ENSMUSG00000030178	Klra13-ps	Up	Yes	3.25295e-09	8.31524e-08	1.96491
ENSMUSG00000025762	Larp1b	Up	Yes	3.27327e-09	8.35747e-08	0.468963
ENSMUSG00000023156	Rpp14	Up	Yes	3.29163e-09	8.39461e-08	0.568408
ENSMUSG00000050373	Snx21	Up	Yes	3.40461e-09	8.6727e-08	0.439752
ENSMUSG00000030110	Ret	Down	Yes	3.45586e-09	8.79306e-08	-1.02291
ENSMUSG00000078853	Igtp	Down	Yes	3.4891e-09	8.86739e-08	-1.09953
ENSMUSG00000022665	Ccdc80	Up	Yes	3.50211e-09	8.89018e-08	0.696417
ENSMUSG00000040717	Il17rd	Down	Yes	3.56051e-09	9.02804e-08	-0.696615
ENSMUSG00000032702	Kank1	Up	Yes	3.56931e-09	9.03992e-08	0.531694
ENSMUSG00000048647	Exd1	Up	Yes	3.5756e-09	9.04545e-08	0.94192
ENSMUSG00000014426	Map3k4	Up	Yes	3.5907e-09	9.07323e-08	0.49541
ENSMUSG00000039253	Fn3krp	Up	Yes	3.61243e-09	9.11765e-08	0.524788
ENSMUSG00000032527	Pccb	Up	Yes	3.64281e-09	9.1838e-08	0.654063
ENSMUSG00000030042	Pole4	Up	Yes	3.65982e-09	9.21613e-08	0.513345
ENSMUSG00000039166	Akap7	Down	Yes	3.67091e-09	9.2335e-08	-0.591653
ENSMUSG00000066838	Zfp772	Down	Yes	3.69197e-09	9.27586e-08	-1.17345
ENSMUSG00000021003	Galc	Down	Yes	3.70067e-09	9.28712e-08	-0.59796
ENSMUSG00000024481	Lvrn	Up	Yes	3.72502e-09	9.33758e-08	1.14262
ENSMUSG00000031667	Aktip	Up	Yes	3.77717e-09	9.45511e-08	0.392778
ENSMUSG00000031217	Efnb1	Down	Yes	3.7805e-09	9.45511e-08	-0.533889
ENSMUSG00000021589	Rhobtb3	Up	Yes	3.81559e-09	9.53203e-08	0.634812
ENSMUSG00000031216	Stard8	Down	Yes	3.84249e-09	9.58835e-08	-0.523772
ENSMUSG00000113389	Gm9512	Up	Yes	3.86163e-09	9.62521e-08	2.12502
ENSMUSG00000000738	Spg7	Up	Yes	3.93187e-09	9.7892e-08	0.445374
ENSMUSG00000026829	Gbgt1	Down	Yes	4.03917e-09	1.0045e-07	-0.870646
ENSMUSG00000028518	Prkaa2	Up	Yes	4.08318e-09	1.0143e-07	0.572521
ENSMUSG00000106617	Gm36266	Down	Yes	4.16077e-09	1.03241e-07	-1.87469
ENSMUSG00000024155	Meiob	Down	Yes	4.23903e-09	1.05064e-07	-2.36812
ENSMUSG00000032356	Rasgrf1	Up	Yes	4.25709e-09	1.05393e-07	1.22156
ENSMUSG00000004099	Dnmt1	Down	Yes	4.41002e-09	1.09031e-07	-0.403948
ENSMUSG00000048490	Nrip1	Up	Yes	4.41395e-09	1.09031e-07	0.760539
ENSMUSG00000030108	Slc6a13	Down	Yes	4.43617e-09	1.09457e-07	-0.728201
ENSMUSG00000026821	Ralgds	Down	Yes	4.50227e-09	1.10964e-07	-0.450499
ENSMUSG00000000605	Clcn4	Down	Yes	4.56765e-09	1.12449e-07	-0.30061
ENSMUSG00000030247	Kcnj8	Down	Yes	4.59879e-09	1.13089e-07	-0.977781
ENSMUSG00000115783	Bc1	Down	Yes	4.67778e-09	1.14903e-07	-1.56849
ENSMUSG00000094345	Igkv14-126	Down	Yes	4.73052e-09	1.16069e-07	-1.8496
ENSMUSG00000007891	Ctsd	Down	Yes	4.82481e-09	1.18086e-07	-0.774844
ENSMUSG00000022016	Akap11	Up	Yes	4.82742e-09	1.18086e-07	0.307382
ENSMUSG00000040093	Bmf	Down	Yes	4.82882e-09	1.18086e-07	-1.07873
ENSMUSG00000019996	Map7	Up	Yes	4.84037e-09	1.18237e-07	0.92301
ENSMUSG00000085129	5031425F14Rik	Down	Yes	4.8609e-09	1.18607e-07	-2.6403
ENSMUSG00000086273	Rbm46os	Up	Yes	4.86958e-09	1.18687e-07	2.47488
ENSMUSG00000034855	Cxcl10	Down	Yes	4.92542e-09	1.19915e-07	-1.67036
ENSMUSG00000030654	Arl6ip1	Down	Yes	4.95171e-09	1.20422e-07	-0.423288
ENSMUSG00000039286	Fndc3b	Down	Yes	4.95805e-09	1.20443e-07	-0.348003
ENSMUSG00000054889	Dsp	Up	Yes	5.05557e-09	1.22677e-07	1.08638
ENSMUSG00000021414	Fam217a	Down	Yes	5.11194e-09	1.23908e-07	-0.95503
ENSMUSG00000044252	Osbpl1a	Up	Yes	5.19702e-09	1.25832e-07	0.55535
ENSMUSG00000040043	Rbms2	Up	Yes	5.2453e-09	1.26861e-07	0.476312
ENSMUSG00000089943	Ugt1a5	Up	Yes	5.42287e-09	1.31012e-07	1.14385
ENSMUSG00000042351	Grap2	Down	Yes	5.50704e-09	1.329e-07	-1.36998
ENSMUSG00000074634	Tmem267	Down	Yes	5.72747e-09	1.38068e-07	-1.14839
ENSMUSG00000040710	St8sia4	Down	Yes	5.86278e-09	1.41175e-07	-0.809868
ENSMUSG00000052560	Cpne8	Up	Yes	5.87046e-09	1.41205e-07	0.427415
ENSMUSG00000021098	4930447C04Rik	Up	Yes	5.88073e-09	1.41298e-07	1.83037
ENSMUSG00000028333	Anp32b	Up	Yes	5.90076e-09	1.41491e-07	0.366228
ENSMUSG00000040824	Snrpd2	Up	Yes	5.90161e-09	1.41491e-07	0.581757
ENSMUSG00000025225	Nfkb2	Down	Yes	6.05193e-09	1.44937e-07	-0.608869
ENSMUSG00000024349	Sting1	Down	Yes	6.1134e-09	1.4625e-07	-0.583527
ENSMUSG00000021713	Ppwd1	Up	Yes	6.204e-09	1.48256e-07	0.507824
ENSMUSG00000098900	Gm18190	Down	Yes	6.3643e-09	1.51922e-07	-2.27577
ENSMUSG00000032744	Heyl	Down	Yes	6.38925e-09	1.52352e-07	-1.12056
ENSMUSG00000004665	Cnn2	Down	Yes	6.42462e-09	1.5303e-07	-0.764076
ENSMUSG00000038507	Parp12	Down	Yes	6.51752e-09	1.55075e-07	-0.418485
ENSMUSG00000040236	Trappc5	Up	Yes	6.58056e-09	1.56405e-07	0.409776
ENSMUSG00000030830	Itgal	Down	Yes	6.61459e-09	1.57045e-07	-1.04709
ENSMUSG00000001281	Itgb7	Down	Yes	6.62472e-09	1.57116e-07	-1.07322
ENSMUSG00000113332	Gm9259	Up	Yes	6.98392e-09	1.65456e-07	2.16444
ENSMUSG00000105703	Gm43305	Down	Yes	7.0414e-09	1.66639e-07	-1.92559
ENSMUSG00000059263	Usp47	Up	Yes	7.06902e-09	1.67113e-07	0.275277
ENSMUSG00000033282	Rpgrip1l	Down	Yes	7.14534e-09	1.68736e-07	-0.55235
ENSMUSG00000046879	Irgm1	Down	Yes	7.18081e-09	1.69392e-07	-0.6076
ENSMUSG00000039934	Gsap	Down	Yes	7.28623e-09	1.71572e-07	-0.806209
ENSMUSG00000003526	Prodh	Up	Yes	7.28883e-09	1.71572e-07	0.949053
ENSMUSG00000022221	Ripk3	Down	Yes	7.3482e-09	1.72785e-07	-0.957178
ENSMUSG00000032035	Ets1	Down	Yes	7.3795e-09	1.73336e-07	-0.798369
ENSMUSG00000055805	Fmnl1	Down	Yes	7.3989e-09	1.73606e-07	-0.669799
ENSMUSG00000090122	Kcne5	Down	Yes	7.43408e-09	1.74246e-07	-1.2862
ENSMUSG00000036636	Clcn7	Down	Yes	7.56162e-09	1.77011e-07	-0.345672
ENSMUSG00000026566	Mpzl1	Down	Yes	7.56816e-09	1.77011e-07	-0.67117
ENSMUSG00000040723	Rcsd1	Down	Yes	7.74681e-09	1.80997e-07	-0.577835
ENSMUSG00000045948	Mrps12	Down	Yes	7.871e-09	1.83704e-07	-0.774333
ENSMUSG00000117916	9630028I04Rik	Up	Yes	7.91223e-09	1.84471e-07	1.56764
ENSMUSG00000094796	BC147527	Down	Yes	8.17805e-09	1.90466e-07	-2.08981
ENSMUSG00000033152	Podxl2	Up	Yes	8.35343e-09	1.94345e-07	0.780294
ENSMUSG00000090626	Tex9	Down	Yes	8.39549e-09	1.95117e-07	-0.881998
ENSMUSG00000026688	Mgst3	Up	Yes	8.44711e-09	1.9611e-07	0.966367
ENSMUSG00000020431	Adcy1	Up	Yes	8.46834e-09	1.96396e-07	1.35332
ENSMUSG00000036905	C1qb	Down	Yes	8.73054e-09	2.02264e-07	-0.969325
ENSMUSG00000015355	Cd48	Down	Yes	8.80904e-09	2.03868e-07	-1.0451
ENSMUSG00000055782	Abcd2	Up	Yes	8.87131e-09	2.05093e-07	0.640536
ENSMUSG00000029036	Atad3a	Up	Yes	8.98455e-09	2.07443e-07	0.502479
ENSMUSG00000035891	Cerk	Down	Yes	8.99179e-09	2.07443e-07	-0.794436
ENSMUSG00000113411	Gm48643	Up	Yes	9.05155e-09	2.08603e-07	2.25108
ENSMUSG00000115817	Gm30246	Down	Yes	9.18637e-09	2.11488e-07	-1.9494
ENSMUSG00000097589	Dleu2	Down	Yes	9.24075e-09	2.12518e-07	-0.436815
ENSMUSG00000037921	Ddx60	Down	Yes	9.46583e-09	2.17467e-07	-0.909978
ENSMUSG00000009073	Nf2	Up	Yes	9.88142e-09	2.26778e-07	0.254294
ENSMUSG00000043372	Hexim2	Up	Yes	9.9309e-09	2.27676e-07	1.09243
ENSMUSG00000027639	Samhd1	Down	Yes	9.96677e-09	2.28261e-07	-0.526725
ENSMUSG00000082877	Gm13009	Up	Yes	1.03996e-08	2.37927e-07	2.19871
ENSMUSG00000047714	Ppp1r2	Down	Yes	1.04359e-08	2.38508e-07	-0.420784
ENSMUSG00000075394	Hoxc4	Up	Yes	1.06458e-08	2.43054e-07	0.677152
ENSMUSG00000004127	Trmt10a	Up	Yes	1.06916e-08	2.43846e-07	0.771276
ENSMUSG00000067786	Nnat	Up	Yes	1.08085e-08	2.46256e-07	1.43918
ENSMUSG00000031710	Ucp1	Up	Yes	1.08621e-08	2.47223e-07	1.66185
ENSMUSG00000062980	Cped1	Up	Yes	1.08971e-08	2.47762e-07	0.478454
ENSMUSG00000022383	Ppara	Up	Yes	1.10084e-08	2.50035e-07	1.0551
ENSMUSG00000028675	Pnrc2	Down	Yes	1.11173e-08	2.52181e-07	-0.299653
ENSMUSG00000026875	Traf1	Down	Yes	1.11258e-08	2.52181e-07	-0.988596
ENSMUSG00000005233	Spc25	Down	Yes	1.11563e-08	2.52612e-07	-1.70927
ENSMUSG00000084803	5830444B04Rik	Down	Yes	1.12519e-08	2.54515e-07	-1.95381
ENSMUSG00000006273	Atp6v1b2	Down	Yes	1.13465e-08	2.56211e-07	-0.623986
ENSMUSG00000100954	Gm10138	Up	Yes	1.13502e-08	2.56211e-07	1.38411
ENSMUSG00000023908	Pkmyt1	Up	Yes	1.14139e-08	2.57386e-07	0.637526
ENSMUSG00000054072	Iigp1	Down	Yes	1.14418e-08	2.57752e-07	-1.22635
ENSMUSG00000028989	Angptl7	Up	Yes	1.177e-08	2.64872e-07	1.74973
ENSMUSG00000002059	Rab34	Up	Yes	1.20845e-08	2.71674e-07	0.396897
ENSMUSG00000006764	Tph2	Down	Yes	1.21749e-08	2.73426e-07	-2.32333
ENSMUSG00000063015	Ccni	Up	Yes	1.23629e-08	2.77366e-07	0.444737
ENSMUSG00000010051	Hyal1	Up	Yes	1.28746e-08	2.88552e-07	0.467772
ENSMUSG00000020190	Mknk2	Up	Yes	1.30875e-08	2.93024e-07	0.595655
ENSMUSG00000027007	Itprid2	Down	Yes	1.31221e-08	2.93501e-07	-0.255264
ENSMUSG00000022329	Stk3	Up	Yes	1.3162e-08	2.94093e-07	0.37524
ENSMUSG00000030802	Bckdk	Up	Yes	1.32396e-08	2.95527e-07	0.373757
ENSMUSG00000038587	Akap12	Up	Yes	1.33063e-08	2.96716e-07	0.728951
ENSMUSG00000033436	Armcx2	Down	Yes	1.35563e-08	3.01984e-07	-0.624049
ENSMUSG00000022372	Sla	Down	Yes	1.36226e-08	3.03155e-07	-0.995745
ENSMUSG00000110123	Gm18562	Up	Yes	1.42395e-08	3.16563e-07	2.67558
ENSMUSG00000040097	Flywch1	Up	Yes	1.44114e-08	3.20062e-07	0.358604
ENSMUSG00000046056	Sbsn	Down	Yes	1.48033e-08	3.28434e-07	-0.954127
ENSMUSG00000011179	Odc1	Down	Yes	1.49581e-08	3.31534e-07	-0.395032
ENSMUSG00000047867	Gimap6	Down	Yes	1.52079e-08	3.36732e-07	-0.565378
ENSMUSG00000075590	Nrbp2	Up	Yes	1.53891e-08	3.40402e-07	0.70179
ENSMUSG00000037849	Ifi206	Down	Yes	1.54523e-08	3.41455e-07	-2.57973
ENSMUSG00000115681	Gm2682	Down	Yes	1.55082e-08	3.42347e-07	-2.39197
ENSMUSG00000030826	Bcat2	Up	Yes	1.56548e-08	3.45238e-07	0.817001
ENSMUSG00000045827	Serpinb9	Down	Yes	1.57074e-08	3.4605e-07	-0.59594
ENSMUSG00000024079	Eif2ak2	Down	Yes	1.59988e-08	3.51868e-07	-0.388356
ENSMUSG00000004698	Hdac9	Down	Yes	1.60035e-08	3.51868e-07	-0.973286
ENSMUSG00000026288	Inpp5d	Down	Yes	1.61618e-08	3.54995e-07	-0.728436
ENSMUSG00000030421	Uri1	Up	Yes	1.64984e-08	3.62028e-07	0.40808
ENSMUSG00000114279	H2bc14	Down	Yes	1.6519e-08	3.62118e-07	-1.81296
ENSMUSG00000042429	Adora1	Up	Yes	1.666e-08	3.64846e-07	0.709398
ENSMUSG00000020268	Lyrm7	Down	Yes	1.67703e-08	3.66895e-07	-1.07409
ENSMUSG00000057069	Ero1b	Down	Yes	1.68818e-08	3.68969e-07	-0.851331
ENSMUSG00000018574	Acadvl	Up	Yes	1.74129e-08	3.80198e-07	0.597396
ENSMUSG00000021592	Arsk	Down	Yes	1.7594e-08	3.83773e-07	-0.541039
ENSMUSG00000061126	Cyp4f39	Up	Yes	1.77357e-08	3.86161e-07	1.54503
ENSMUSG00000022799	Arhgap31	Down	Yes	1.77718e-08	3.86161e-07	-0.665658
ENSMUSG00000024164	C3	Down	Yes	1.77734e-08	3.86161e-07	-1.11015
ENSMUSG00000030515	Tars3	Up	Yes	1.77737e-08	3.86161e-07	0.664108
ENSMUSG00000015542	Nat9	Up	Yes	1.78811e-08	3.88112e-07	0.490934
ENSMUSG00000000628	Hk2	Up	Yes	1.81108e-08	3.9271e-07	0.712885
ENSMUSG00000001025	S100a6	Up	Yes	1.84582e-08	3.99848e-07	1.01286
ENSMUSG00000073647	Gm10557	Up	Yes	1.88302e-08	4.07507e-07	1.02258
ENSMUSG00000008398	Elk3	Down	Yes	1.88998e-08	4.08611e-07	-0.504043
ENSMUSG00000040387	Klhl32	Up	Yes	1.91789e-08	4.14238e-07	1.73307
ENSMUSG00000074749	Kiz	Up	Yes	1.95126e-08	4.21031e-07	0.58648
ENSMUSG00000025261	Huwe1	Up	Yes	1.9536e-08	4.21124e-07	0.251432
ENSMUSG00000035697	Arhgap45	Down	Yes	1.95955e-08	4.21994e-07	-0.761873
ENSMUSG00000064288	H4c12	Down	Yes	1.98537e-08	4.27135e-07	-1.46757
ENSMUSG00000087365	Mir503hg	Down	Yes	2.08e-08	4.47058e-07	-1.17033
ENSMUSG00000020745	Pafah1b1	Up	Yes	2.12803e-08	4.56935e-07	0.289556
ENSMUSG00000034485	Uaca	Down	Yes	2.13577e-08	4.5815e-07	-0.578199
ENSMUSG00000037773	Pced1a	Up	Yes	2.15041e-08	4.6084e-07	0.566315
ENSMUSG00000021298	Gpr132	Down	Yes	2.1526e-08	4.60861e-07	-1.25173
ENSMUSG00000066000	Zfp979	Down	Yes	2.1654e-08	4.63152e-07	-0.775604
ENSMUSG00000005413	Hmox1	Down	Yes	2.26763e-08	4.84547e-07	-0.941975
ENSMUSG00000037379	Spon2	Down	Yes	2.30501e-08	4.92056e-07	-1.17127
ENSMUSG00000065990	Aurkaip1	Up	Yes	2.35196e-08	5.01459e-07	0.413318
ENSMUSG00000102418	Sh2d1b1	Down	Yes	2.35362e-08	5.01459e-07	-1.85893
ENSMUSG00000029752	Asns	Up	Yes	2.39876e-08	5.10582e-07	0.847953
ENSMUSG00000035735	Dagla	Up	Yes	2.42009e-08	5.14625e-07	0.537544
ENSMUSG00000059089	Fcgr4	Down	Yes	2.43314e-08	5.16901e-07	-1.95897
ENSMUSG00000005534	Insr	Up	Yes	2.43674e-08	5.17038e-07	0.46059
ENSMUSG00000047139	Cd24a	Down	Yes	2.43848e-08	5.17038e-07	-0.991538
ENSMUSG00000058773	H1f5	Down	Yes	2.4665e-08	5.22474e-07	-1.47621
ENSMUSG00000011832	Evi5l	Up	Yes	2.49674e-08	5.28372e-07	0.381296
ENSMUSG00000032380	Dapk2	Down	Yes	2.54097e-08	5.37215e-07	-0.75699
ENSMUSG00000021376	Tpmt	Up	Yes	2.5511e-08	5.3884e-07	0.67499
ENSMUSG00000028164	Manba	Down	Yes	2.57248e-08	5.42834e-07	-0.537925
ENSMUSG00000043099	Hic1	Down	Yes	2.57567e-08	5.42987e-07	-0.568466
ENSMUSG00000053477	Tcf4	Down	Yes	2.58909e-08	5.45295e-07	-0.467661
ENSMUSG00000004637	Wwox	Up	Yes	2.72253e-08	5.72851e-07	0.437632
ENSMUSG00000075703	Selenoi	Up	Yes	2.75465e-08	5.78185e-07	0.428581
ENSMUSG00000036986	Pml	Down	Yes	2.75534e-08	5.78185e-07	-0.378499
ENSMUSG00000037649	H2-DMa	Down	Yes	2.75777e-08	5.78185e-07	-0.834058
ENSMUSG00000073680	Tmem88b	Up	Yes	2.75839e-08	5.78185e-07	1.26156
ENSMUSG00000004789	Dlst	Up	Yes	2.76601e-08	5.79231e-07	0.35995
ENSMUSG00000042312	S100a13	Up	Yes	2.78035e-08	5.8168e-07	0.680729
ENSMUSG00000032340	Neo1	Up	Yes	2.78569e-08	5.82244e-07	0.571869
ENSMUSG00000027843	Ptpn22	Down	Yes	2.81173e-08	5.8679e-07	-1.24987
ENSMUSG00000086727	4931428L18Rik	Up	Yes	2.81277e-08	5.8679e-07	1.21656
ENSMUSG00000027408	Cpxm1	Down	Yes	2.83584e-08	5.90599e-07	-1.56756
ENSMUSG00000073492	Gm10521	Down	Yes	2.8364e-08	5.90599e-07	-1.73577
ENSMUSG00000074151	Nlrc5	Down	Yes	2.8487e-08	5.92599e-07	-0.621812
ENSMUSG00000090171	Ugt1a2	Up	Yes	2.92599e-08	6.08102e-07	1.30073
ENSMUSG00000057554	Lgals8	Up	Yes	2.92885e-08	6.08123e-07	0.317367
ENSMUSG00000038700	Hoxb5	Down	Yes	2.94408e-08	6.1071e-07	-0.735107
ENSMUSG00000042246	Tmc7	Down	Yes	2.9829e-08	6.18179e-07	-1.07981
ENSMUSG00000039206	Daglb	Down	Yes	2.99039e-08	6.19148e-07	-0.730514
ENSMUSG00000007080	Pole	Down	Yes	3.00599e-08	6.21794e-07	-0.777576
ENSMUSG00000021457	Syk	Down	Yes	3.03006e-08	6.26184e-07	-0.909927
ENSMUSG00000051483	Cbr1	Up	Yes	3.07017e-08	6.33877e-07	0.536223
ENSMUSG00000040624	Plekhg1	Down	Yes	3.10528e-08	6.40525e-07	-0.779123
ENSMUSG00000096974	Gm26881	Down	Yes	3.11385e-08	6.41692e-07	-1.48278
ENSMUSG00000064043	Trerf1	Down	Yes	3.13786e-08	6.46034e-07	-0.649831
ENSMUSG00000030264	Thumpd3	Up	Yes	3.1825e-08	6.54615e-07	0.373973
ENSMUSG00000028028	Alpk1	Up	Yes	3.23132e-08	6.64036e-07	0.699097
ENSMUSG00000050232	Cxcr3	Down	Yes	3.25107e-08	6.67471e-07	-1.48285
ENSMUSG00000022504	Ciita	Down	Yes	3.27718e-08	6.72203e-07	-0.953238
ENSMUSG00000070465	Gm9696	Down	Yes	3.31496e-08	6.79321e-07	-2.13929
ENSMUSG00000032312	Csk	Down	Yes	3.37938e-08	6.91877e-07	-0.514347
ENSMUSG00000003814	Calr	Down	Yes	3.39049e-08	6.93507e-07	-0.560227
ENSMUSG00000026864	Hspa5	Down	Yes	3.42858e-08	7.00646e-07	-0.555722
ENSMUSG00000026100	Mstn	Down	Yes	3.43295e-08	7.00889e-07	-2.34621
ENSMUSG00000030577	Cd22	Down	Yes	3.44789e-08	7.03287e-07	-1.74348
ENSMUSG00000026466	Tor1aip1	Up	Yes	3.48444e-08	7.10083e-07	0.240115
ENSMUSG00000049744	Arhgap15	Down	Yes	3.52361e-08	7.17402e-07	-0.848932
ENSMUSG00000029084	Cd38	Down	Yes	3.56073e-08	7.24289e-07	-0.617762
ENSMUSG00000003458	Ncstn	Down	Yes	3.67795e-08	7.47443e-07	-0.330562
ENSMUSG00000002107	Celf2	Up	Yes	3.7391e-08	7.59169e-07	0.385656
ENSMUSG00000063611	Gm10134	Down	Yes	3.75066e-08	7.60813e-07	-0.904804
ENSMUSG00000068855	H2ac20	Down	Yes	3.76539e-08	7.62471e-07	-1.01423
ENSMUSG00000005374	Tbl2	Up	Yes	3.76576e-08	7.62471e-07	0.361928
ENSMUSG00000048249	Crebrf	Up	Yes	3.7951e-08	7.67705e-07	0.3679
ENSMUSG00000032109	Nlrx1	Up	Yes	3.9629e-08	8.00913e-07	0.491132
ENSMUSG00000083277	Gm15376	Up	Yes	3.99681e-08	8.06485e-07	1.23806
ENSMUSG00000102151	Gm37472	Down	Yes	3.9978e-08	8.06485e-07	-0.635233
ENSMUSG00000047409	Ctdspl	Up	Yes	4.01353e-08	8.08917e-07	0.517511
ENSMUSG00000038884	Shfl	Down	Yes	4.04261e-08	8.14033e-07	-0.703371
ENSMUSG00000033149	Phldb2	Down	Yes	4.06302e-08	8.17395e-07	-0.602302
ENSMUSG00000029221	Slc30a9	Up	Yes	4.15349e-08	8.34832e-07	0.230137
ENSMUSG00000006494	Pdk1	Up	Yes	4.17006e-08	8.37399e-07	0.543759
ENSMUSG00000020572	Nampt	Up	Yes	4.20289e-08	8.43222e-07	0.608338
ENSMUSG00000031897	Psmb10	Down	Yes	4.20802e-08	8.43483e-07	-0.551722
ENSMUSG00000040265	Dnm3	Down	Yes	4.32288e-08	8.65717e-07	-0.803409
ENSMUSG00000027513	Pck1	Up	Yes	4.37646e-08	8.75651e-07	1.18757
ENSMUSG00000085642	3110053B16Rik	Down	Yes	4.39902e-08	8.79365e-07	-2.11425
ENSMUSG00000061477	Rps7	Up	Yes	4.48577e-08	8.95893e-07	0.449273
ENSMUSG00000043687	1190005I06Rik	Up	Yes	4.51405e-08	9.00723e-07	1.12558
ENSMUSG00000060639	H4c9	Up	Yes	4.52958e-08	9.03002e-07	1.15678
ENSMUSG00000043556	Fbxl7	Down	Yes	4.53371e-08	9.03009e-07	-0.52236
ENSMUSG00000062825	Actg1	Down	Yes	4.5751e-08	9.10428e-07	-0.501353
ENSMUSG00000050390	Nhsl3	Down	Yes	4.64048e-08	9.22605e-07	-0.761509
ENSMUSG00000029095	Ablim2	Up	Yes	4.64854e-08	9.23372e-07	0.56461
ENSMUSG00000024236	Svil	Down	Yes	4.68054e-08	9.28891e-07	-0.366068
ENSMUSG00000026395	Ptprc	Down	Yes	4.70909e-08	9.33714e-07	-0.944415
ENSMUSG00000081488	Gm15368	Up	Yes	4.72198e-08	9.35428e-07	1.06737
ENSMUSG00000029581	Fscn1	Down	Yes	4.75169e-08	9.40466e-07	-0.76519
ENSMUSG00000058013	Septin11	Down	Yes	4.79787e-08	9.48754e-07	-0.530383
ENSMUSG00000020015	Cdk17	Down	Yes	4.80864e-08	9.5003e-07	-0.491734
ENSMUSG00000052833	Sae1	Up	Yes	4.83175e-08	9.5374e-07	0.391988
ENSMUSG00000035226	Rims4	Down	Yes	4.85679e-08	9.57823e-07	-0.985406
ENSMUSG00000036718	Micall2	Down	Yes	4.97132e-08	9.79533e-07	-1.04087
ENSMUSG00000015597	Zfp318	Up	Yes	4.99402e-08	9.83126e-07	0.289562
ENSMUSG00000112327	Gm36827	Down	Yes	5.0409e-08	9.91468e-07	-1.78527
ENSMUSG00000020676	Ccl11	Down	Yes	5.07731e-08	9.97738e-07	-0.955948
ENSMUSG00000035293	G2e3	Down	Yes	5.13438e-08	1.00805e-06	-0.565687
ENSMUSG00000023452	Pisd	Down	Yes	5.15968e-08	1.01212e-06	-0.390994
ENSMUSG00000039043	Arpin	Up	Yes	5.18498e-08	1.01617e-06	0.455566
ENSMUSG00000022594	Lynx1	Down	Yes	5.21301e-08	1.02076e-06	-0.63928
ENSMUSG00000111375	Btbd8	Up	Yes	5.38238e-08	1.05298e-06	0.569132
ENSMUSG00000028649	Macf1	Down	Yes	5.40128e-08	1.05574e-06	-0.273409
ENSMUSG00000041594	Tmtc4	Up	Yes	5.53129e-08	1.07907e-06	0.577948
ENSMUSG00000039994	Timeless	Down	Yes	5.53406e-08	1.07907e-06	-1.08792
ENSMUSG00000098934	Gvin-ps4	Down	Yes	5.53532e-08	1.07907e-06	-1.88213
ENSMUSG00000004996	Mri1	Down	Yes	5.68738e-08	1.10773e-06	-0.528858
ENSMUSG00000037225	Fgf2	Up	Yes	5.82914e-08	1.13434e-06	0.882673
ENSMUSG00000020284	Cfap410	Up	Yes	5.83625e-08	1.13472e-06	0.486189
ENSMUSG00000019979	Apaf1	Down	Yes	5.8903e-08	1.14421e-06	-0.485422
ENSMUSG00000036306	Lzts1	Down	Yes	5.98586e-08	1.16175e-06	-0.965588
ENSMUSG00000027983	Cyp2u1	Up	Yes	6.04063e-08	1.17115e-06	0.480909
ENSMUSG00000095649	Gvin-ps3	Down	Yes	6.04492e-08	1.17115e-06	-1.9265
ENSMUSG00000079941	Cox5b-ps	Up	Yes	6.07228e-08	1.17542e-06	1.86774
ENSMUSG00000035505	Cox18	Up	Yes	6.1388e-08	1.18725e-06	0.516246
ENSMUSG00000036944	Tmem71	Down	Yes	6.17864e-08	1.1939e-06	-0.77766
ENSMUSG00000042826	Fgf11	Down	Yes	6.25429e-08	1.20746e-06	-0.726735
ENSMUSG00000024737	Slc15a3	Down	Yes	6.29419e-08	1.2141e-06	-1.57509
ENSMUSG00000070423	Or51e1	Down	Yes	6.41914e-08	1.23712e-06	-1.13294
ENSMUSG00000031934	Panx1	Down	Yes	6.43463e-08	1.23902e-06	-0.945195
ENSMUSG00000027248	Pdia3	Down	Yes	6.54382e-08	1.25894e-06	-0.484923
ENSMUSG00000028602	Tnfrsf8	Down	Yes	6.55268e-08	1.25955e-06	-2.22449
ENSMUSG00000025420	Katnal2	Up	Yes	6.67179e-08	1.28132e-06	0.979288
ENSMUSG00000006289	Osgep	Up	Yes	6.68724e-08	1.28317e-06	0.533675
ENSMUSG00000021799	Opn4	Up	Yes	6.78813e-08	1.30139e-06	1.9396
ENSMUSG00000026483	Niban1	Down	Yes	6.81526e-08	1.30546e-06	-0.541082
ENSMUSG00000032504	Pdcd6ip	Up	Yes	6.84849e-08	1.31068e-06	0.177831
ENSMUSG00000042797	Aqp11	Up	Yes	6.86344e-08	1.3124e-06	0.752059
ENSMUSG00000026504	Sdccag8	Down	Yes	6.9205e-08	1.32216e-06	-0.443327
ENSMUSG00000055254	Ntrk2	Up	Yes	6.9848e-08	1.33329e-06	0.659926
ENSMUSG00000000861	Bcl11a	Down	Yes	7.03005e-08	1.34076e-06	-1.4675
ENSMUSG00000032089	Il10ra	Down	Yes	7.09977e-08	1.35289e-06	-0.908418
ENSMUSG00000105906	Iglc1	Down	Yes	7.12734e-08	1.35697e-06	-1.98505
ENSMUSG00000050144	Slc25a44	Up	Yes	7.17509e-08	1.36488e-06	0.47899
ENSMUSG00000020185	E2f7	Down	Yes	7.26454e-08	1.3807e-06	-1.065
ENSMUSG00000030766	Arhgap17	Down	Yes	7.30081e-08	1.3864e-06	-0.437665
ENSMUSG00000024151	Msh2	Up	Yes	7.35393e-08	1.39528e-06	0.402262
ENSMUSG00000046961	Gpr156	Up	Yes	7.40054e-08	1.40292e-06	1.02473
ENSMUSG00000049988	Lrrc25	Down	Yes	7.52005e-08	1.42434e-06	-1.12996
ENSMUSG00000072596	Ear2	Down	Yes	7.55139e-08	1.42905e-06	-1.10694
ENSMUSG00000055204	Ankrd17	Up	Yes	7.56692e-08	1.43076e-06	0.217365
ENSMUSG00000000318	Clec10a	Down	Yes	7.84753e-08	1.48254e-06	-0.835357
ENSMUSG00000114442	F630042J09Rik	Up	Yes	7.87817e-08	1.48584e-06	2.11031
ENSMUSG00000015932	Dstn	Down	Yes	7.87846e-08	1.48584e-06	-0.278356
ENSMUSG00000046380	Jrk	Up	Yes	7.94547e-08	1.49719e-06	0.659858
ENSMUSG00000040964	Arhgef10l	Down	Yes	8.00051e-08	1.50627e-06	-0.769177
ENSMUSG00000032507	Fbxl2	Up	Yes	8.04686e-08	1.5137e-06	1.17421
ENSMUSG00000005958	Ephb3	Down	Yes	8.07923e-08	1.5185e-06	-1.03059
ENSMUSG00000015354	Pcolce2	Down	Yes	8.12333e-08	1.52548e-06	-1.08587
ENSMUSG00000067149	Jchain	Down	Yes	8.15649e-08	1.5304e-06	-1.78471
ENSMUSG00000032431	Crtap	Up	Yes	8.16404e-08	1.53051e-06	0.394964
ENSMUSG00000005057	Sh2b2	Up	Yes	8.19004e-08	1.53408e-06	0.836169
ENSMUSG00000107950	Gm6375	Up	Yes	8.36603e-08	1.56571e-06	2.40121
ENSMUSG00000026890	Lhx6	Down	Yes	8.47783e-08	1.58529e-06	-0.943236
ENSMUSG00000034768	Asb16	Up	Yes	8.61698e-08	1.60994e-06	1.88368
ENSMUSG00000075324	Fign	Up	Yes	8.67034e-08	1.61854e-06	0.991833
ENSMUSG00000033685	Ucp2	Up	Yes	8.89211e-08	1.65853e-06	0.704658
ENSMUSG00000005947	Itgae	Up	Yes	8.94888e-08	1.6677e-06	1.16749
ENSMUSG00000052384	Nrros	Down	Yes	8.97764e-08	1.67165e-06	-0.628584
ENSMUSG00000090622	A930033H14Rik	Up	Yes	8.99637e-08	1.67372e-06	0.750561
ENSMUSG00000059854	Hydin	Down	Yes	9.19293e-08	1.70884e-06	-1.43779
ENSMUSG00000009739	Pou6f1	Up	Yes	9.23382e-08	1.71455e-06	0.409288
ENSMUSG00000020340	Cyfip2	Down	Yes	9.23918e-08	1.71455e-06	-0.913787
ENSMUSG00000029442	Cfap251	Down	Yes	9.24938e-08	1.71499e-06	-0.644524
ENSMUSG00000029094	Afap1	Up	Yes	9.3531e-08	1.73183e-06	0.350492
ENSMUSG00000022257	Laptm4b	Down	Yes	9.35591e-08	1.73183e-06	-0.540853
ENSMUSG00000025017	Pik3ap1	Down	Yes	9.4059e-08	1.73962e-06	-1.28363
ENSMUSG00000007805	Twist2	Up	Yes	9.53425e-08	1.76188e-06	0.815168
ENSMUSG00000027366	Sppl2a	Down	Yes	9.90996e-08	1.82977e-06	-0.291566
ENSMUSG00000021474	Sfxn1	Up	Yes	1.02463e-07	1.89029e-06	0.902369
ENSMUSG00000026798	Coq4	Up	Yes	1.03672e-07	1.91098e-06	0.679993
ENSMUSG00000031538	Plat	Down	Yes	1.05727e-07	1.94724e-06	-0.544287
ENSMUSG00000034265	Zdhhc14	Down	Yes	1.05881e-07	1.94792e-06	-0.628672
ENSMUSG00000022337	Emc2	Up	Yes	1.05982e-07	1.94792e-06	0.445047
ENSMUSG00000002984	Tomm40	Up	Yes	1.0603e-07	1.94792e-06	0.436238
ENSMUSG00000030220	Arhgdib	Down	Yes	1.09274e-07	2.00585e-06	-0.73045
ENSMUSG00000026782	Abi2	Up	Yes	1.13219e-07	2.07652e-06	0.390316
ENSMUSG00000001380	Hars1	Up	Yes	1.1375e-07	2.08454e-06	0.407644
ENSMUSG00000026213	Stk11ip	Down	Yes	1.1447e-07	2.09599e-06	-0.51389
ENSMUSG00000079363	Gbp4	Down	Yes	1.172e-07	2.14265e-06	-1.06499
ENSMUSG00000019820	Utrn	Up	Yes	1.17213e-07	2.14265e-06	0.492529
ENSMUSG00000026109	Tmeff2	Down	Yes	1.17877e-07	2.15299e-06	-0.796384
ENSMUSG00000060579	Fhit	Up	Yes	1.18557e-07	2.16362e-06	0.861853
ENSMUSG00000070056	Mfhas1	Down	Yes	1.19215e-07	2.17382e-06	-0.521579
ENSMUSG00000028978	Nos3	Down	Yes	1.19582e-07	2.1787e-06	-0.801643
ENSMUSG00000026781	Acbd5	Up	Yes	1.19982e-07	2.1842e-06	0.40424
ENSMUSG00000063286	Gvin-ps7	Down	Yes	1.20205e-07	2.18582e-06	-0.659101
ENSMUSG00000025077	Dclre1a	Up	Yes	1.20271e-07	2.18582e-06	0.457016
ENSMUSG00000061288	Taok3	Down	Yes	1.20585e-07	2.18974e-06	-0.602477
ENSMUSG00000036606	Plxnb2	Down	Yes	1.24119e-07	2.25204e-06	-0.630595
ENSMUSG00000081665	Pira1	Up	Yes	1.2666e-07	2.29626e-06	1.76914
ENSMUSG00000056608	Chd9	Up	Yes	1.2717e-07	2.30361e-06	0.29138
ENSMUSG00000057440	Mpp7	Up	Yes	1.28207e-07	2.32049e-06	0.514901
ENSMUSG00000072115	Ang	Down	Yes	1.30767e-07	2.36488e-06	-1.26389
ENSMUSG00000029470	P2rx4	Down	Yes	1.32267e-07	2.39003e-06	-0.642611
ENSMUSG00000031629	Cenpu	Down	Yes	1.35919e-07	2.45402e-06	-1.71973
ENSMUSG00000028843	Sh3bgrl3	Down	Yes	1.36969e-07	2.47095e-06	-0.807967
ENSMUSG00000022364	Tbc1d31	Up	Yes	1.38908e-07	2.50201e-06	0.629843
ENSMUSG00000027465	Tbc1d20	Up	Yes	1.38919e-07	2.50201e-06	0.4004
ENSMUSG00000029925	Tbxas1	Down	Yes	1.40322e-07	2.52522e-06	-0.979454
ENSMUSG00000060376	Bckdha	Up	Yes	1.4118e-07	2.53859e-06	0.598978
ENSMUSG00000037759	Ptger2	Down	Yes	1.43341e-07	2.57534e-06	-0.882963
ENSMUSG00000085379	2310058D17Rik	Down	Yes	1.4383e-07	2.58202e-06	-1.20331
ENSMUSG00000041362	Shtn1	Down	Yes	1.44811e-07	2.59614e-06	-0.793984
ENSMUSG00000044566	Cage1	Up	Yes	1.44852e-07	2.59614e-06	0.925519
ENSMUSG00000022261	Sdc2	Up	Yes	1.46744e-07	2.6279e-06	0.426614
ENSMUSG00000067878	Map7d3	Up	Yes	1.48871e-07	2.66382e-06	0.713162
ENSMUSG00000085657	Gm15984	Down	Yes	1.50114e-07	2.68388e-06	-2.03115
ENSMUSG00000034330	Plcg2	Down	Yes	1.50573e-07	2.6899e-06	-0.735294
ENSMUSG00000029501	Ankle2	Up	Yes	1.51373e-07	2.702e-06	0.237824
ENSMUSG00000036103	Colec12	Up	Yes	1.53142e-07	2.73136e-06	0.687276
ENSMUSG00000074604	Mgst2	Down	Yes	1.54583e-07	2.75483e-06	-1.24595
ENSMUSG00000040260	Daam2	Down	Yes	1.55281e-07	2.76504e-06	-0.744457
ENSMUSG00000051586	Mical3	Up	Yes	1.55871e-07	2.77329e-06	0.465378
ENSMUSG00000008575	Nfib	Up	Yes	1.56762e-07	2.7869e-06	0.351318
ENSMUSG00000021365	Nedd9	Down	Yes	1.57204e-07	2.79249e-06	-1.0528
ENSMUSG00000061838	Suclg2	Up	Yes	1.57794e-07	2.80072e-06	0.579971
ENSMUSG00000030029	Lrig1	Up	Yes	1.62336e-07	2.87902e-06	0.55928
ENSMUSG00000004207	Psap	Down	Yes	1.63441e-07	2.89627e-06	-0.511552
ENSMUSG00000028080	Lrba	Up	Yes	1.6494e-07	2.92048e-06	0.28322
ENSMUSG00000034708	Grn	Down	Yes	1.65072e-07	2.92048e-06	-0.517273
ENSMUSG00000053930	Shisa6	Down	Yes	1.67611e-07	2.96302e-06	-1.68715
ENSMUSG00000036006	Ripor2	Down	Yes	1.69602e-07	2.9958e-06	-0.87689
ENSMUSG00000021708	Rasgrf2	Up	Yes	1.71468e-07	3.02633e-06	0.540126
ENSMUSG00000005142	Man2b1	Down	Yes	1.71627e-07	3.02672e-06	-0.522088
ENSMUSG00000079654	Prrt4	Up	Yes	1.72303e-07	3.03621e-06	1.20376
ENSMUSG00000030539	Sema4b	Up	Yes	1.74068e-07	3.06485e-06	0.535503
ENSMUSG00000025764	Jade1	Up	Yes	1.79122e-07	3.15131e-06	0.498929
ENSMUSG00000025780	Itih5	Up	Yes	1.81908e-07	3.19778e-06	0.535924
ENSMUSG00000020628	Trappc12	Up	Yes	1.82929e-07	3.21315e-06	0.291073
ENSMUSG00000079547	H2-DMb1	Down	Yes	1.84205e-07	3.23298e-06	-1.06791
ENSMUSG00000084960	B430010I23Rik	Down	Yes	1.84899e-07	3.24258e-06	-1.24809
ENSMUSG00000074785	Plxnc1	Down	Yes	1.85434e-07	3.24937e-06	-1.04114
ENSMUSG00000045306	Or4m1	Down	Yes	1.90135e-07	3.32911e-06	-2.13986
ENSMUSG00000109839	Gm45677	Up	Yes	1.9153e-07	3.35087e-06	2.02594
ENSMUSG00000028053	Ash1l	Up	Yes	1.92538e-07	3.36582e-06	0.201303
ENSMUSG00000010307	Tmem86a	Down	Yes	1.9361e-07	3.38187e-06	-0.694106
ENSMUSG00000030067	Foxp1	Down	Yes	1.96877e-07	3.43459e-06	-0.327201
ENSMUSG00000025217	Btrc	Down	Yes	1.97031e-07	3.43459e-06	-0.365436
ENSMUSG00000023886	Smoc2	Down	Yes	1.97096e-07	3.43459e-06	-0.785071
ENSMUSG00000078952	Lncenc1	Up	Yes	2.00187e-07	3.4857e-06	1.3244
ENSMUSG00000097503	3110045C21Rik	Down	Yes	2.01501e-07	3.50579e-06	-1.86165
ENSMUSG00000030790	Adm	Down	Yes	2.03895e-07	3.54465e-06	-0.875662
ENSMUSG00000051000	Fhip1a	Up	Yes	2.04236e-07	3.54777e-06	0.63839
ENSMUSG00000021254	Gpatch2l	Up	Yes	2.05184e-07	3.56143e-06	0.286939
ENSMUSG00000024673	Ms4a1	Down	Yes	2.05406e-07	3.56248e-06	-1.63236
ENSMUSG00000033316	Galnt9	Down	Yes	2.05805e-07	3.56659e-06	-2.12017
ENSMUSG00000063632	Sox11	Down	Yes	2.10245e-07	3.64066e-06	-1.24322
ENSMUSG00000032537	Ephb1	Down	Yes	2.10782e-07	3.64709e-06	-0.98732
ENSMUSG00000000093	Tbx2	Down	Yes	2.13431e-07	3.69002e-06	-1.01236
ENSMUSG00000074030	Exoc8	Up	Yes	2.14659e-07	3.70834e-06	0.294553
ENSMUSG00000039628	Hs3st6	Down	Yes	2.15773e-07	3.72467e-06	-2.07338
ENSMUSG00000031987	Egln1	Up	Yes	2.16067e-07	3.72681e-06	0.290332
ENSMUSG00000117824	Gm50350	Up	Yes	2.16876e-07	3.73784e-06	2.05807
ENSMUSG00000029472	Anapc5	Up	Yes	2.18602e-07	3.76464e-06	0.202631
ENSMUSG00000029386		Up	Yes	2.19286e-07	3.77347e-06	0.613145
ENSMUSG00000039958	Etfbkmt	Up	Yes	2.22114e-07	3.81914e-06	0.933971
ENSMUSG00000037098	Rab11fip3	Up	Yes	2.22896e-07	3.8269e-06	0.364756
ENSMUSG00000031403	Dkc1	Up	Yes	2.22913e-07	3.8269e-06	0.523285
ENSMUSG00000046182	Gsg1l	Up	Yes	2.23663e-07	3.83433e-06	1.49124
ENSMUSG00000037031	Tspan15	Down	Yes	2.23785e-07	3.83433e-06	-0.582578
ENSMUSG00000005267	Zfp287	Down	Yes	2.23868e-07	3.83433e-06	-0.724979
ENSMUSG00000033327	Tnxb	Down	Yes	2.28188e-07	3.90528e-06	-0.53926
ENSMUSG00000058192	Zfp846	Down	Yes	2.28412e-07	3.90608e-06	-0.55097
ENSMUSG00000024516	Sec11c	Down	Yes	2.30094e-07	3.93179e-06	-0.509354
ENSMUSG00000042105	Inpp5f	Up	Yes	2.33209e-07	3.98193e-06	0.427181
ENSMUSG00000048080	Or4k6	Down	Yes	2.35927e-07	4.02521e-06	-1.73521
ENSMUSG00000028759	Hp1bp3	Up	Yes	2.42184e-07	4.12876e-06	0.220181
ENSMUSG00000054423	Cadps	Down	Yes	2.45284e-07	4.17837e-06	-1.31279
ENSMUSG00000030249	Abcc9	Down	Yes	2.47965e-07	4.22077e-06	-0.80995
ENSMUSG00000034652	Cd300a	Down	Yes	2.49226e-07	4.23897e-06	-1.07781
ENSMUSG00000032238	Rora	Up	Yes	2.49451e-07	4.2395e-06	0.363013
ENSMUSG00000109675	Nxpe1-ps	Down	Yes	2.50951e-07	4.26171e-06	-1.89179
ENSMUSG00000010453	Kansl3	Up	Yes	2.52847e-07	4.2906e-06	0.281103
ENSMUSG00000013646	Sh3bp5l	Up	Yes	2.53361e-07	4.296e-06	0.319242
ENSMUSG00000050830	Vwc2	Down	Yes	2.55039e-07	4.32114e-06	-1.84309
ENSMUSG00000038056	Kmt2c	Up	Yes	2.55309e-07	4.32239e-06	0.225147
ENSMUSG00000050321	Neto1	Up	Yes	2.55516e-07	4.32256e-06	1.49282
ENSMUSG00000031848	Lsm4	Down	Yes	2.56109e-07	4.32926e-06	-0.560946
ENSMUSG00000022462	Slc38a2	Down	Yes	2.56655e-07	4.33517e-06	-0.511611
ENSMUSG00000036617	Etl4	Down	Yes	2.56984e-07	4.3374e-06	-0.784302
ENSMUSG00000055240	Zfp101	Down	Yes	2.59469e-07	4.37598e-06	-0.543622
ENSMUSG00000032410	Xrn1	Up	Yes	2.60783e-07	4.39477e-06	0.199993
ENSMUSG00000040204	Pclaf	Down	Yes	2.66093e-07	4.48082e-06	-1.5884
ENSMUSG00000090306	Adh6-ps1	Down	Yes	2.67209e-07	4.49619e-06	-1.93316
ENSMUSG00000028865	Cd164l2	Down	Yes	2.67589e-07	4.49913e-06	-1.60539
ENSMUSG00000030724	Cd19	Down	Yes	2.68973e-07	4.51895e-06	-1.44345
ENSMUSG00000022122	Ednrb	Down	Yes	2.69612e-07	4.52624e-06	-0.56811
ENSMUSG00000006676	Usp19	Up	Yes	2.73262e-07	4.58401e-06	0.240347
ENSMUSG00000107019	Gm43682	Down	Yes	2.73901e-07	4.59122e-06	-0.879163
ENSMUSG00000040479	Dgkz	Down	Yes	2.79648e-07	4.684e-06	-0.533823
ENSMUSG00000033751	Gadd45gip1	Down	Yes	2.81942e-07	4.71882e-06	-0.488761
ENSMUSG00000058056	Palld	Down	Yes	2.82407e-07	4.72303e-06	-0.733787
ENSMUSG00000036040	Adamtsl2	Down	Yes	2.87857e-07	4.81051e-06	-1.56903
ENSMUSG00000023092	Fhl1	Up	Yes	2.90071e-07	4.84383e-06	0.647127
ENSMUSG00000020686	Gas2l2	Down	Yes	2.91955e-07	4.8716e-06	-1.60012
ENSMUSG00000032661	Oas3	Down	Yes	2.92317e-07	4.87394e-06	-1.53321
ENSMUSG00000051910	Sox6	Up	Yes	2.93146e-07	4.88407e-06	0.769306
ENSMUSG00000059173	Pde1a	Up	Yes	2.98468e-07	4.96897e-06	0.811945
ENSMUSG00000032652	Crebl2	Up	Yes	3.0037e-07	4.99345e-06	0.380767
ENSMUSG00000047821	Trim16	Down	Yes	3.00392e-07	4.99345e-06	-0.71507
ENSMUSG00000025575	Cant1	Up	Yes	3.01354e-07	5.00024e-06	0.324389
ENSMUSG00000090874	Or4n4b	Down	Yes	3.01459e-07	5.00024e-06	-2.15667
ENSMUSG00000029403	Cdkl2	Up	Yes	3.01482e-07	5.00024e-06	0.514847
ENSMUSG00000110187	Gm45496	Down	Yes	3.02265e-07	5.00945e-06	-1.54596
ENSMUSG00000110341	Gm45424	Down	Yes	3.04676e-07	5.0456e-06	-1.75548
ENSMUSG00000024526	Cidea	Up	Yes	3.11596e-07	5.15568e-06	1.63487
ENSMUSG00000041632	Mrps27	Up	Yes	3.11791e-07	5.15568e-06	0.458018
ENSMUSG00000044827	Tlr1	Down	Yes	3.12098e-07	5.15688e-06	-1.42006
ENSMUSG00000030671	Pde3b	Up	Yes	3.13757e-07	5.1804e-06	0.754774
ENSMUSG00000023800	Tiam2	Down	Yes	3.15663e-07	5.20797e-06	-1.02753
ENSMUSG00000116656	Gm49708	Down	Yes	3.16313e-07	5.21478e-06	-1.75502
ENSMUSG00000054676	1600014C10Rik	Up	Yes	3.23907e-07	5.33598e-06	0.638723
ENSMUSG00000007107	Atp1a4	Up	Yes	3.25296e-07	5.35486e-06	1.42925
ENSMUSG00000084350	Znf41-ps	Down	Yes	3.2791e-07	5.39386e-06	-1.39645
ENSMUSG00000035868	Zfp983	Up	Yes	3.29209e-07	5.41117e-06	0.606683
ENSMUSG00000018707	Dync1h1	Up	Yes	3.30916e-07	5.43435e-06	0.19361
ENSMUSG00000029048	Rer1	Down	Yes	3.31113e-07	5.43435e-06	-0.349181
ENSMUSG00000049598	Vsig8	Down	Yes	3.33434e-07	5.46837e-06	-1.96352
ENSMUSG00000078956	Gm14221	Down	Yes	3.37991e-07	5.53897e-06	-1.41903
ENSMUSG00000037754	Ppp1r16b	Down	Yes	3.39627e-07	5.56164e-06	-0.758654
ENSMUSG00000051678	Pcdhb6	Up	Yes	3.42786e-07	5.6092e-06	1.59811
ENSMUSG00000074715	Ccl28	Down	Yes	3.44897e-07	5.63955e-06	-1.45116
ENSMUSG00000085705	Gm16046	Down	Yes	3.47935e-07	5.68501e-06	-1.27041
ENSMUSG00000065954	Tacc1	Up	Yes	3.51174e-07	5.73367e-06	0.198166
ENSMUSG00000037847	Nmrk1	Up	Yes	3.53948e-07	5.77468e-06	0.590552
ENSMUSG00000043243	Niban3	Up	Yes	3.54994e-07	5.78745e-06	1.28163
ENSMUSG00000030309	Caprin2	Up	Yes	3.55875e-07	5.79752e-06	0.57103
ENSMUSG00000035704	Alg8	Down	Yes	3.59954e-07	5.85964e-06	-0.584252
ENSMUSG00000020993	Trappc6b	Up	Yes	3.60928e-07	5.87114e-06	0.444377
ENSMUSG00000057098	Ebf1	Up	Yes	3.61915e-07	5.88285e-06	0.369641
ENSMUSG00000026207	Speg	Down	Yes	3.63262e-07	5.9004e-06	-0.859671
ENSMUSG00000052298	Cdc42se2	Down	Yes	3.67686e-07	5.96785e-06	-0.386845
ENSMUSG00000030095	Tmem43	Up	Yes	3.77828e-07	6.1238e-06	0.547491
ENSMUSG00000039318	Rab3gap2	Up	Yes	3.77852e-07	6.1238e-06	0.320313
ENSMUSG00000016757	Ttll12	Down	Yes	3.78129e-07	6.1238e-06	-0.431083
ENSMUSG00000000957	Mmp14	Down	Yes	3.7903e-07	6.13387e-06	-0.775279
ENSMUSG00000035863	Palm	Up	Yes	3.85022e-07	6.22294e-06	0.456437
ENSMUSG00000052539	Magi3	Up	Yes	3.85099e-07	6.22294e-06	0.332267
ENSMUSG00000020077	Srgn	Down	Yes	3.87388e-07	6.25534e-06	-0.629023
ENSMUSG00000029686	Cul1	Up	Yes	3.88268e-07	6.26495e-06	0.284268
ENSMUSG00000027322	Siglec1	Down	Yes	3.9174e-07	6.31634e-06	-0.736806
ENSMUSG00000020956	Dtd2	Down	Yes	3.92642e-07	6.32394e-06	-0.523856
ENSMUSG00000020571	Pdia6	Down	Yes	3.92786e-07	6.32394e-06	-0.463275
ENSMUSG00000046711	Hmga1	Down	Yes	3.95696e-07	6.36614e-06	-1.18906
ENSMUSG00000041438	Utp4	Up	Yes	4.00325e-07	6.43591e-06	0.458658
ENSMUSG00000049940	Pgrmc2	Up	Yes	4.13733e-07	6.64661e-06	0.477143
ENSMUSG00000035929	H2-Q4	Down	Yes	4.15097e-07	6.66365e-06	-0.523487
ENSMUSG00000035121	Neil2	Up	Yes	4.17037e-07	6.68992e-06	0.913625
ENSMUSG00000021978	Extl3	Up	Yes	4.17604e-07	6.69413e-06	0.345855
ENSMUSG00000030844	Rgs10	Down	Yes	4.26209e-07	6.8271e-06	-1.00583
ENSMUSG00000014418	Hps5	Up	Yes	4.2655e-07	6.82759e-06	0.243882
ENSMUSG00000031616	Ednra	Down	Yes	4.29988e-07	6.87762e-06	-0.784109
ENSMUSG00000069516	Lyz2	Down	Yes	4.33104e-07	6.92163e-06	-1.01606
ENSMUSG00000021990	Spata13	Down	Yes	4.33368e-07	6.92163e-06	-0.548036
ENSMUSG00000068742	Cry2	Up	Yes	4.37269e-07	6.97887e-06	0.455626
ENSMUSG00000028672	Hmgcl	Up	Yes	4.40048e-07	7.01812e-06	0.52006
ENSMUSG00000055027	Smyd1	Down	Yes	4.41589e-07	7.0376e-06	-1.46425
ENSMUSG00000001542	Ell2	Up	Yes	4.45112e-07	7.08862e-06	0.339244
ENSMUSG00000039826	Trub2	Up	Yes	4.46598e-07	7.10713e-06	0.548313
ENSMUSG00000054435	Gimap4	Down	Yes	4.47534e-07	7.11573e-06	-0.76613
ENSMUSG00000075289	Carns1	Up	Yes	4.47784e-07	7.11573e-06	0.698339
ENSMUSG00000028048	Gba1	Down	Yes	4.55268e-07	7.22943e-06	-0.447584
ENSMUSG00000006800	Sulf2	Up	Yes	4.5675e-07	7.24773e-06	0.426149
ENSMUSG00000061904	Slc25a3	Up	Yes	4.60216e-07	7.29748e-06	0.260499
ENSMUSG00000032740	Ccdc88a	Down	Yes	4.65905e-07	7.37807e-06	-0.363727
ENSMUSG00000005656	Snx6	Down	Yes	4.65969e-07	7.37807e-06	-0.282507
ENSMUSG00000000959	Oxa1l	Up	Yes	4.68641e-07	7.41504e-06	0.336807
ENSMUSG00000036565	Ttyh3	Down	Yes	4.69177e-07	7.41819e-06	-0.522477
ENSMUSG00000026051	Ecrg4	Up	Yes	4.70663e-07	7.43634e-06	1.47261
ENSMUSG00000073409	H2-Q6	Down	Yes	4.71007e-07	7.43644e-06	-1.29168
ENSMUSG00000031662	Snx20	Down	Yes	4.72378e-07	7.4518e-06	-1.00254
ENSMUSG00000015889	Lta4h	Down	Yes	4.72657e-07	7.4518e-06	-0.307595
ENSMUSG00000049037	Clec4a1	Down	Yes	4.74464e-07	7.47494e-06	-0.830243
ENSMUSG00000021478	Drd1	Up	Yes	4.7538e-07	7.4788e-06	1.21734
ENSMUSG00000035354	Uvrag	Down	Yes	4.75389e-07	7.4788e-06	-0.391878
ENSMUSG00000023979	Guca1b	Down	Yes	4.76249e-07	7.48697e-06	-1.64204
ENSMUSG00000028581	Laptm5	Down	Yes	4.79662e-07	7.53524e-06	-0.928731
ENSMUSG00000072620	Slfn2	Down	Yes	4.83079e-07	7.58351e-06	-1.00296
ENSMUSG00000042607	Asb4	Down	Yes	4.83596e-07	7.58622e-06	-1.81706
ENSMUSG00000039715	Dync2i2	Up	Yes	4.852e-07	7.60596e-06	0.646872
ENSMUSG00000040447	Spns2	Down	Yes	4.88178e-07	7.6472e-06	-0.595173
ENSMUSG00000117975	Itprip	Up	Yes	4.8911e-07	7.65635e-06	0.624501
ENSMUSG00000020914	Top2a	Down	Yes	4.8964e-07	7.6592e-06	-1.20448
ENSMUSG00000022952	Runx1	Down	Yes	4.90925e-07	7.67384e-06	-0.890545
ENSMUSG00000021476	Habp4	Up	Yes	4.94478e-07	7.72389e-06	0.423331
ENSMUSG00000063480	Snu13	Up	Yes	4.98443e-07	7.77642e-06	0.646678
ENSMUSG00000030423	Pop4	Down	Yes	4.98547e-07	7.77642e-06	-0.524003
ENSMUSG00000037242	Clic4	Down	Yes	4.9942e-07	7.78451e-06	-0.467065
ENSMUSG00000050014	Apol10b	Down	Yes	5.05705e-07	7.8769e-06	-0.841804
ENSMUSG00000056004	Elapor2	Up	Yes	5.07968e-07	7.90655e-06	1.63486
ENSMUSG00000033966	Cdkl4	Down	Yes	5.10014e-07	7.93279e-06	-1.76759
ENSMUSG00000052565	H1f3	Down	Yes	5.1398e-07	7.98883e-06	-0.980764
ENSMUSG00000074863	Platr25	Up	Yes	5.18646e-07	8.05567e-06	0.573488
ENSMUSG00000114193	Gm48139	Down	Yes	5.22978e-07	8.11723e-06	-0.757608
ENSMUSG00000027463	Slc52a3	Down	Yes	5.3566e-07	8.3082e-06	-1.13186
ENSMUSG00000048376	F2r	Down	Yes	5.36992e-07	8.32299e-06	-0.816016
ENSMUSG00000038354	Ankrd35	Down	Yes	5.42445e-07	8.39627e-06	-1.31649
ENSMUSG00000033065	Pfkm	Up	Yes	5.42483e-07	8.39627e-06	0.502963
ENSMUSG00000039232	Stx11	Down	Yes	5.47077e-07	8.46143e-06	-1.04809
ENSMUSG00000074212	Dnajb14	Up	Yes	5.47986e-07	8.46954e-06	0.226731
ENSMUSG00000003660	Snrnp200	Up	Yes	5.4839e-07	8.46983e-06	0.284273
ENSMUSG00000056050	Mia3	Up	Yes	5.50451e-07	8.49571e-06	0.312227
ENSMUSG00000020743	Mif4gd	Up	Yes	5.51651e-07	8.50826e-06	0.582059
ENSMUSG00000020737	Jpt1	Down	Yes	5.55141e-07	8.55609e-06	-0.391943
ENSMUSG00000005672	Kit	Down	Yes	5.62313e-07	8.66057e-06	-0.602124
ENSMUSG00000048402	Gli2	Up	Yes	5.68956e-07	8.75675e-06	1.03505
ENSMUSG00000037646	Vps13b	Down	Yes	5.70394e-07	8.77275e-06	-0.205148
ENSMUSG00000004054	Map3k11	Down	Yes	5.71252e-07	8.77981e-06	-0.298907
ENSMUSG00000028068	Iqgap3	Down	Yes	5.74302e-07	8.82052e-06	-1.26325
ENSMUSG00000003813	Rad23a	Up	Yes	5.79259e-07	8.89046e-06	0.307952
ENSMUSG00000024501	Dpysl3	Down	Yes	5.85745e-07	8.98374e-06	-0.682834
ENSMUSG00000030086	Chchd6	Up	Yes	6.02725e-07	9.2372e-06	0.474822
ENSMUSG00000058145	Adamts17	Down	Yes	6.03111e-07	9.2372e-06	-1.45282
ENSMUSG00000025232	Hexa	Down	Yes	6.18122e-07	9.46054e-06	-0.592464
ENSMUSG00000038388	Pals2	Down	Yes	6.22906e-07	9.52712e-06	-0.755787
ENSMUSG00000024590	Lmnb1	Down	Yes	6.28111e-07	9.60006e-06	-0.708747
ENSMUSG00000035764	Fbxo45	Up	Yes	6.31861e-07	9.65067e-06	0.624335
ENSMUSG00000109408	A930037H05Rik	Up	Yes	6.41969e-07	9.79827e-06	0.788352
ENSMUSG00000031969	Acad8	Up	Yes	6.45318e-07	9.84255e-06	0.370661
ENSMUSG00000018417	Myo1b	Up	Yes	6.48107e-07	9.87825e-06	0.780167
ENSMUSG00000094910	D430019H16Rik	Up	Yes	6.50959e-07	9.91142e-06	1.08978
ENSMUSG00000037295	Ldlrap1	Down	Yes	6.51184e-07	9.91142e-06	-0.380891
ENSMUSG00000039879	Heca	Up	Yes	6.52266e-07	9.92103e-06	0.287228
ENSMUSG00000062944	9130023H24Rik	Down	Yes	6.58473e-07	1.00085e-05	-0.531567
ENSMUSG00000036246	Gmip	Down	Yes	6.61662e-07	1.00501e-05	-0.58056
ENSMUSG00000068227	Il2rb	Down	Yes	6.67059e-07	1.0125e-05	-1.14972
ENSMUSG00000034738	Nostrin	Down	Yes	6.69467e-07	1.01521e-05	-1.08621
ENSMUSG00000076934	Iglv1	Down	Yes	6.69763e-07	1.01521e-05	-1.66576
ENSMUSG00000022195	6030458C11Rik	Up	Yes	6.7266e-07	1.0189e-05	0.369974
ENSMUSG00000026388	3110009E18Rik	Up	Yes	6.74338e-07	1.02074e-05	1.02509
ENSMUSG00000025083	Afap1l2	Down	Yes	6.78551e-07	1.02641e-05	-0.477999
ENSMUSG00000038618	Rassf7	Up	Yes	6.83482e-07	1.03316e-05	0.989655
ENSMUSG00000031633	Slc25a4	Up	Yes	6.85832e-07	1.036e-05	0.43848
ENSMUSG00000032322	Pstpip1	Down	Yes	6.89522e-07	1.04086e-05	-1.29883
ENSMUSG00000031781	Ciapin1	Up	Yes	6.93301e-07	1.04584e-05	0.559828
ENSMUSG00000026988	Wdsub1	Up	Yes	6.95455e-07	1.04837e-05	0.394917
ENSMUSG00000019891	Dcbld1	Down	Yes	6.98296e-07	1.05194e-05	-0.846098
ENSMUSG00000031101	Sash3	Down	Yes	7.00162e-07	1.05403e-05	-1.08895
ENSMUSG00000053182	Cd200l1	Down	Yes	7.05003e-07	1.06038e-05	-1.60714
ENSMUSG00000109277	Gm39121	Up	Yes	7.05347e-07	1.06038e-05	1.66761
ENSMUSG00000080895	Gm11645	Up	Yes	7.15859e-07	1.07545e-05	1.72405
ENSMUSG00000000690	Hoxb6	Down	Yes	7.1706e-07	1.07652e-05	-0.766972
ENSMUSG00000030365	Clec2i	Down	Yes	7.18492e-07	1.07793e-05	-1.31646
ENSMUSG00000107385	C330024D21Rik	Up	Yes	7.20019e-07	1.07948e-05	2.24447
ENSMUSG00000040522	Tlr8	Down	Yes	7.20507e-07	1.07948e-05	-1.11109
ENSMUSG00000037112	Sik2	Up	Yes	7.23731e-07	1.08358e-05	0.654575
ENSMUSG00000024378	Stard4	Up	Yes	7.26479e-07	1.08695e-05	0.621162
ENSMUSG00000034463	Scara3	Down	Yes	7.27984e-07	1.08846e-05	-0.562248
ENSMUSG00000036854	Hspb6	Up	Yes	7.31972e-07	1.09368e-05	0.837442
ENSMUSG00000021668	Polk	Down	Yes	7.36364e-07	1.0995e-05	-0.575046
ENSMUSG00000024173	Tpsab1	Up	Yes	7.39003e-07	1.10269e-05	1.70824
ENSMUSG00000026014	Raph1	Down	Yes	7.60498e-07	1.134e-05	-0.501689
ENSMUSG00000100078	Gm6170	Up	Yes	7.65015e-07	1.13996e-05	1.92889
ENSMUSG00000061411	Nol4l	Down	Yes	7.84894e-07	1.16879e-05	-0.478702
ENSMUSG00000027611	Procr	Up	Yes	7.90676e-07	1.17623e-05	0.713442
ENSMUSG00000034459	Ifit1	Down	Yes	7.90962e-07	1.17623e-05	-1.06812
ENSMUSG00000101856	1700096K18Rik	Up	Yes	7.92185e-07	1.17726e-05	0.927982
ENSMUSG00000037405	Icam1	Down	Yes	7.93361e-07	1.17821e-05	-0.686328
ENSMUSG00000024268	Celf4	Down	Yes	7.95332e-07	1.1803e-05	-0.846985
ENSMUSG00000026068	Il18rap	Down	Yes	7.95838e-07	1.1803e-05	-1.22219
ENSMUSG00000001036	Epn2	Up	Yes	8.03607e-07	1.19102e-05	0.489858
ENSMUSG00000004446	Bid	Down	Yes	8.04899e-07	1.19213e-05	-0.530416
ENSMUSG00000067787	Blcap	Up	Yes	8.07131e-07	1.19463e-05	0.616026
ENSMUSG00000018168	Ikzf3	Down	Yes	8.09157e-07	1.19682e-05	-1.14637
ENSMUSG00000035385	Ccl2	Down	Yes	8.16521e-07	1.2069e-05	-1.3965
ENSMUSG00000025154	Arhgap19	Down	Yes	8.30834e-07	1.22724e-05	-1.00218
ENSMUSG00000063531	Sema3e	Up	Yes	8.35685e-07	1.23357e-05	0.898421
ENSMUSG00000027858	Tspan2	Down	Yes	8.3681e-07	1.23441e-05	-0.820919
ENSMUSG00000076609	Igkc	Down	Yes	8.49763e-07	1.25268e-05	-1.70808
ENSMUSG00000049680	Urgcp	Up	Yes	8.55455e-07	1.26022e-05	0.291939
ENSMUSG00000036896	C1qc	Down	Yes	8.62008e-07	1.26903e-05	-0.737717
ENSMUSG00000038611	Phrf1	Up	Yes	8.65482e-07	1.27329e-05	0.287575
ENSMUSG00000053318	Slamf8	Down	Yes	8.66906e-07	1.27453e-05	-1.55012
ENSMUSG00000045180	Shroom2	Down	Yes	8.75534e-07	1.28636e-05	-0.803917
ENSMUSG00000043251	Exoc3l	Down	Yes	8.85825e-07	1.30061e-05	-1.1001
ENSMUSG00000001870	Ltbp1	Up	Yes	9.04278e-07	1.32682e-05	0.506048
ENSMUSG00000020658	Efr3b	Down	Yes	9.08774e-07	1.33252e-05	-1.14511
ENSMUSG00000081165	Gm11783	Up	Yes	9.12446e-07	1.33702e-05	1.67961
ENSMUSG00000045659	Plekha7	Up	Yes	9.30096e-07	1.36198e-05	0.798861
ENSMUSG00000016087	Fli1	Down	Yes	9.32046e-07	1.36392e-05	-0.506307
ENSMUSG00000026626	Ppp2r5a	Up	Yes	9.32919e-07	1.36429e-05	0.546313
ENSMUSG00000052031	Tagap1	Down	Yes	9.40076e-07	1.37385e-05	-0.918056
ENSMUSG00000045410	Akr1e1	Down	Yes	9.44625e-07	1.37958e-05	-0.38969
ENSMUSG00000036908	Unc93b1	Down	Yes	9.47962e-07	1.38353e-05	-0.554074
ENSMUSG00000022231	Sema5a	Up	Yes	9.50189e-07	1.38587e-05	0.88135
ENSMUSG00000038172	Ttc39b	Down	Yes	9.54122e-07	1.39068e-05	-0.411266
ENSMUSG00000055322	Tns1	Up	Yes	9.66416e-07	1.40767e-05	0.413888
ENSMUSG00000021624	Cd180	Down	Yes	9.77273e-07	1.42254e-05	-1.39267
ENSMUSG00000004552	Ctse	Up	Yes	9.87994e-07	1.4372e-05	1.61979
ENSMUSG00000031885	Cbfb	Down	Yes	1.00108e-06	1.45526e-05	-0.421505
ENSMUSG00000021508	Cxcl14	Up	Yes	1.00208e-06	1.45576e-05	0.958231
ENSMUSG00000036109	Mbnl3	Down	Yes	1.01165e-06	1.4687e-05	-1.00487
ENSMUSG00000033147	Slc22a15	Down	Yes	1.02789e-06	1.49129e-05	-0.582458
ENSMUSG00000022793	B4galt4	Down	Yes	1.02914e-06	1.49212e-05	-0.674084
ENSMUSG00000115686	Gm49310	Up	Yes	1.03121e-06	1.49413e-05	0.846897
ENSMUSG00000025076	Casp7	Down	Yes	1.04408e-06	1.51179e-05	-0.409194
ENSMUSG00000028470	Hint2	Up	Yes	1.05007e-06	1.51947e-05	0.587875
ENSMUSG00000032589	Bsn	Down	Yes	1.05181e-06	1.52098e-05	-1.22055
ENSMUSG00000028496	Mllt3	Up	Yes	1.05936e-06	1.53089e-05	0.443724
ENSMUSG00000086894	Gm15708	Down	Yes	1.06102e-06	1.53228e-05	-1.21425
ENSMUSG00000030683	Sez6l2	Down	Yes	1.06338e-06	1.53468e-05	-1.09217
ENSMUSG00000001420	Tmem79	Up	Yes	1.07977e-06	1.55732e-05	1.16624
ENSMUSG00000022419	Deptor	Up	Yes	1.0874e-06	1.56681e-05	0.600934
ENSMUSG00000000693	Loxl3	Down	Yes	1.08822e-06	1.56681e-05	-0.504641
ENSMUSG00000036863	Syde2	Up	Yes	1.08849e-06	1.56681e-05	0.826756
ENSMUSG00000069237	Fam8a1	Up	Yes	1.09026e-06	1.56833e-05	0.273166
ENSMUSG00000086320	Gm12840	Up	Yes	1.09118e-06	1.56863e-05	1.67192
ENSMUSG00000021236	Entpd5	Up	Yes	1.10274e-06	1.58421e-05	0.496697
ENSMUSG00000067610	Klri1	Down	Yes	1.10487e-06	1.58624e-05	-1.79669
ENSMUSG00000015533	Itga2	Down	Yes	1.125e-06	1.61409e-05	-0.942875
ENSMUSG00000027333	Smox	Down	Yes	1.12985e-06	1.62e-05	-0.588563
ENSMUSG00000024712	Rfk	Up	Yes	1.14164e-06	1.63584e-05	0.281739
ENSMUSG00000096971	4930556M19Rik	Down	Yes	1.17744e-06	1.68603e-05	-1.08177
ENSMUSG00000032198	Dock6	Down	Yes	1.18054e-06	1.68936e-05	-0.660779
ENSMUSG00000073985	Gm10602	Up	Yes	1.18237e-06	1.69089e-05	0.728184
ENSMUSG00000024736	Tmem132a	Down	Yes	1.20887e-06	1.72767e-05	-0.912933
ENSMUSG00000108095	Gm44067	Down	Yes	1.21936e-06	1.74118e-05	-1.90353
ENSMUSG00000066677	Ifi208	Down	Yes	1.21991e-06	1.74118e-05	-1.39126
ENSMUSG00000040183	Ankrd6	Down	Yes	1.22239e-06	1.74359e-05	-1.03247
ENSMUSG00000055026	Gabrg3	Down	Yes	1.22844e-06	1.75108e-05	-1.82303
ENSMUSG00000031446	Cul4a	Up	Yes	1.23294e-06	1.75636e-05	0.285828
ENSMUSG00000029177	Cenpa	Down	Yes	1.23563e-06	1.75771e-05	-1.02203
ENSMUSG00000030122	Ptms	Up	Yes	1.23612e-06	1.75771e-05	0.34495
ENSMUSG00000042302	Ehbp1	Up	Yes	1.23628e-06	1.75771e-05	0.322768
ENSMUSG00000005981	Trap1	Up	Yes	1.24079e-06	1.76299e-05	0.532592
ENSMUSG00000040584	Abcb1a	Down	Yes	1.25364e-06	1.78009e-05	-0.49143
ENSMUSG00000073471	Rsph3a	Down	Yes	1.25638e-06	1.78283e-05	-0.848329
ENSMUSG00000022292	Rrm2b	Up	Yes	1.2628e-06	1.79079e-05	0.376923
ENSMUSG00000049154	Fam183b	Up	Yes	1.26473e-06	1.79237e-05	0.948944
ENSMUSG00000026603	Smyd2	Up	Yes	1.26634e-06	1.7935e-05	0.350657
ENSMUSG00000022148	Fyb1	Down	Yes	1.28711e-06	1.82174e-05	-1.1339
ENSMUSG00000031012	Cask	Up	Yes	1.28963e-06	1.82414e-05	0.25573
ENSMUSG00000110373	Gm42303	Up	Yes	1.2943e-06	1.82956e-05	2.12394
ENSMUSG00000021993	Mipep	Up	Yes	1.29557e-06	1.83018e-05	0.423069
ENSMUSG00000073910	Mob3b	Up	Yes	1.3077e-06	1.84613e-05	0.491847
ENSMUSG00000019790	Stxbp5	Down	Yes	1.30913e-06	1.84697e-05	-0.303843
ENSMUSG00000052160	Pld4	Down	Yes	1.3199e-06	1.86097e-05	-0.758791
ENSMUSG00000020114	Cand1	Up	Yes	1.32661e-06	1.86923e-05	0.184079
ENSMUSG00000053716	Dusp7	Down	Yes	1.32876e-06	1.87106e-05	-0.490077
ENSMUSG00000042323	Pbrm1	Up	Yes	1.32987e-06	1.87143e-05	0.177814
ENSMUSG00000038879	Nipal2	Down	Yes	1.35588e-06	1.90681e-05	-1.58576
ENSMUSG00000027893	Ahcyl1	Up	Yes	1.37825e-06	1.93703e-05	0.283256
ENSMUSG00000066306	Numa1	Up	Yes	1.38131e-06	1.94009e-05	0.316712
ENSMUSG00000002781	Tmem143	Up	Yes	1.40172e-06	1.96751e-05	0.501966
ENSMUSG00000022336	Eif3e	Up	Yes	1.40678e-06	1.97335e-05	0.342511
ENSMUSG00000097124	A530020G20Rik	Up	Yes	1.40979e-06	1.97631e-05	0.971565
ENSMUSG00000012017	Scarf2	Down	Yes	1.4226e-06	1.993e-05	-0.662072
ENSMUSG00000038205	Prkab2	Down	Yes	1.46595e-06	2.05243e-05	-0.447167
ENSMUSG00000054400	Cklf	Down	Yes	1.47054e-06	2.05754e-05	-0.615714
ENSMUSG00000004707	Ly9	Down	Yes	1.48155e-06	2.07164e-05	-1.26586
ENSMUSG00000033420	Antxr1	Down	Yes	1.5057e-06	2.10406e-05	-0.42712
ENSMUSG00000058240	Cryzl1	Up	Yes	1.53222e-06	2.13975e-05	0.39942
ENSMUSG00000050105	Fam110d	Down	Yes	1.53821e-06	2.14676e-05	-0.802678
ENSMUSG00000026832	Cytip	Down	Yes	1.54969e-06	2.16142e-05	-0.910953
ENSMUSG00000038930	Rccd1	Up	Yes	1.55237e-06	2.16379e-05	0.630319
ENSMUSG00000011171	Vipr2	Down	Yes	1.56378e-06	2.17831e-05	-1.42223
ENSMUSG00000045464	2810002D19Rik	Down	Yes	1.56891e-06	2.18407e-05	-1.1399
ENSMUSG00000020692	Nle1	Up	Yes	1.57401e-06	2.18978e-05	0.642371
ENSMUSG00000024642	Tle4	Down	Yes	1.59992e-06	2.22443e-05	-0.382876
ENSMUSG00000038775	Vill	Up	Yes	1.60737e-06	2.23296e-05	0.735526
ENSMUSG00000040354	Mars1	Up	Yes	1.60809e-06	2.23296e-05	0.305293
ENSMUSG00000079419	Ms4a6c	Down	Yes	1.65198e-06	2.29246e-05	-0.872715
ENSMUSG00000023947	Nfkbie	Down	Yes	1.65598e-06	2.29656e-05	-0.860906
ENSMUSG00000050936	Gm42743	Up	Yes	1.65723e-06	2.29684e-05	2.23792
ENSMUSG00000102700	Gm38312	Down	Yes	1.66363e-06	2.30427e-05	-1.92829
ENSMUSG00000022797	Tfrc	Down	Yes	1.67075e-06	2.31267e-05	-0.783158
ENSMUSG00000109205	Gm44954	Up	Yes	1.67898e-06	2.32261e-05	1.36101
ENSMUSG00000056900	Usp13	Up	Yes	1.68587e-06	2.32997e-05	0.888472
ENSMUSG00000090799	Klhl33	Up	Yes	1.68642e-06	2.32997e-05	0.883219
ENSMUSG00000024691	Fam111a	Down	Yes	1.69325e-06	2.33793e-05	-0.627602
ENSMUSG00000051391	Ywhag	Up	Yes	1.69459e-06	2.33832e-05	0.428813
ENSMUSG00000015133	Lrrk1	Down	Yes	1.7013e-06	2.34611e-05	-0.421881
ENSMUSG00000027562	Car2	Down	Yes	1.70932e-06	2.35569e-05	-0.893343
ENSMUSG00000047415	Gpr68	Down	Yes	1.71107e-06	2.35663e-05	-1.09209
ENSMUSG00000040280	Ndufa4l2	Down	Yes	1.72031e-06	2.36787e-05	-0.920317
ENSMUSG00000032271	Nnmt	Down	Yes	1.73595e-06	2.38791e-05	-0.614886
ENSMUSG00000097809	Gm26554	Up	Yes	1.74283e-06	2.39588e-05	1.5837
ENSMUSG00000022350	Washc5	Up	Yes	1.74435e-06	2.39647e-05	0.320636
ENSMUSG00000018042	Cyb5r3	Up	Yes	1.76299e-06	2.42057e-05	0.375977
ENSMUSG00000031835	Mbtps1	Up	Yes	1.77051e-06	2.42938e-05	0.229415
ENSMUSG00000033557	Fam20b	Up	Yes	1.78015e-06	2.44107e-05	0.282578
ENSMUSG00000052142	Rasal3	Down	Yes	1.79022e-06	2.45337e-05	-0.887025
ENSMUSG00000033470	Cysltr2	Down	Yes	1.79254e-06	2.45487e-05	-1.79021
ENSMUSG00000030616	Sytl2	Up	Yes	1.79355e-06	2.45487e-05	1.21607
ENSMUSG00000085139	Sertm2	Down	Yes	1.80587e-06	2.4702e-05	-1.59383
ENSMUSG00000027327	Adissp	Up	Yes	1.82186e-06	2.49051e-05	0.738528
ENSMUSG00000020303	Stc2	Up	Yes	1.83839e-06	2.51156e-05	0.685629
ENSMUSG00000071793	2610005L07Rik	Up	Yes	1.84237e-06	2.51543e-05	0.829404
ENSMUSG00000029777	Gars1	Up	Yes	1.84511e-06	2.51745e-05	0.290087
ENSMUSG00000063065	Mapk3	Down	Yes	1.84614e-06	2.51745e-05	-0.227003
ENSMUSG00000025888	Casp1	Down	Yes	1.8696e-06	2.54787e-05	-0.875746
ENSMUSG00000060860	Ube2s	Down	Yes	1.875e-06	2.55365e-05	-0.543814
ENSMUSG00000031698	Mylk3	Up	Yes	1.88017e-06	2.5591e-05	1.41423
ENSMUSG00000000244	Tspan32	Down	Yes	1.88208e-06	2.56011e-05	-0.796159
ENSMUSG00000029020	Mfn2	Up	Yes	1.88514e-06	2.56269e-05	0.327225
ENSMUSG00000058064	Gm10036	Down	Yes	1.89271e-06	2.57139e-05	-1.83092
ENSMUSG00000061981	Flot2	Up	Yes	1.92138e-06	2.60874e-05	0.289511
ENSMUSG00000021262	Evl	Down	Yes	1.92365e-06	2.61022e-05	-0.847552
ENSMUSG00000001482	Def8	Down	Yes	1.94689e-06	2.64012e-05	-0.425051
ENSMUSG00000034636	Zyg11b	Up	Yes	1.97321e-06	2.67416e-05	0.271544
ENSMUSG00000022285	Ywhaz	Down	Yes	1.98297e-06	2.68574e-05	-0.305769
ENSMUSG00000031930	Wwp2	Down	Yes	1.99642e-06	2.70229e-05	-0.35775
ENSMUSG00000001891	Ugp2	Up	Yes	2.02099e-06	2.73386e-05	0.364354
ENSMUSG00000028668	Eloa	Up	Yes	2.02418e-06	2.7365e-05	0.345187
ENSMUSG00000035620	Ric8b	Up	Yes	2.03655e-06	2.75044e-05	0.320568
ENSMUSG00000025465	Echs1	Up	Yes	2.03699e-06	2.75044e-05	0.48597
ENSMUSG00000074671	Tspyl3	Down	Yes	2.0387e-06	2.75106e-05	-0.970925
ENSMUSG00000021772	Nkiras1	Up	Yes	2.05945e-06	2.77736e-05	0.4602
ENSMUSG00000044338	Aplnr	Down	Yes	2.06342e-06	2.78101e-05	-1.17142
ENSMUSG00000066877	Nck2	Down	Yes	2.06601e-06	2.78279e-05	-0.47837
ENSMUSG00000027999	Pla2g12a	Down	Yes	2.0709e-06	2.78767e-05	-0.445762
ENSMUSG00000019856	Fam184a	Down	Yes	2.07283e-06	2.78857e-05	-1.00489
ENSMUSG00000040746	Rnf167	Up	Yes	2.0813e-06	2.79767e-05	0.280666
ENSMUSG00000055235	Wdr86	Down	Yes	2.08214e-06	2.79767e-05	-1.34634
ENSMUSG00000046798	Cldn12	Up	Yes	2.10081e-06	2.82104e-05	0.510956
ENSMUSG00000061816	Myl1	Down	Yes	2.10673e-06	2.82615e-05	-0.686381
ENSMUSG00000040760	Appl1	Up	Yes	2.10719e-06	2.82615e-05	0.237889
ENSMUSG00000014786	Slc9a5	Down	Yes	2.11037e-06	2.82869e-05	-0.787772
ENSMUSG00000031904	Slc7a6	Up	Yes	2.11548e-06	2.83382e-05	0.340619
ENSMUSG00000026425	Srgap2	Down	Yes	2.13211e-06	2.85435e-05	-0.405056
ENSMUSG00000028716	Pdzk1ip1	Down	Yes	2.13646e-06	2.85844e-05	-1.15732
ENSMUSG00000042524	Sun2	Up	Yes	2.13962e-06	2.86093e-05	0.502671
ENSMUSG00000026856	Dolpp1	Up	Yes	2.16149e-06	2.88842e-05	0.34973
ENSMUSG00000043505	Gimap5	Down	Yes	2.18136e-06	2.91319e-05	-0.661063
ENSMUSG00000033808	Tmem87a	Up	Yes	2.19426e-06	2.92811e-05	0.25103
ENSMUSG00000085084	4930570G19Rik	Up	Yes	2.19519e-06	2.92811e-05	1.01844
ENSMUSG00000079853	Klra1	Up	Yes	2.21448e-06	2.95206e-05	1.60499
ENSMUSG00000037972	Snn	Down	Yes	2.2397e-06	2.98387e-05	-0.456818
ENSMUSG00000063268	Parp10	Down	Yes	2.24559e-06	2.98971e-05	-0.40873
ENSMUSG00000093765	Gm20658	Down	Yes	2.2468e-06	2.98971e-05	-1.58331
ENSMUSG00000041650	Pcca	Up	Yes	2.2573e-06	3.00027e-05	0.495428
ENSMUSG00000021646	Mccc2	Up	Yes	2.25746e-06	3.00027e-05	0.531476
ENSMUSG00000037706	Cd81	Down	Yes	2.2606e-06	3.00263e-05	-0.268218
ENSMUSG00000024901	Peli3	Up	Yes	2.2753e-06	3.02033e-05	0.690103
ENSMUSG00000028583	Pdpn	Down	Yes	2.29296e-06	3.04194e-05	-0.926537
ENSMUSG00000022994	Adcy6	Up	Yes	2.29761e-06	3.04627e-05	0.280434
ENSMUSG00000010047	Hyal2	Up	Yes	2.32155e-06	3.07616e-05	0.516109
ENSMUSG00000026028	Trak2	Up	Yes	2.33771e-06	3.09571e-05	0.312915
ENSMUSG00000006392	Med8	Down	Yes	2.36363e-06	3.12816e-05	-0.444706
ENSMUSG00000039193	Nlrc4	Down	Yes	2.3798e-06	3.14766e-05	-0.875899
ENSMUSG00000043832	Clec4a3	Down	Yes	2.38969e-06	3.15884e-05	-0.973531
ENSMUSG00000009670	Tex11	Up	Yes	2.42436e-06	3.20274e-05	1.97302
ENSMUSG00000105032	Gm43117	Up	Yes	2.4417e-06	3.22371e-05	1.93516
ENSMUSG00000025150	Cbr2	Down	Yes	2.44666e-06	3.22832e-05	-0.694479
ENSMUSG00000041040	Fam117b	Up	Yes	2.4728e-06	3.26087e-05	0.272223
ENSMUSG00000040037	Negr1	Up	Yes	2.48253e-06	3.27173e-05	0.838397
ENSMUSG00000019846	Lama4	Up	Yes	2.50434e-06	3.29851e-05	0.33231
ENSMUSG00000044906	4930503L19Rik	Down	Yes	2.53209e-06	3.33305e-05	-0.490274
ENSMUSG00000040430	Pitpnc1	Down	Yes	2.54882e-06	3.35307e-05	-0.552434
ENSMUSG00000073468	Sft2d1	Down	Yes	2.57248e-06	3.38217e-05	-0.567974
ENSMUSG00000024283	Wac	Up	Yes	2.57712e-06	3.38626e-05	0.228447
ENSMUSG00000028931	Kcnab2	Down	Yes	2.59944e-06	3.41355e-05	-0.69428
ENSMUSG00000022525	Plaat1	Down	Yes	2.6035e-06	3.41684e-05	-1.3937
ENSMUSG00000096188	Cmtm4	Up	Yes	2.60805e-06	3.42078e-05	0.397127
ENSMUSG00000025260	Hsd17b10	Up	Yes	2.62182e-06	3.43678e-05	0.590337
ENSMUSG00000032584	Mst1r	Up	Yes	2.63839e-06	3.45644e-05	0.695854
ENSMUSG00000038368	Focad	Up	Yes	2.64979e-06	3.46932e-05	0.27037
ENSMUSG00000029919	Hpgds	Down	Yes	2.68241e-06	3.50994e-05	-1.11673
ENSMUSG00000036022	Pabir2	Down	Yes	2.68849e-06	3.5158e-05	-0.932899
ENSMUSG00000051920	Rspo2	Up	Yes	2.69017e-06	3.51592e-05	1.68613
ENSMUSG00000040345	Arhgap9	Down	Yes	2.72731e-06	3.56233e-05	-0.961652
ENSMUSG00000028906	Epb41	Down	Yes	2.73853e-06	3.57488e-05	-0.445116
ENSMUSG00000113126	Gm47588	Down	Yes	2.7461e-06	3.58262e-05	-1.04247
ENSMUSG00000036712	Cyld	Up	Yes	2.78411e-06	3.63006e-05	0.228964
ENSMUSG00000042770	Hebp1	Up	Yes	2.80676e-06	3.65744e-05	0.43392
ENSMUSG00000026127	Imp4	Up	Yes	2.81835e-06	3.67036e-05	0.323377
ENSMUSG00000047810	Ccdc88b	Down	Yes	2.83615e-06	3.69136e-05	-0.832209
ENSMUSG00000027506	Tpd52	Down	Yes	2.85316e-06	3.7113e-05	-0.846515
ENSMUSG00000001366	Fbxo9	Up	Yes	2.85676e-06	3.71379e-05	0.380994
ENSMUSG00000027951	Adar	Down	Yes	2.87112e-06	3.73025e-05	-0.381001
ENSMUSG00000023913	Pla2g7	Down	Yes	2.8771e-06	3.73581e-05	-0.874308
ENSMUSG00000040782	Cop1	Up	Yes	2.88149e-06	3.73931e-05	0.272068
ENSMUSG00000031389	Arhgap4	Down	Yes	2.8842e-06	3.74062e-05	-0.681078
ENSMUSG00000037613	Tnfrsf23	Down	Yes	2.88663e-06	3.74157e-05	-0.949071
ENSMUSG00000004056	Akt2	Up	Yes	2.89373e-06	3.74856e-05	0.40441
ENSMUSG00000018398	Septin8	Down	Yes	2.9012e-06	3.75604e-05	-0.41839
ENSMUSG00000024851	Pitpnm1	Up	Yes	2.91623e-06	3.77248e-05	0.334601
ENSMUSG00000040747	Cd53	Down	Yes	2.91733e-06	3.77248e-05	-0.913681
ENSMUSG00000040033	Stat2	Down	Yes	2.9595e-06	3.82476e-05	-0.502044
ENSMUSG00000114298	Gm48371	Down	Yes	2.9718e-06	3.8384e-05	-1.65265
ENSMUSG00000005667	Mthfd2	Down	Yes	2.98881e-06	3.85811e-05	-0.98012
ENSMUSG00000023068	Nus1	Down	Yes	2.99648e-06	3.86482e-05	-0.375865
ENSMUSG00000070733	Fryl	Down	Yes	2.99753e-06	3.86482e-05	-0.355691
ENSMUSG00000026223	Itm2c	Down	Yes	3.00591e-06	3.87337e-05	-0.429015
ENSMUSG00000022191	Drosha	Up	Yes	3.02091e-06	3.89042e-05	0.256982
ENSMUSG00000015013	Trappc2l	Up	Yes	3.05416e-06	3.93093e-05	0.454508
ENSMUSG00000033228	Scaf11	Up	Yes	3.07079e-06	3.95003e-05	0.247781
ENSMUSG00000026177	Slc11a1	Down	Yes	3.1227e-06	4.01446e-05	-0.935029
ENSMUSG00000021785	Ngly1	Up	Yes	3.14526e-06	4.0411e-05	0.349726
ENSMUSG00000033295	Ptprf	Down	Yes	3.16008e-06	4.05777e-05	-0.528912
ENSMUSG00000030208	Emp1	Up	Yes	3.16575e-06	4.06268e-05	0.765658
ENSMUSG00000050600	Zfp831	Down	Yes	3.20463e-06	4.10924e-05	-1.32589
ENSMUSG00000040616	Tmem51	Down	Yes	3.20577e-06	4.10924e-05	-1.06945
ENSMUSG00000058152	Chsy3	Up	Yes	3.236e-06	4.14558e-05	0.826983
ENSMUSG00000069114	Zbtb10	Down	Yes	3.25474e-06	4.16716e-05	-0.493127
ENSMUSG00000042535	Gtpbp1	Up	Yes	3.29819e-06	4.21951e-05	0.34191
ENSMUSG00000032349	Elovl5	Down	Yes	3.29945e-06	4.21951e-05	-0.352013
ENSMUSG00000028546	Elavl4	Up	Yes	3.30873e-06	4.22663e-05	1.8914
ENSMUSG00000028064	Sema4a	Down	Yes	3.30886e-06	4.22663e-05	-0.5238
ENSMUSG00000008036	Ap2s1	Down	Yes	3.32983e-06	4.25094e-05	-0.359218
ENSMUSG00000073590	3222401L13Rik	Down	Yes	3.33727e-06	4.25797e-05	-0.952037
ENSMUSG00000032373	Car12	Down	Yes	3.34493e-06	4.26528e-05	-1.79989
ENSMUSG00000000753	Serpinf1	Down	Yes	3.35503e-06	4.27568e-05	-0.792376
ENSMUSG00000032911	Cspg4	Up	Yes	3.3866e-06	4.3134e-05	0.661397
ENSMUSG00000001741	Il16	Down	Yes	3.42455e-06	4.35922e-05	-0.504488
ENSMUSG00000033256	Shf	Up	Yes	3.44134e-06	4.37806e-05	0.572599
ENSMUSG00000040928	S100pbp	Up	Yes	3.44582e-06	4.38123e-05	0.332041
ENSMUSG00000037992	Rara	Down	Yes	3.47211e-06	4.4121e-05	-0.57295
ENSMUSG00000025968	Ndufs1	Up	Yes	3.54102e-06	4.49708e-05	0.422057
ENSMUSG00000102882	Gm2065	Down	Yes	3.56793e-06	4.52744e-05	-1.7505
ENSMUSG00000024451	Arap3	Down	Yes	3.56904e-06	4.52744e-05	-0.761999
ENSMUSG00000021809	Nudt13	Up	Yes	3.57348e-06	4.53046e-05	0.415929
ENSMUSG00000036438	Calm2	Down	Yes	3.59077e-06	4.54976e-05	-0.336381
ENSMUSG00000027316	Gfra4	Up	Yes	3.59807e-06	4.55639e-05	0.842692
ENSMUSG00000031295	Phka2	Up	Yes	3.60632e-06	4.56421e-05	0.446485
ENSMUSG00000025283	Sat1	Down	Yes	3.64303e-06	4.60802e-05	-0.396123
ENSMUSG00000042340	Ctf1	Up	Yes	3.65978e-06	4.62654e-05	1.12235
ENSMUSG00000056069	Otulinl	Down	Yes	3.67739e-06	4.64614e-05	-0.868664
ENSMUSG00000022021	Diaph3	Down	Yes	3.68129e-06	4.64839e-05	-0.836672
ENSMUSG00000090222	Ifi203-ps	Down	Yes	3.69563e-06	4.66382e-05	-0.789949
ENSMUSG00000047141	Zfp654	Up	Yes	3.71083e-06	4.68032e-05	0.778556
ENSMUSG00000089960	Ugt1a1	Up	Yes	3.72912e-06	4.69915e-05	1.18348
ENSMUSG00000045377	Tmem88	Down	Yes	3.73003e-06	4.69915e-05	-0.729253
ENSMUSG00000020362	Cnot6	Down	Yes	3.73381e-06	4.70122e-05	-0.210213
ENSMUSG00000076432	Ywhaq	Down	Yes	3.81197e-06	4.7969e-05	-0.313975
ENSMUSG00000040829	Zmynd15	Down	Yes	3.82424e-06	4.80958e-05	-0.833538
ENSMUSG00000002748	Baz1b	Up	Yes	3.84971e-06	4.83885e-05	0.312961
ENSMUSG00000026229	Psmd1	Up	Yes	3.86552e-06	4.85595e-05	0.356705
ENSMUSG00000020143	Dock2	Down	Yes	3.86944e-06	4.8581e-05	-0.886026
ENSMUSG00000026860	Sh3glb2	Up	Yes	3.87414e-06	4.86122e-05	0.516668
ENSMUSG00000027613	Eif6	Up	Yes	3.90751e-06	4.9003e-05	0.34269
ENSMUSG00000029778	Adcyap1r1	Down	Yes	3.91495e-06	4.90684e-05	-0.673438
ENSMUSG00000037916	Ndufv1	Up	Yes	3.98802e-06	4.99558e-05	0.485563
ENSMUSG00000070000	Fcho1	Down	Yes	3.99948e-06	5.00651e-05	-1.01301
ENSMUSG00000037010	Apln	Down	Yes	4.0013e-06	5.00651e-05	-1.16152
ENSMUSG00000040998	Npnt	Up	Yes	4.00706e-06	5.01088e-05	0.964965
ENSMUSG00000021904	Sema3g	Down	Yes	4.01201e-06	5.01422e-05	-0.647087
ENSMUSG00000039787	Cercam	Down	Yes	4.03091e-06	5.03497e-05	-0.499673
ENSMUSG00000046324	Ermp1	Up	Yes	4.04009e-06	5.04359e-05	0.422988
ENSMUSG00000074358	Ccdc61	Down	Yes	4.05067e-06	5.05392e-05	-0.55549
ENSMUSG00000074213	Gm10642	Down	Yes	4.06921e-06	5.07418e-05	-1.47931
ENSMUSG00000118064	Gm50210	Down	Yes	4.09175e-06	5.09727e-05	-1.66984
ENSMUSG00000034522	Zfp395	Up	Yes	4.09254e-06	5.09727e-05	0.504734
ENSMUSG00000030403	Vasp	Down	Yes	4.09468e-06	5.09727e-05	-0.572293
ENSMUSG00000041112	Elmo1	Down	Yes	4.10406e-06	5.10606e-05	-0.513311
ENSMUSG00000031165	Was	Down	Yes	4.11069e-06	5.11143e-05	-0.895466
ENSMUSG00000028268	Gbp3	Down	Yes	4.18174e-06	5.19684e-05	-0.679124
ENSMUSG00000040026	Saa3	Down	Yes	4.18435e-06	5.19715e-05	-1.78433
ENSMUSG00000025817	Nudt5	Up	Yes	4.23572e-06	5.25797e-05	0.349374
ENSMUSG00000020546	Stxbp4	Up	Yes	4.257e-06	5.28142e-05	0.516628
ENSMUSG00000005103	Wdr1	Down	Yes	4.26428e-06	5.28746e-05	-0.282765
ENSMUSG00000020988	L2hgdh	Up	Yes	4.29833e-06	5.32668e-05	0.522723
ENSMUSG00000038943	Prc1	Down	Yes	4.32461e-06	5.35624e-05	-1.15954
ENSMUSG00000066456	Hmgn3	Up	Yes	4.34665e-06	5.3769e-05	0.606386
ENSMUSG00000109680	Gm32098	Down	Yes	4.34792e-06	5.3769e-05	-1.57105
ENSMUSG00000097098	9330111N05Rik	Up	Yes	4.35122e-06	5.3769e-05	1.04744
ENSMUSG00000002297	Dbf4	Down	Yes	4.35311e-06	5.3769e-05	-0.881086
ENSMUSG00000092474	Gm20478	Up	Yes	4.35351e-06	5.3769e-05	2.00811
ENSMUSG00000019843	Fyn	Down	Yes	4.4058e-06	5.43843e-05	-0.563927
ENSMUSG00000031392	Irak1	Up	Yes	4.42908e-06	5.46411e-05	0.194921
ENSMUSG00000024381	Bin1	Down	Yes	4.43166e-06	5.46422e-05	-0.3402
ENSMUSG00000029913	Prdm5	Down	Yes	4.4352e-06	5.46553e-05	-0.526266
ENSMUSG00000020167	Tcf3	Down	Yes	4.45559e-06	5.48758e-05	-0.27093
ENSMUSG00000005514	Por	Up	Yes	4.45923e-06	5.489e-05	0.722723
ENSMUSG00000085151	1110018N20Rik	Down	Yes	4.52275e-06	5.56406e-05	-1.19474
ENSMUSG00000034116	Vav1	Down	Yes	4.54882e-06	5.59301e-05	-0.888248
ENSMUSG00000024781	Lipa	Down	Yes	4.58136e-06	5.62989e-05	-0.765136
ENSMUSG00000021703	Serinc5	Down	Yes	4.59529e-06	5.64384e-05	-0.506304
ENSMUSG00000033318	Gstt2	Up	Yes	4.61408e-06	5.66377e-05	0.69366
ENSMUSG00000028709	Mob3c	Down	Yes	4.6381e-06	5.68736e-05	-0.499136
ENSMUSG00000048240	Gng7	Up	Yes	4.63847e-06	5.68736e-05	0.698403
ENSMUSG00000032561	Acp3	Down	Yes	4.67382e-06	5.72751e-05	-1.24398
ENSMUSG00000090175	Ugt1a9	Up	Yes	4.68085e-06	5.73294e-05	1.38369
ENSMUSG00000113778	Gm40847	Up	Yes	4.70853e-06	5.76053e-05	1.79546
ENSMUSG00000106164	9430085M18Rik	Down	Yes	4.70862e-06	5.76053e-05	-1.7995
ENSMUSG00000022434	Fam118a	Up	Yes	4.78469e-06	5.84739e-05	0.390323
ENSMUSG00000058600	Rpl30	Down	Yes	4.78716e-06	5.84739e-05	-0.418376
ENSMUSG00000042650	Alkbh5	Up	Yes	4.78952e-06	5.84739e-05	0.187518
ENSMUSG00000027797	Dclk1	Down	Yes	4.79068e-06	5.84739e-05	-0.723125
ENSMUSG00000032407	U2surp	Up	Yes	4.7929e-06	5.84739e-05	0.201165
ENSMUSG00000059361	Nrsn2	Up	Yes	4.85332e-06	5.91783e-05	0.146222
ENSMUSG00000028454	Pigo	Up	Yes	4.8765e-06	5.9428e-05	0.402241
ENSMUSG00000021277	Traf3	Down	Yes	4.88189e-06	5.94327e-05	-0.324477
ENSMUSG00000022210	Dhrs4	Up	Yes	4.88229e-06	5.94327e-05	0.473098
ENSMUSG00000000976	Heatr6	Up	Yes	4.88824e-06	5.94722e-05	0.291079
ENSMUSG00000038578	Susd1	Down	Yes	4.89548e-06	5.95274e-05	-0.677731
ENSMUSG00000020717	Pecam1	Down	Yes	4.9321e-06	5.99396e-05	-0.622728
ENSMUSG00000020456	Ogdh	Up	Yes	4.94912e-06	6.01132e-05	0.344635
ENSMUSG00000028910	Mecr	Up	Yes	5.00177e-06	6.07192e-05	0.483322
ENSMUSG00000031375	Bgn	Down	Yes	5.03662e-06	6.11086e-05	-0.548279
ENSMUSG00000109714	Gm35021	Down	Yes	5.05142e-06	6.12544e-05	-1.57747
ENSMUSG00000027750	Postn	Down	Yes	5.07622e-06	6.15212e-05	-0.874097
ENSMUSG00000042961	Egflam	Down	Yes	5.11804e-06	6.1994e-05	-0.729791
ENSMUSG00000041096	Tspyl2	Up	Yes	5.14671e-06	6.23069e-05	0.383589
ENSMUSG00000051359	Ncald	Down	Yes	5.15028e-06	6.23158e-05	-0.6359
ENSMUSG00000024965	Fermt3	Down	Yes	5.16166e-06	6.24192e-05	-0.906927
ENSMUSG00000036943	Rab8b	Down	Yes	5.21488e-06	6.30281e-05	-0.481467
ENSMUSG00000019966	Kitl	Down	Yes	5.24989e-06	6.34164e-05	-0.485705
ENSMUSG00000020901	Pik3r5	Down	Yes	5.2539e-06	6.34301e-05	-0.840518
ENSMUSG00000028111	Ctsk	Down	Yes	5.28286e-06	6.37447e-05	-1.0527
ENSMUSG00000091754	Gm3636	Down	Yes	5.36794e-06	6.47358e-05	-1.71179
ENSMUSG00000026826	Nr4a2	Down	Yes	5.40896e-06	6.51684e-05	-1.03533
ENSMUSG00000002871	Tpra1	Down	Yes	5.40973e-06	6.51684e-05	-0.393716
ENSMUSG00000017652	Cd40	Down	Yes	5.41629e-06	6.52117e-05	-1.3075
ENSMUSG00000041775	Mapk1ip1	Up	Yes	5.42713e-06	6.53066e-05	0.554604
ENSMUSG00000090785	Gm17116	Down	Yes	5.43845e-06	6.5407e-05	-1.50274
ENSMUSG00000041729	Coro2b	Down	Yes	5.45604e-06	6.55827e-05	-0.580935
ENSMUSG00000021268	Meg3	Down	Yes	5.4829e-06	6.58696e-05	-0.678157
ENSMUSG00000038893	Fam117a	Up	Yes	5.5175e-06	6.62492e-05	0.498496
ENSMUSG00000035357	Pdzrn3	Up	Yes	5.53831e-06	6.64627e-05	0.448722
ENSMUSG00000066613	Zfp932	Down	Yes	5.55909e-06	6.66758e-05	-0.693771
ENSMUSG00000033857	Engase	Down	Yes	5.56648e-06	6.6728e-05	-0.458506
ENSMUSG00000117350	Gm49975	Down	Yes	5.59527e-06	6.70367e-05	-1.76328
ENSMUSG00000031889	Phaf1	Up	Yes	5.62536e-06	6.73605e-05	0.357762
ENSMUSG00000020286	1700093K21Rik	Up	Yes	5.63332e-06	6.74191e-05	1.43392
ENSMUSG00000096108	Ighv11-2	Down	Yes	5.63987e-06	6.74608e-05	-1.28678
ENSMUSG00000022034	Esco2	Down	Yes	5.64544e-06	6.74908e-05	-1.25802
ENSMUSG00000023150	Ivns1abp	Up	Yes	5.69271e-06	6.80189e-05	0.715908
ENSMUSG00000026674	Ddr2	Down	Yes	5.71395e-06	6.82357e-05	-0.41009
ENSMUSG00000024542	Cep192	Down	Yes	5.74241e-06	6.85156e-05	-0.269478
ENSMUSG00000026880	Stom	Down	Yes	5.74362e-06	6.85156e-05	-0.526186
ENSMUSG00000026858	Miga2	Up	Yes	5.8086e-06	6.92478e-05	0.466182
ENSMUSG00000017400	Stac2	Up	Yes	5.81286e-06	6.92478e-05	1.00328
ENSMUSG00000031351	Zfp185	Up	Yes	5.81443e-06	6.92478e-05	0.650454
ENSMUSG00000026712	Mrc1	Down	Yes	5.81907e-06	6.92655e-05	-0.656762
ENSMUSG00000032000	Birc3	Down	Yes	5.83515e-06	6.94194e-05	-0.416812
ENSMUSG00000041638	Gcn1	Up	Yes	5.85227e-06	6.95855e-05	0.208444
ENSMUSG00000054892	Txk	Down	Yes	5.88966e-06	6.99922e-05	-1.18291
ENSMUSG00000017428	Psmd11	Up	Yes	5.95078e-06	7.06804e-05	0.261124
ENSMUSG00000020844	Nxn	Down	Yes	5.95529e-06	7.06958e-05	-0.488808
ENSMUSG00000045709	Smkr-ps	Up	Yes	5.97088e-06	7.08426e-05	0.982735
ENSMUSG00000087107	AI662270	Down	Yes	5.97485e-06	7.08515e-05	-1.02566
ENSMUSG00000033721	Vav3	Down	Yes	5.9958e-06	7.10616e-05	-0.480207
ENSMUSG00000044768	Macir	Down	Yes	6.03819e-06	7.15033e-05	-0.352667
ENSMUSG00000021007	Spata7	Up	Yes	6.03955e-06	7.15033e-05	0.597772
ENSMUSG00000104253	Gm37174	Up	Yes	6.06132e-06	7.17223e-05	1.05666
ENSMUSG00000109284	B230311B06Rik	Down	Yes	6.08361e-06	7.19474e-05	-1.48785
ENSMUSG00000040648	Ppip5k2	Up	Yes	6.0965e-06	7.20612e-05	0.282984
ENSMUSG00000058246	Krbox5	Down	Yes	6.14924e-06	7.26455e-05	-1.43637
ENSMUSG00000042410	Agps	Up	Yes	6.19519e-06	7.31492e-05	0.219407
ENSMUSG00000031983	2310022B05Rik	Up	Yes	6.19887e-06	7.31533e-05	0.269929
ENSMUSG00000004328	Hif3a	Up	Yes	6.22556e-06	7.34289e-05	1.17406
ENSMUSG00000056290	Ms4a4b	Down	Yes	6.23875e-06	7.35451e-05	-1.19326
ENSMUSG00000081208	Gm11400	Up	Yes	6.26273e-06	7.37883e-05	0.777619
ENSMUSG00000097842	9330104G04Rik	Down	Yes	6.29737e-06	7.41566e-05	-1.52866
ENSMUSG00000030400	Ercc2	Down	Yes	6.30317e-06	7.41852e-05	-0.428153
ENSMUSG00000006344	Ggt5	Down	Yes	6.33462e-06	7.45155e-05	-0.581332
ENSMUSG00000027962	Vcam1	Down	Yes	6.34424e-06	7.45889e-05	-0.744447
ENSMUSG00000004612	Nkg7	Down	Yes	6.34912e-06	7.46064e-05	-1.50739
ENSMUSG00000031432	Prps1	Down	Yes	6.35569e-06	7.46437e-05	-0.875449
ENSMUSG00000060550	H2-Q7	Down	Yes	6.36531e-06	7.47169e-05	-0.963702
ENSMUSG00000038280	Ostm1	Down	Yes	6.37607e-06	7.48032e-05	-0.403996
ENSMUSG00000027424	Mgme1	Down	Yes	6.38177e-06	7.48303e-05	-0.701126
ENSMUSG00000096433	Zfp994	Up	Yes	6.40525e-06	7.50656e-05	0.458762
ENSMUSG00000027955	Gask1b	Down	Yes	6.42046e-06	7.52038e-05	-0.791635
ENSMUSG00000104291	A130071D04Rik	Down	Yes	6.42491e-06	7.52159e-05	-0.919769
ENSMUSG00000046805	Mpeg1	Down	Yes	6.43928e-06	7.5344e-05	-1.13724
ENSMUSG00000069094	Pde7a	Down	Yes	6.4609e-06	7.55568e-05	-0.666265
ENSMUSG00000053617	Sh3pxd2a	Down	Yes	6.52656e-06	7.62841e-05	-0.674835
ENSMUSG00000001300	Efnb2	Down	Yes	6.59162e-06	7.70037e-05	-0.615037
ENSMUSG00000106424	Gm34866	Down	Yes	6.60378e-06	7.71048e-05	-1.67185
ENSMUSG00000034994	Eef2	Up	Yes	6.60858e-06	7.71199e-05	0.315996
ENSMUSG00000073412	Lst1	Down	Yes	6.6353e-06	7.73907e-05	-1.24861
ENSMUSG00000024561	Mbd1	Up	Yes	6.66057e-06	7.76443e-05	0.674189
ENSMUSG00000034674	Tdg	Down	Yes	6.67652e-06	7.7789e-05	-0.543623
ENSMUSG00000042613	Pbxip1	Up	Yes	6.68532e-06	7.78504e-05	0.473617
ENSMUSG00000023873	1700010I14Rik	Down	Yes	6.75644e-06	7.86369e-05	-1.36141
ENSMUSG00000021998	Lcp1	Down	Yes	6.78406e-06	7.89167e-05	-0.973807
ENSMUSG00000048458	Inka2	Down	Yes	6.79698e-06	7.90252e-05	-0.764973
ENSMUSG00000073179		Down	Yes	6.80248e-06	7.90474e-05	-1.52717
ENSMUSG00000066607	Insyn1	Down	Yes	6.81666e-06	7.91704e-05	-0.669726
ENSMUSG00000024976	Shoc2	Up	Yes	6.92043e-06	8.03258e-05	0.290421
ENSMUSG00000112461	Gm47625	Down	Yes	6.92345e-06	8.03258e-05	-1.33252
ENSMUSG00000010021	Kif19a	Down	Yes	6.94667e-06	8.05529e-05	-1.08772
ENSMUSG00000084276	Gm8317	Up	Yes	6.9636e-06	8.07066e-05	1.48511
ENSMUSG00000063506	Arhgap22	Down	Yes	6.99578e-06	8.1037e-05	-0.747671
ENSMUSG00000086677	Tvp23bos	Up	Yes	7.01331e-06	8.11972e-05	1.14677
ENSMUSG00000034801	Sos2	Up	Yes	7.11571e-06	8.23395e-05	0.232116
ENSMUSG00000000275	Trim25	Down	Yes	7.12372e-06	8.23888e-05	-0.452744
ENSMUSG00000074384	AI429214	Up	Yes	7.15847e-06	8.27472e-05	0.879033
ENSMUSG00000027335	Adra1d	Up	Yes	7.22628e-06	8.34873e-05	0.799836
ENSMUSG00000041570	Camsap2	Up	Yes	7.23185e-06	8.35077e-05	0.300541
ENSMUSG00000040699	Limd2	Down	Yes	7.24595e-06	8.36267e-05	-0.527705
ENSMUSG00000026317	Cln8	Down	Yes	7.25342e-06	8.3669e-05	-0.514204
ENSMUSG00000023845	Lnpep	Up	Yes	7.26034e-06	8.3705e-05	0.356113
ENSMUSG00000052926	Rnaseh2a	Up	Yes	7.29522e-06	8.40631e-05	0.498069
ENSMUSG00000015745	Plekho1	Down	Yes	7.30305e-06	8.41093e-05	-0.636492
ENSMUSG00000022474	Pmm1	Up	Yes	7.36838e-06	8.48173e-05	0.495575
ENSMUSG00000032311	Nrg4	Up	Yes	7.39245e-06	8.50498e-05	0.912344
ENSMUSG00000083166	Gm8648	Up	Yes	7.44056e-06	8.55587e-05	1.50717
ENSMUSG00000024245	Tmem178	Down	Yes	7.4568e-06	8.57006e-05	-1.71373
ENSMUSG00000003531	Dgcr6	Up	Yes	7.46218e-06	8.57177e-05	0.402142
ENSMUSG00000035765	Dym	Up	Yes	7.53494e-06	8.65083e-05	0.24659
ENSMUSG00000056342	Usp34	Up	Yes	7.55013e-06	8.66376e-05	0.173423
ENSMUSG00000026447	Pik3c2b	Down	Yes	7.56301e-06	8.67401e-05	-0.671346
ENSMUSG00000031387	Renbp	Down	Yes	7.58734e-06	8.69738e-05	-0.668379
ENSMUSG00000004880	Lbr	Down	Yes	7.59882e-06	8.70601e-05	-0.34476
ENSMUSG00000032867	Fbxw8	Up	Yes	7.61446e-06	8.71939e-05	0.296927
ENSMUSG00000053070	Cfap300	Up	Yes	7.6253e-06	8.72726e-05	0.841699
ENSMUSG00000026797	Stxbp1	Up	Yes	7.735e-06	8.84374e-05	0.328905
ENSMUSG00000002546	Golga2	Up	Yes	7.73511e-06	8.84374e-05	0.308422
ENSMUSG00000027698	Nceh1	Down	Yes	7.74919e-06	8.85524e-05	-0.975651
ENSMUSG00000031639	Tlr3	Down	Yes	7.82005e-06	8.93158e-05	-0.351125
ENSMUSG00000024921	Smarca2	Up	Yes	7.87722e-06	8.99221e-05	0.258111
ENSMUSG00000039347	Atp6v0e2	Up	Yes	7.88705e-06	8.99876e-05	0.395314
ENSMUSG00000043613	Mmp3	Down	Yes	7.92016e-06	9.03186e-05	-1.54031
ENSMUSG00000040253	Gbp7	Down	Yes	8.00087e-06	9.11917e-05	-0.400958
ENSMUSG00000022883	Robo1	Up	Yes	8.01473e-06	9.13024e-05	0.47811
ENSMUSG00000030082	Sec61a1	Down	Yes	8.02168e-06	9.13343e-05	-0.294785
ENSMUSG00000031827	Cotl1	Down	Yes	8.05608e-06	9.16786e-05	-0.911798
ENSMUSG00000097532	Gm4349	Up	Yes	8.08397e-06	9.19484e-05	1.93514
ENSMUSG00000097451	Rian	Down	Yes	8.09503e-06	9.20049e-05	-0.663755
ENSMUSG00000049932	H2ax	Down	Yes	8.0973e-06	9.20049e-05	-0.63402
ENSMUSG00000023008	Fmnl3	Down	Yes	8.11049e-06	9.21073e-05	-0.613413
ENSMUSG00000039713	Plekhg5	Down	Yes	8.12583e-06	9.22338e-05	-0.434293
ENSMUSG00000042942	Greb1l	Up	Yes	8.21773e-06	9.32289e-05	0.819711
ENSMUSG00000027716	Trpc3	Down	Yes	8.22714e-06	9.32427e-05	-1.0119
ENSMUSG00000038188	Scarf1	Down	Yes	8.22742e-06	9.32427e-05	-0.743938
ENSMUSG00000050022	Amz1	Down	Yes	8.23346e-06	9.32632e-05	-0.890089
ENSMUSG00000039578	Ccser1	Down	Yes	8.2462e-06	9.33593e-05	-0.768669
ENSMUSG00000002603	Tgfb1	Down	Yes	8.27098e-06	9.35917e-05	-0.486391
ENSMUSG00000033478	Fhip2a	Down	Yes	8.31794e-06	9.40748e-05	-0.233615
ENSMUSG00000015291	Gdi1	Up	Yes	8.32411e-06	9.40962e-05	0.256955
ENSMUSG00000028184	Adgrl2	Down	Yes	8.5668e-06	9.67899e-05	-0.493264
ENSMUSG00000029372	Ppbp	Down	Yes	8.67233e-06	9.79319e-05	-1.41409
ENSMUSG00000028159	Dapp1	Down	Yes	8.75803e-06	9.88489e-05	-0.514322
ENSMUSG00000078249	Hmga1b	Up	Yes	8.80737e-06	9.93549e-05	1.86373
ENSMUSG00000097321	1700028E10Rik	Down	Yes	8.88248e-06	0.000100146	-1.27174
ENSMUSG00000020649	Rrm2	Down	Yes	8.88664e-06	0.000100146	-1.05354
ENSMUSG00000020773	Trim47	Down	Yes	8.91683e-06	0.000100435	-0.469305
ENSMUSG00000033538	Casp4	Down	Yes	8.95876e-06	0.000100856	-0.701587
ENSMUSG00000017677	Wsb1	Down	Yes	8.97418e-06	0.000100978	-0.430489
ENSMUSG00000020905	Usp43	Down	Yes	9.01122e-06	0.000101343	-0.919847
ENSMUSG00000032243	Itga11	Down	Yes	9.04298e-06	0.000101648	-0.640313
ENSMUSG00000082286	Pisd-ps1	Down	Yes	9.05825e-06	0.000101768	-0.544301
ENSMUSG00000047281	Sfn	Down	Yes	9.16544e-06	0.000102919	-1.20055
ENSMUSG00000029640	Usp12	Down	Yes	9.27385e-06	0.000104084	-0.314841
ENSMUSG00000029108	Pcdh7	Up	Yes	9.32496e-06	0.000104604	0.395466
ENSMUSG00000024663	Rab3il1	Down	Yes	9.38277e-06	0.000105199	-0.482421
ENSMUSG00000025198	Erlin1	Up	Yes	9.4221e-06	0.000105586	0.324417
ENSMUSG00000053898	Ech1	Up	Yes	9.45291e-06	0.000105877	0.518341
ENSMUSG00000063087	Zeb1os1	Down	Yes	9.46392e-06	0.000105947	-0.781546
ENSMUSG00000020189	Osbpl8	Down	Yes	9.48853e-06	0.000106168	-0.479128
ENSMUSG00000062232	Rapgef2	Down	Yes	9.52018e-06	0.000106468	-0.347727
ENSMUSG00000030868	Dctn5	Down	Yes	9.53775e-06	0.000106611	-0.335422
ENSMUSG00000116883	Gm49700	Up	Yes	9.56235e-06	0.000106831	1.24551
ENSMUSG00000035637	Grhpr	Up	Yes	9.5695e-06	0.000106857	0.569182
ENSMUSG00000041596	Nlrp5-ps	Down	Yes	9.5977e-06	0.000107117	-1.31048
ENSMUSG00000074676	Foxs1	Down	Yes	9.64967e-06	0.000107643	-0.960152
ENSMUSG00000052087	Rgs14	Down	Yes	9.68985e-06	0.000108036	-0.843622
ENSMUSG00000056770	Setd3	Up	Yes	9.74786e-06	0.000108628	0.301894
ENSMUSG00000043154	Ppp2r3a	Up	Yes	9.77302e-06	0.000108832	0.341351
ENSMUSG00000078490	Cfap74	Down	Yes	9.77605e-06	0.000108832	-1.04267
ENSMUSG00000021302	Ggps1	Down	Yes	9.80089e-06	0.000109054	-0.325984
ENSMUSG00000007670	Khsrp	Up	Yes	9.80919e-06	0.000109091	0.232195
ENSMUSG00000021712	Trim23	Up	Yes	9.83613e-06	0.000109335	0.373273
ENSMUSG00000045763	Basp1	Down	Yes	9.87506e-06	0.000109712	-0.910401
ENSMUSG00000029771	Irf5	Down	Yes	9.9787e-06	0.000110808	-0.826622
ENSMUSG00000021238	Aldh6a1	Up	Yes	1.00101e-05	0.0001111	0.627234
ENSMUSG00000022575	Gsdmd	Down	Yes	1.01025e-05	0.000112069	-0.448171
ENSMUSG00000047497	Adamts12	Down	Yes	1.02356e-05	0.000113479	-0.516207
ENSMUSG00000000958	Slc7a7	Down	Yes	1.02443e-05	0.000113479	-0.771606
ENSMUSG00000050541	Adra1b	Up	Yes	1.0245e-05	0.000113479	0.969851
ENSMUSG00000049538	Adamts16	Down	Yes	1.02546e-05	0.000113527	-0.759375
ENSMUSG00000086600	C030005K06Rik	Down	Yes	1.02739e-05	0.000113685	-1.68649
ENSMUSG00000105358	Gm43099	Up	Yes	1.03161e-05	0.000114094	0.559322
ENSMUSG00000070469	Adamtsl3	Down	Yes	1.03243e-05	0.000114127	-0.801616
ENSMUSG00000029167	Ppargc1a	Up	Yes	1.03543e-05	0.000114402	0.867473
ENSMUSG00000007655	Cav1	Up	Yes	1.04035e-05	0.000114887	0.423233
ENSMUSG00000039470	Zdhhc2	Up	Yes	1.04751e-05	0.00011562	0.776531
ENSMUSG00000029681	Bcl7b	Up	Yes	1.04864e-05	0.000115687	0.312899
ENSMUSG00000026110	Mgat4a	Down	Yes	1.05201e-05	0.000116	-0.502887
ENSMUSG00000035770	Dync1li2	Up	Yes	1.07079e-05	0.000118013	0.173007
ENSMUSG00000024066	Xdh	Up	Yes	1.07174e-05	0.000118057	0.311192
ENSMUSG00000107971	Gm44260	Down	Yes	1.07372e-05	0.000118217	-0.997982
[truncated: 29,080 more rows]

## Sheet: B6, HFD vs Chow
Ensembl ID	MGI symbol	Up/Down	Is significant	P-value	FDR	log2(Fold change)
ENSMUSG00000086141	9030622O22Rik	Down	Yes	1.42186e-28	2.70311e-24	-0.229879
ENSMUSG00000017493	Igfbp4	Down	Yes	3.55662e-28	2.99585e-24	-0.775423
ENSMUSG00000021277	Traf3	Up	Yes	4.72756e-28	2.99585e-24	0.828107
ENSMUSG00000039126	Prune2	Up	Yes	8.44853e-27	4.01538e-23	2.49577
ENSMUSG00000031980	Agt	Down	Yes	2.74926e-25	1.04532e-21	-1.87623
ENSMUSG00000024371	C2	Down	Yes	1.3136e-24	4.16214e-21	-1.54178
ENSMUSG00000058056	Palld	Up	Yes	2.12108e-24	5.76055e-21	1.52319
ENSMUSG00000020486	Septin4	Up	Yes	1.68533e-23	4.00496e-20	1.23206
ENSMUSG00000037936	Scarb1	Up	Yes	5.11274e-23	1.07998e-19	0.953624
ENSMUSG00000041696	Rasl12	Up	Yes	1.00355e-22	1.84331e-19	1.50854
ENSMUSG00000024777	Ppp2r5b	Up	Yes	1.06656e-22	1.84331e-19	1.52179
ENSMUSG00000038175	Mylip	Up	Yes	1.51291e-22	2.39682e-19	1.19009
ENSMUSG00000061397	Krt79	Up	Yes	2.18047e-22	3.18869e-19	1.92409
ENSMUSG00000071713	Csf2rb	Up	Yes	5.49828e-21	7.46627e-18	1.05655
ENSMUSG00000033082	Clec1a	Up	Yes	6.39308e-21	8.10259e-18	1.22342
ENSMUSG00000028494	Plin2	Up	Yes	1.05029e-20	1.24794e-17	1.27851
ENSMUSG00000024620	Pdgfrb	Up	Yes	1.82785e-20	2.04408e-17	0.969459
ENSMUSG00000065954	Tacc1	Down	Yes	3.31304e-20	3.42557e-17	-0.370282
ENSMUSG00000064225	Paqr9	Up	Yes	3.42359e-20	3.42557e-17	2.30245
ENSMUSG00000022010	Tsc22d1	Up	Yes	4.02811e-20	3.82892e-17	0.738114
ENSMUSG00000116581	Gm46565	Up	Yes	1.34822e-19	1.22053e-16	2.16947
ENSMUSG00000033530	Ttc7b	Up	Yes	2.08192e-19	1.79906e-16	0.671278
ENSMUSG00000004270	Lpcat3	Up	Yes	2.30443e-19	1.90476e-16	1.21371
ENSMUSG00000040016	Ptger3	Up	Yes	7.35762e-19	5.65254e-16	1.6047
ENSMUSG00000061780	Cfd	Down	Yes	7.43324e-19	5.65254e-16	-2.41083
ENSMUSG00000045294	Insig1	Up	Yes	2.18531e-18	1.59788e-15	1.93377
ENSMUSG00000019889	Ptprk	Up	Yes	2.84321e-18	1.96245e-15	1.00165
ENSMUSG00000033105	Lss	Up	Yes	2.89036e-18	1.96245e-15	1.552
ENSMUSG00000016194	Hsd11b1	Down	Yes	4.14754e-18	2.71893e-15	-1.56519
ENSMUSG00000044080	S100a1	Down	Yes	5.21206e-18	3.30288e-15	-1.31836
ENSMUSG00000024972	Lgals12	Down	Yes	6.00535e-18	3.68283e-15	-1.22428
ENSMUSG00000006764	Tph2	Up	Yes	6.92912e-18	4.11655e-15	3.22996
ENSMUSG00000018339	Gpx3	Down	Yes	1.27414e-17	7.34018e-15	-1.92781
ENSMUSG00000031708	Tecr	Up	Yes	1.60222e-17	8.95878e-15	0.99958
ENSMUSG00000045095	Magi1	Up	Yes	2.10812e-17	1.14507e-14	0.909661
ENSMUSG00000037031	Tspan15	Up	Yes	4.30334e-17	2.27252e-14	0.996947
ENSMUSG00000026749	Nek6	Up	Yes	5.3726e-17	2.7605e-14	0.842186
ENSMUSG00000035835	Plppr3	Down	Yes	6.45873e-17	3.23124e-14	-1.38402
ENSMUSG00000027177	Hipk3	Down	Yes	7.96399e-17	3.88214e-14	-0.896017
ENSMUSG00000032883	Acsl3	Up	Yes	9.21694e-17	4.38058e-14	1.18062
ENSMUSG00000042532	Golga7b	Up	Yes	9.833e-17	4.55939e-14	2.10711
ENSMUSG00000038217	Tlcd2	Up	Yes	1.21773e-16	5.51198e-14	1.76791
ENSMUSG00000021892	Sh3bp5	Up	Yes	1.34885e-16	5.9635e-14	0.812844
ENSMUSG00000071347	C1qtnf9	Up	Yes	3.00013e-16	1.27217e-13	1.08395
ENSMUSG00000018659	Pnpo	Down	Yes	3.01128e-16	1.27217e-13	-0.707808
ENSMUSG00000032401	Lctl	Up	Yes	4.69958e-16	1.94225e-13	2.40716
ENSMUSG00000033849	B3galt2	Down	Yes	7.86544e-16	3.18149e-13	-1.50382
ENSMUSG00000026880	Stom	Up	Yes	8.39156e-16	3.32358e-13	0.976292
ENSMUSG00000029581	Fscn1	Up	Yes	9.45152e-16	3.667e-13	1.18257
ENSMUSG00000039037	St6galnac5	Down	Yes	1.03195e-15	3.92367e-13	-2.18664
ENSMUSG00000004698	Hdac9	Up	Yes	1.25523e-15	4.67905e-13	1.45118
ENSMUSG00000032911	Cspg4	Up	Yes	1.80541e-15	6.60051e-13	1.17825
ENSMUSG00000024937	Ehbp1l1	Up	Yes	2.83279e-15	1.01288e-12	0.580246
ENSMUSG00000068735	Trp53i11	Up	Yes	2.92542e-15	1.01288e-12	1.36396
ENSMUSG00000029103	Lrpap1	Up	Yes	2.93031e-15	1.01288e-12	0.916493
ENSMUSG00000007107	Atp1a4	Up	Yes	3.03223e-15	1.02308e-12	2.22637
ENSMUSG00000023905	Tnfrsf12a	Up	Yes	3.06747e-15	1.02308e-12	1.07378
ENSMUSG00000037235	Mxd4	Up	Yes	3.799e-15	1.24522e-12	0.342546
ENSMUSG00000026672	Optn	Up	Yes	4.23844e-15	1.36571e-12	0.90892
ENSMUSG00000035186	Ubd	Up	Yes	4.56601e-15	1.44674e-12	2.90337
ENSMUSG00000000340	Dbt	Down	Yes	6.81523e-15	2.12401e-12	-0.858966
ENSMUSG00000019055	Plod1	Up	Yes	7.78337e-15	2.38661e-12	0.624442
ENSMUSG00000027435	Cd93	Up	Yes	8.45809e-15	2.55233e-12	1.13129
ENSMUSG00000022096	Hr	Up	Yes	8.68423e-15	2.5611e-12	1.38793
ENSMUSG00000026827	Gpd2	Down	Yes	8.75658e-15	2.5611e-12	-0.977253
ENSMUSG00000034810	Scn7a	Down	Yes	9.84428e-15	2.82967e-12	-1.11258
ENSMUSG00000002341	Ncan	Up	Yes	9.97254e-15	2.82967e-12	2.39598
ENSMUSG00000031790	Mmp15	Up	Yes	1.03977e-14	2.90693e-12	0.618045
ENSMUSG00000028763	Hspg2	Up	Yes	1.11766e-14	3.0794e-12	0.858481
ENSMUSG00000028565	Nfia	Down	Yes	1.16821e-14	3.17269e-12	-0.643531
ENSMUSG00000061411	Nol4l	Up	Yes	1.283e-14	3.43536e-12	0.779803
ENSMUSG00000033059	Pygb	Down	Yes	1.33137e-14	3.51537e-12	-0.982637
ENSMUSG00000036553	Sh3tc1	Up	Yes	1.36086e-14	3.54403e-12	0.801456
ENSMUSG00000046743	Fat4	Up	Yes	1.57075e-14	4.03535e-12	0.811167
ENSMUSG00000021474	Sfxn1	Down	Yes	1.91374e-14	4.85095e-12	-1.33646
ENSMUSG00000046230	Vps13a	Down	Yes	2.23412e-14	5.58854e-12	-0.499897
ENSMUSG00000009585	Apobec3	Up	Yes	2.28508e-14	5.64179e-12	0.82657
ENSMUSG00000021493	Pdlim7	Up	Yes	2.74697e-14	6.64411e-12	0.989382
ENSMUSG00000041801	Phlda3	Up	Yes	2.76095e-14	6.64411e-12	0.81881
ENSMUSG00000028649	Macf1	Up	Yes	2.88469e-14	6.85511e-12	0.397027
ENSMUSG00000033705	Stard9	Up	Yes	3.09113e-14	7.255e-12	0.686717
ENSMUSG00000049313	Sorl1	Up	Yes	4.05606e-14	9.39753e-12	1.2916
ENSMUSG00000035764	Fbxo45	Down	Yes	4.10286e-14	9.39753e-12	-0.975473
ENSMUSG00000028698	Pik3r3	Up	Yes	4.1623e-14	9.42018e-12	0.819433
ENSMUSG00000003526	Prodh	Down	Yes	4.27795e-14	9.56801e-12	-1.29198
ENSMUSG00000030917	Ldaf1	Down	Yes	4.89591e-14	1.08228e-11	-0.966705
ENSMUSG00000027533	Fabp5	Up	Yes	5.3664e-14	1.16511e-11	1.49679
ENSMUSG00000031246	Sh3bgrl	Down	Yes	5.3932e-14	1.16511e-11	-0.616461
ENSMUSG00000023945	Slc5a7	Up	Yes	5.52622e-14	1.17505e-11	2.03517
ENSMUSG00000027901	Dennd2d	Down	Yes	5.5628e-14	1.17505e-11	-1.86665
ENSMUSG00000058743	Kcnj14	Up	Yes	5.844e-14	1.22088e-11	2.30527
ENSMUSG00000025324	Atp10a	Up	Yes	6.20244e-14	1.28168e-11	0.971088
ENSMUSG00000035954	Dock4	Up	Yes	6.99503e-14	1.42992e-11	0.61849
ENSMUSG00000024589	Nedd4l	Up	Yes	7.51535e-14	1.51994e-11	0.945259
ENSMUSG00000036356	Csgalnact1	Up	Yes	7.71293e-14	1.54348e-11	1.02404
ENSMUSG00000007891	Ctsd	Up	Yes	9.38899e-14	1.85931e-11	1.03249
ENSMUSG00000031700	Gpt2	Down	Yes	9.68669e-14	1.89849e-11	-0.968413
ENSMUSG00000031936	Hephl1	Up	Yes	1.10229e-13	2.13832e-11	2.6169
ENSMUSG00000022385	Gtse1	Up	Yes	1.15181e-13	2.21182e-11	2.33529
ENSMUSG00000020656	Grhl1	Down	Yes	1.20601e-13	2.29275e-11	-1.01495
ENSMUSG00000015354	Pcolce2	Up	Yes	1.32659e-13	2.49701e-11	1.585
ENSMUSG00000038776	Ephx1	Up	Yes	1.40917e-13	2.62644e-11	0.893812
ENSMUSG00000026335	Pam	Up	Yes	1.52515e-13	2.81501e-11	1.09397
ENSMUSG00000040147	Maob	Down	Yes	1.69174e-13	3.09248e-11	-0.993767
ENSMUSG00000035168	Tanc1	Up	Yes	1.92678e-13	3.48857e-11	0.615425
ENSMUSG00000021360	Gcnt2	Up	Yes	2.39031e-13	4.287e-11	1.05673
ENSMUSG00000048126	Col6a3	Up	Yes	2.48356e-13	4.41261e-11	1.09065
ENSMUSG00000029406	Pitpnm2	Up	Yes	2.57664e-13	4.5356e-11	0.579999
ENSMUSG00000020167	Tcf3	Up	Yes	2.68715e-13	4.68673e-11	0.454144
ENSMUSG00000079685	Ulbp1	Up	Yes	2.97445e-13	5.14067e-11	1.28535
ENSMUSG00000030409	Dmpk	Up	Yes	3.16112e-13	5.38201e-11	1.08928
ENSMUSG00000028751	Pla2g2e	Up	Yes	3.17072e-13	5.38201e-11	1.88445
ENSMUSG00000004814	Ccl24	Down	Yes	3.69006e-13	6.20811e-11	-1.21192
ENSMUSG00000063015	Ccni	Down	Yes	4.0674e-13	6.78293e-11	-0.586395
ENSMUSG00000037112	Sik2	Down	Yes	4.37136e-13	7.22643e-11	-0.980594
ENSMUSG00000035778	Ggta1	Up	Yes	4.4807e-13	7.34332e-11	0.789243
ENSMUSG00000067377	Tspan6	Up	Yes	4.68667e-13	7.61524e-11	0.834863
ENSMUSG00000055737	Ghr	Down	Yes	4.82638e-13	7.77579e-11	-0.571731
ENSMUSG00000048376	F2r	Up	Yes	5.43053e-13	8.67561e-11	1.22503
ENSMUSG00000006932	Ctnnb1	Up	Yes	5.67375e-13	8.98864e-11	0.290319
ENSMUSG00000043673	Kcns3	Down	Yes	5.75582e-13	9.0433e-11	-0.976085
ENSMUSG00000043556	Fbxl7	Up	Yes	6.60829e-13	1.02975e-10	0.730162
ENSMUSG00000114538	Gm31517	Down	Yes	6.73466e-13	1.04092e-10	-2.0882
ENSMUSG00000030806	Stx1b	Down	Yes	6.86953e-13	1.0532e-10	-1.22985
ENSMUSG00000085912	Trp53cor1	Up	Yes	7.65668e-13	1.16449e-10	1.88504
ENSMUSG00000021242	Npc2	Up	Yes	7.86115e-13	1.1861e-10	0.931384
ENSMUSG00000042429	Adora1	Up	Yes	8.00072e-13	1.19765e-10	0.940503
ENSMUSG00000041828	Abca8a	Down	Yes	8.23889e-13	1.22367e-10	-0.649531
ENSMUSG00000028664	Ephb2	Up	Yes	8.79402e-13	1.29599e-10	1.5638
ENSMUSG00000051375	Pcdh1	Up	Yes	9.41976e-13	1.37753e-10	0.973714
ENSMUSG00000027684	Mecom	Up	Yes	9.96726e-13	1.44647e-10	1.07033
ENSMUSG00000070436	Serpinh1	Up	Yes	1.01832e-12	1.46661e-10	0.933457
ENSMUSG00000019817	Plagl1	Down	Yes	1.02616e-12	1.46678e-10	-1.28169
ENSMUSG00000027983	Cyp2u1	Up	Yes	1.04906e-12	1.48833e-10	0.709762
ENSMUSG00000030123	Plxnd1	Up	Yes	1.06307e-12	1.48876e-10	0.930089
ENSMUSG00000038064	Cldn22	Down	Yes	1.06502e-12	1.48876e-10	-1.72924
ENSMUSG00000035441	Myo1d	Up	Yes	1.07503e-12	1.49177e-10	0.753188
ENSMUSG00000031871	Cdh5	Up	Yes	1.11366e-12	1.53418e-10	0.993759
ENSMUSG00000042401	Crtac1	Up	Yes	1.22455e-12	1.67482e-10	1.75809
ENSMUSG00000043505	Gimap5	Up	Yes	1.27604e-12	1.73277e-10	1.06815
ENSMUSG00000014444	Piezo1	Up	Yes	1.30458e-12	1.75897e-10	0.698321
ENSMUSG00000021478	Drd1	Down	Yes	1.37431e-12	1.83993e-10	-1.77759
ENSMUSG00000070423	Or51e1	Up	Yes	1.59098e-12	2.11511e-10	1.6
ENSMUSG00000005268	Prlr	Down	Yes	1.74194e-12	2.29972e-10	-0.931776
ENSMUSG00000021171	Esyt2	Up	Yes	1.86514e-12	2.43971e-10	0.362898
ENSMUSG00000041329	Atp1b2	Up	Yes	1.87364e-12	2.43971e-10	1.06174
ENSMUSG00000024940	Ltbp3	Up	Yes	2.06218e-12	2.66695e-10	0.51578
ENSMUSG00000044252	Osbpl1a	Down	Yes	2.17229e-12	2.79037e-10	-0.688921
ENSMUSG00000000753	Serpinf1	Up	Yes	2.32115e-12	2.96157e-10	1.247
ENSMUSG00000035476	Tab3	Down	Yes	2.61075e-12	3.30886e-10	-0.668414
ENSMUSG00000022965	Ifngr2	Up	Yes	2.69813e-12	3.39696e-10	0.639947
ENSMUSG00000032735	Ablim3	Up	Yes	2.78376e-12	3.48172e-10	0.964913
ENSMUSG00000036718	Micall2	Up	Yes	2.83402e-12	3.52141e-10	1.36649
ENSMUSG00000050530	Fam171a1	Up	Yes	2.85625e-12	3.52599e-10	0.71744
ENSMUSG00000033721	Vav3	Up	Yes	2.89219e-12	3.54732e-10	0.778259
ENSMUSG00000035566	Pcdh17	Up	Yes	2.98573e-12	3.63857e-10	1.39682
ENSMUSG00000049999	Ppp1r3d	Up	Yes	3.23961e-12	3.92281e-10	1.06874
ENSMUSG00000039156	Stim2	Up	Yes	3.44095e-12	4.14024e-10	0.805653
ENSMUSG00000081058	H3c15	Up	Yes	3.80832e-12	4.55345e-10	1.67437
ENSMUSG00000028184	Adgrl2	Up	Yes	3.85949e-12	4.5858e-10	0.799486
ENSMUSG00000004837	Grap	Up	Yes	3.94085e-12	4.65339e-10	0.899121
ENSMUSG00000041870	Ankrd13a	Up	Yes	4.00229e-12	4.69676e-10	0.4149
ENSMUSG00000014786	Slc9a5	Up	Yes	4.37115e-12	5.09815e-10	1.23701
ENSMUSG00000029309	Sparcl1	Up	Yes	4.40302e-12	5.10402e-10	0.534633
ENSMUSG00000075296	Aldh3b2	Up	Yes	4.86319e-12	5.60328e-10	1.34807
ENSMUSG00000032380	Dapk2	Up	Yes	4.94584e-12	5.66418e-10	0.993721
ENSMUSG00000022537	Tmem44	Up	Yes	5.15807e-12	5.86112e-10	0.946978
ENSMUSG00000050697	Prkaa1	Down	Yes	5.17946e-12	5.86112e-10	-0.564041
ENSMUSG00000001300	Efnb2	Up	Yes	5.25947e-12	5.91644e-10	0.98568
ENSMUSG00000021108	Prkch	Up	Yes	5.94736e-12	6.61742e-10	1.09403
ENSMUSG00000085519	Gm13703	Up	Yes	5.95223e-12	6.61742e-10	2.28377
ENSMUSG00000031283	Chrdl1	Down	Yes	6.42238e-12	7.0986e-10	-1.36702
ENSMUSG00000009569	Mrtfb	Up	Yes	6.54283e-12	7.18993e-10	0.656045
ENSMUSG00000034390	Cmip	Up	Yes	6.76233e-12	7.3782e-10	0.655792
ENSMUSG00000035258	Abi3bp	Down	Yes	6.79178e-12	7.3782e-10	-0.830401
ENSMUSG00000062257	Opcml	Down	Yes	7.66247e-12	8.27677e-10	-1.06329
ENSMUSG00000057098	Ebf1	Down	Yes	7.77144e-12	8.33052e-10	-0.51343
ENSMUSG00000070369	Itgad	Up	Yes	7.79986e-12	8.33052e-10	2.63664
ENSMUSG00000026879	Gsn	Down	Yes	7.91906e-12	8.41057e-10	-1.02107
ENSMUSG00000020484	Xbp1	Down	Yes	8.1949e-12	8.65518e-10	-0.782726
ENSMUSG00000050373	Snx21	Down	Yes	8.35049e-12	8.73553e-10	-0.523954
ENSMUSG00000024479	Mal2	Up	Yes	8.36288e-12	8.73553e-10	1.41524
ENSMUSG00000048065	Cyb5r2	Up	Yes	8.47036e-12	8.79945e-10	2.07748
ENSMUSG00000024440	Pcdh12	Up	Yes	8.72257e-12	9.01221e-10	1.15821
ENSMUSG00000070733	Fryl	Up	Yes	8.82333e-12	9.06704e-10	0.54048
ENSMUSG00000058454	Dhcr7	Up	Yes	8.91644e-12	9.11346e-10	1.52843
ENSMUSG00000028487	Bnc2	Down	Yes	1.02197e-11	1.03897e-09	-0.960011
ENSMUSG00000029722	Agfg2	Up	Yes	1.04285e-11	1.05456e-09	0.589743
ENSMUSG00000032349	Elovl5	Up	Yes	1.18585e-11	1.19281e-09	0.534206
ENSMUSG00000051166	Eml5	Down	Yes	1.20962e-11	1.21032e-09	-0.844372
ENSMUSG00000051596	Otop1	Up	Yes	1.23377e-11	1.22803e-09	2.16785
ENSMUSG00000004631	Sgce	Down	Yes	1.27269e-11	1.26017e-09	-0.488289
ENSMUSG00000027224	Duoxa1	Up	Yes	1.32667e-11	1.3068e-09	1.7953
ENSMUSG00000025854	Fam20c	Up	Yes	1.3451e-11	1.31813e-09	1.29721
ENSMUSG00000022272	Myo10	Up	Yes	1.38546e-11	1.35034e-09	1.0406
ENSMUSG00000060260	Pwwp2b	Up	Yes	1.39218e-11	1.35034e-09	0.96406
ENSMUSG00000028161	Ppp3ca	Up	Yes	1.45402e-11	1.39927e-09	0.409147
ENSMUSG00000021182	Ccdc88c	Up	Yes	1.45734e-11	1.39927e-09	0.936801
ENSMUSG00000074743	Thbd	Down	Yes	1.48686e-11	1.42044e-09	-1.2616
ENSMUSG00000021238	Aldh6a1	Down	Yes	1.70193e-11	1.61777e-09	-0.9796
ENSMUSG00000041112	Elmo1	Up	Yes	1.91192e-11	1.80834e-09	0.78386
ENSMUSG00000045382	Cxcr4	Up	Yes	2.03718e-11	1.91727e-09	1.10935
ENSMUSG00000023845	Lnpep	Down	Yes	2.07926e-11	1.94723e-09	-0.549743
ENSMUSG00000020458	Rtn4	Up	Yes	2.08956e-11	1.94728e-09	0.754483
ENSMUSG00000076928	Trac	Up	Yes	2.17293e-11	2.0151e-09	2.483
ENSMUSG00000054555	Adam12	Up	Yes	2.20102e-11	2.03124e-09	1.57129
ENSMUSG00000038446	Cdc40	Down	Yes	2.24199e-11	2.05906e-09	-0.528795
ENSMUSG00000021253	Tgfb3	Down	Yes	2.29497e-11	2.09758e-09	-0.681113
ENSMUSG00000027900	Dram2	Down	Yes	2.31321e-11	2.10414e-09	-0.497769
ENSMUSG00000108912	E230020D15Rik	Up	Yes	2.3782e-11	2.15295e-09	1.17108
ENSMUSG00000040479	Dgkz	Up	Yes	2.4708e-11	2.22584e-09	0.718817
ENSMUSG00000048572	Tmem252	Up	Yes	2.48213e-11	2.22584e-09	1.6242
ENSMUSG00000025537	Phkg1	Down	Yes	2.61451e-11	2.33355e-09	-1.09373
ENSMUSG00000039081	Zfp503	Down	Yes	2.74208e-11	2.43597e-09	-0.683457
ENSMUSG00000025203	Scd2	Up	Yes	2.8073e-11	2.4823e-09	1.97242
ENSMUSG00000048387	Osr1	Down	Yes	2.91572e-11	2.56624e-09	-1.136
ENSMUSG00000044338	Aplnr	Up	Yes	3.17462e-11	2.78123e-09	1.69903
ENSMUSG00000032058	Ppp2r1b	Down	Yes	3.62481e-11	3.16106e-09	-0.761482
ENSMUSG00000031605	Klhl2	Down	Yes	3.81614e-11	3.31273e-09	-1.19891
ENSMUSG00000070738	Dgkd	Down	Yes	3.8613e-11	3.33669e-09	-0.396689
ENSMUSG00000015980	Lrrc27	Up	Yes	4.09969e-11	3.52666e-09	1.15773
ENSMUSG00000020672	Sntg2	Down	Yes	4.15644e-11	3.55937e-09	-1.31423
ENSMUSG00000032332	Col12a1	Up	Yes	4.30553e-11	3.67052e-09	1.61962
ENSMUSG00000005803	Sqor	Down	Yes	4.5013e-11	3.82028e-09	-1.1392
ENSMUSG00000042700	Sipa1l1	Up	Yes	4.8855e-11	4.12792e-09	0.608551
ENSMUSG00000003228	Grk5	Up	Yes	4.96497e-11	4.17651e-09	0.796707
ENSMUSG00000041417	Pik3r1	Down	Yes	5.04959e-11	4.22898e-09	-0.840991
ENSMUSG00000005534	Insr	Down	Yes	5.40411e-11	4.49434e-09	-0.55989
ENSMUSG00000030102	Itpr1	Up	Yes	5.41372e-11	4.49434e-09	0.530916
ENSMUSG00000028980	H6pd	Down	Yes	5.48342e-11	4.5324e-09	-0.626681
ENSMUSG00000024664	Fads3	Up	Yes	5.54043e-11	4.5597e-09	0.73324
ENSMUSG00000046532	Ar	Down	Yes	6.1106e-11	5.00727e-09	-0.821068
ENSMUSG00000021798	Ldb3	Up	Yes	6.40102e-11	5.22274e-09	0.980598
ENSMUSG00000024768	Lipf	Up	Yes	6.5221e-11	5.29879e-09	2.45932
ENSMUSG00000027605	Acss2	Up	Yes	6.65535e-11	5.38404e-09	1.66218
ENSMUSG00000031530	Dusp4	Down	Yes	7.01483e-11	5.6508e-09	-0.886827
ENSMUSG00000030110	Ret	Up	Yes	7.20157e-11	5.77676e-09	1.13378
ENSMUSG00000026657	Frmd4a	Up	Yes	7.62358e-11	6.08957e-09	0.800792
ENSMUSG00000031295	Phka2	Down	Yes	7.68477e-11	6.11277e-09	-0.646829
ENSMUSG00000024736	Tmem132a	Up	Yes	7.98858e-11	6.32481e-09	1.25849
ENSMUSG00000086546	Gm13709	Up	Yes	8.01788e-11	6.32481e-09	2.35324
ENSMUSG00000010936	Vac14	Up	Yes	8.18229e-11	6.42783e-09	0.900777
ENSMUSG00000059248	Septin9	Up	Yes	8.24504e-11	6.45047e-09	1.24546
ENSMUSG00000005233	Spc25	Up	Yes	8.57196e-11	6.67875e-09	1.99386
ENSMUSG00000019846	Lama4	Down	Yes	9.04091e-11	7.00197e-09	-0.472766
ENSMUSG00000057963	Itpk1	Up	Yes	9.06047e-11	7.00197e-09	1.19694
ENSMUSG00000035107	Dcbld2	Up	Yes	1.0005e-10	7.70064e-09	0.828233
ENSMUSG00000009418	Nav1	Up	Yes	1.02732e-10	7.87518e-09	0.383269
ENSMUSG00000037347	Chst7	Up	Yes	1.04561e-10	7.98315e-09	1.04819
ENSMUSG00000009281	Rarres2	Up	Yes	1.15568e-10	8.78826e-09	0.618504
ENSMUSG00000020827	Mink1	Up	Yes	1.16732e-10	8.84137e-09	0.391376
ENSMUSG00000019990	Pde7b	Up	Yes	1.18165e-10	8.91443e-09	1.21203
ENSMUSG00000020160	Meis1	Down	Yes	1.28477e-10	9.65408e-09	-0.711682
ENSMUSG00000035226	Rims4	Up	Yes	1.31019e-10	9.80634e-09	1.20032
ENSMUSG00000014195	Dnajc7	Down	Yes	1.32469e-10	9.87596e-09	-0.345529
ENSMUSG00000027469	Tpx2	Up	Yes	1.33381e-10	9.90509e-09	1.68165
ENSMUSG00000038264	Sema7a	Up	Yes	1.35174e-10	9.99919e-09	1.27749
ENSMUSG00000021068	Nin	Up	Yes	1.36273e-10	1.00414e-08	0.380733
ENSMUSG00000022895	Ets2	Up	Yes	1.3961e-10	1.02476e-08	0.76944
ENSMUSG00000031545	Gpat4	Down	Yes	1.4425e-10	1.05475e-08	-0.764026
ENSMUSG00000020264	Slc36a2	Up	Yes	1.47111e-10	1.07154e-08	1.11189
ENSMUSG00000005360	Slc1a3	Down	Yes	1.54414e-10	1.12044e-08	-1.50282
ENSMUSG00000023915	Tnfrsf21	Up	Yes	1.61727e-10	1.16905e-08	1.20007
ENSMUSG00000025815	Dhtkd1	Down	Yes	1.69278e-10	1.219e-08	-0.759284
ENSMUSG00000029455	Aldh2	Down	Yes	1.74334e-10	1.25058e-08	-0.857699
ENSMUSG00000002550	Uck1	Down	Yes	1.74979e-10	1.25058e-08	-0.754823
ENSMUSG00000008398	Elk3	Up	Yes	1.87009e-10	1.33155e-08	0.595025
ENSMUSG00000020130	Tbc1d15	Down	Yes	1.95911e-10	1.38973e-08	-0.397702
ENSMUSG00000000266	Mid2	Up	Yes	2.1923e-10	1.54769e-08	0.386692
ENSMUSG00000060568	Fam78b	Up	Yes	2.19807e-10	1.54769e-08	1.07032
ENSMUSG00000017754	Pltp	Up	Yes	2.20998e-10	1.55033e-08	1.06295
ENSMUSG00000027082	Tfpi	Down	Yes	2.26402e-10	1.5824e-08	-0.874506
ENSMUSG00000022074	Tnfrsf10b	Up	Yes	2.31693e-10	1.61345e-08	0.997752
ENSMUSG00000017715	Pgs1	Up	Yes	2.3681e-10	1.64307e-08	0.449377
ENSMUSG00000036698	Ago2	Up	Yes	2.42196e-10	1.67432e-08	0.439469
ENSMUSG00000045827	Serpinb9	Up	Yes	2.53771e-10	1.74798e-08	0.697131
ENSMUSG00000052632	Asap2	Up	Yes	2.60622e-10	1.7887e-08	0.535642
ENSMUSG00000041736	Tspo	Down	Yes	2.64139e-10	1.80631e-08	-0.748235
ENSMUSG00000039873	Neurl2	Up	Yes	2.65457e-10	1.80882e-08	1.34006
ENSMUSG00000044405	Adig	Down	Yes	2.80736e-10	1.90609e-08	-0.977237
ENSMUSG00000032878	Ccdc85a	Up	Yes	3.08049e-10	2.07995e-08	0.910448
ENSMUSG00000003518	Dusp3	Up	Yes	3.0853e-10	2.07995e-08	0.490752
ENSMUSG00000045975	C2cd2	Up	Yes	3.19686e-10	2.14755e-08	0.667051
ENSMUSG00000026817	Ak1	Up	Yes	3.38299e-10	2.26458e-08	0.758223
ENSMUSG00000039934	Gsap	Up	Yes	3.42769e-10	2.28645e-08	0.90905
ENSMUSG00000047409	Ctdspl	Down	Yes	3.45484e-10	2.2965e-08	-0.609956
ENSMUSG00000036961	Wnt8b	Up	Yes	3.5772e-10	2.36955e-08	2.02474
ENSMUSG00000040289	Hey1	Up	Yes	3.61632e-10	2.38252e-08	1.12558
ENSMUSG00000062995	Ica1	Up	Yes	3.62185e-10	2.38252e-08	0.775832
ENSMUSG00000024845	Tmem134	Down	Yes	3.657e-10	2.39735e-08	-0.851816
ENSMUSG00000056133	Unc93a2	Down	Yes	3.77005e-10	2.46297e-08	-1.80079
ENSMUSG00000006517	Mvd	Up	Yes	3.80368e-10	2.47643e-08	1.35112
ENSMUSG00000024534	Sncaip	Up	Yes	3.92687e-10	2.54791e-08	1.0941
ENSMUSG00000013698	Pea15a	Up	Yes	3.9711e-10	2.56785e-08	0.737301
ENSMUSG00000031565	Fgfr1	Down	Yes	4.08875e-10	2.63496e-08	-0.440239
ENSMUSG00000052392	Acot4	Down	Yes	4.24063e-10	2.7236e-08	-1.11305
ENSMUSG00000027439	Gzf1	Down	Yes	4.77884e-10	3.05894e-08	-0.696427
ENSMUSG00000024538	Ppic	Up	Yes	5.38633e-10	3.43623e-08	0.828712
ENSMUSG00000020695	Mrc2	Up	Yes	5.52459e-10	3.51264e-08	1.97803
ENSMUSG00000038319	Kcnh2	Up	Yes	5.74712e-10	3.63058e-08	1.47995
ENSMUSG00000057729	Prtn3	Down	Yes	5.74828e-10	3.63058e-08	-1.7873
ENSMUSG00000032050	Rdx	Down	Yes	6.0679e-10	3.81976e-08	-0.272923
ENSMUSG00000027380	Acoxl	Up	Yes	6.09057e-10	3.82138e-08	2.35646
ENSMUSG00000002808	Epdr1	Up	Yes	6.28576e-10	3.93088e-08	0.922725
ENSMUSG00000075324	Fign	Down	Yes	6.92954e-10	4.31926e-08	-1.16827
ENSMUSG00000026305	Lrrfip1	Up	Yes	7.00006e-10	4.34896e-08	0.641158
ENSMUSG00000106458	Gm42633	Up	Yes	7.1641e-10	4.42401e-08	1.40352
ENSMUSG00000026589	Sec16b	Down	Yes	7.16741e-10	4.42401e-08	-0.525108
ENSMUSG00000001663	Gstt1	Down	Yes	7.52937e-10	4.63239e-08	-1.0566
ENSMUSG00000047454	Gphn	Down	Yes	7.63415e-10	4.6817e-08	-0.55871
ENSMUSG00000034413	Neurl1b	Up	Yes	7.9975e-10	4.88876e-08	0.933392
ENSMUSG00000024308	Tapbp	Up	Yes	8.03779e-10	4.89764e-08	0.510286
ENSMUSG00000021256	Vash1	Up	Yes	8.56596e-10	5.19436e-08	0.941101
ENSMUSG00000093930	Hmgcs1	Up	Yes	8.57939e-10	5.19436e-08	1.2969
ENSMUSG00000079481	Nhsl2	Up	Yes	8.70824e-10	5.25563e-08	0.584496
ENSMUSG00000042284	Itga1	Up	Yes	8.80495e-10	5.29718e-08	0.635844
ENSMUSG00000022489	Pde1b	Up	Yes	9.52141e-10	5.71014e-08	0.811193
ENSMUSG00000030609	Aen	Up	Yes	1.01757e-09	6.08332e-08	0.696051
ENSMUSG00000037685	Atp8a1	Up	Yes	1.0324e-09	6.15265e-08	0.685467
ENSMUSG00000041845	Rhod	Up	Yes	1.03883e-09	6.17161e-08	0.865813
ENSMUSG00000024914	Drap1	Down	Yes	1.0561e-09	6.25467e-08	-0.72756
ENSMUSG00000023068	Nus1	Up	Yes	1.09299e-09	6.45303e-08	0.511498
ENSMUSG00000020788	Atp2a3	Up	Yes	1.13107e-09	6.65722e-08	1.04953
ENSMUSG00000027111	Itga6	Up	Yes	1.14738e-09	6.73234e-08	0.734636
ENSMUSG00000024030	Abcg1	Up	Yes	1.15941e-09	6.78201e-08	1.05347
ENSMUSG00000016024	Lbp	Up	Yes	1.16563e-09	6.7975e-08	1.33657
ENSMUSG00000049804	Armcx4	Up	Yes	1.18482e-09	6.88829e-08	0.775539
ENSMUSG00000003477	Inmt	Down	Yes	1.20168e-09	6.96501e-08	-1.97469
ENSMUSG00000061838	Suclg2	Down	Yes	1.22589e-09	7.08369e-08	-0.693846
ENSMUSG00000027893	Ahcyl1	Down	Yes	1.24805e-09	7.18988e-08	-0.369201
ENSMUSG00000028988	Ctnnbip1	Up	Yes	1.27021e-09	7.29428e-08	0.616001
ENSMUSG00000027254	Map1a	Up	Yes	1.27384e-09	7.29428e-08	1.34128
ENSMUSG00000028896	Rcc1	Up	Yes	1.28365e-09	7.3284e-08	0.877156
ENSMUSG00000042121	Ssh1	Up	Yes	1.31318e-09	7.47451e-08	0.367589
ENSMUSG00000037348	Paqr7	Up	Yes	1.3721e-09	7.78658e-08	0.99148
ENSMUSG00000059173	Pde1a	Down	Yes	1.38438e-09	7.83289e-08	-0.985084
ENSMUSG00000037236	Matr3	Down	Yes	1.40287e-09	7.91394e-08	-0.423479
ENSMUSG00000044469	Tnfaip8l1	Up	Yes	1.41497e-09	7.9586e-08	1.18037
ENSMUSG00000032307	Ube2q2	Down	Yes	1.47466e-09	8.26986e-08	-0.452907
ENSMUSG00000027513	Pck1	Down	Yes	1.49334e-09	8.34e-08	-1.29162
ENSMUSG00000021313	Ryr2	Up	Yes	1.49594e-09	8.34e-08	1.79485
ENSMUSG00000024924	Vldlr	Up	Yes	1.5149e-09	8.42096e-08	0.807167
ENSMUSG00000070476	Fam217b	Up	Yes	1.52268e-09	8.43954e-08	0.975375
ENSMUSG00000056427	Slit3	Down	Yes	1.56433e-09	8.64518e-08	-0.671292
ENSMUSG00000025862	Stag2	Down	Yes	1.67949e-09	9.25473e-08	-0.392372
ENSMUSG00000040213	Kyat3	Down	Yes	1.74294e-09	9.57661e-08	-0.880296
ENSMUSG00000031480	Thsd1	Up	Yes	1.78387e-09	9.76828e-08	0.944595
ENSMUSG00000062901	Klhl24	Down	Yes	1.78858e-09	9.76828e-08	-0.461264
ENSMUSG00000037613	Tnfrsf23	Up	Yes	1.79324e-09	9.76828e-08	1.30898
ENSMUSG00000020846	Rflnb	Up	Yes	1.84018e-09	9.99532e-08	0.523772
ENSMUSG00000037474	Dtl	Up	Yes	1.89105e-09	1.02424e-07	1.17738
ENSMUSG00000068036	Afdn	Up	Yes	1.90923e-09	1.03115e-07	0.486092
ENSMUSG00000002058	Unc119	Up	Yes	1.96505e-09	1.05829e-07	1.21615
ENSMUSG00000035929	H2-Q4	Up	Yes	1.98733e-09	1.06726e-07	0.643359
ENSMUSG00000037605	Adgrl3	Up	Yes	2.023e-09	1.08147e-07	1.00899
ENSMUSG00000001517	Foxm1	Up	Yes	2.02516e-09	1.08147e-07	1.21882
ENSMUSG00000021779	Thrb	Down	Yes	2.05875e-09	1.09633e-07	-0.824619
ENSMUSG00000050666	Vstm4	Up	Yes	2.0903e-09	1.11002e-07	0.912912
ENSMUSG00000050147	F2rl3	Up	Yes	2.10039e-09	1.11227e-07	1.70289
ENSMUSG00000025178	Pi4k2a	Up	Yes	2.10978e-09	1.11414e-07	0.588697
ENSMUSG00000039304	Tnfsf10	Up	Yes	2.1567e-09	1.13576e-07	1.13171
ENSMUSG00000056413	Adap1	Up	Yes	2.20231e-09	1.15432e-07	0.920945
ENSMUSG00000043467	Zbtb37	Down	Yes	2.20408e-09	1.15432e-07	-0.404315
ENSMUSG00000028238	Atp6v0d2	Up	Yes	2.24076e-09	1.17031e-07	2.09887
ENSMUSG00000022292	Rrm2b	Down	Yes	2.25227e-09	1.17309e-07	-0.479703
ENSMUSG00000003199	Mpnd	Down	Yes	2.33282e-09	1.21173e-07	-0.444502
ENSMUSG00000057672	Pkn1	Up	Yes	2.35327e-09	1.21902e-07	0.390869
ENSMUSG00000050105	Fam110d	Up	Yes	2.40439e-09	1.24211e-07	1.04609
ENSMUSG00000009905	Kdsr	Down	Yes	2.41826e-09	1.2459e-07	-0.63874
ENSMUSG00000021185	Dglucy	Up	Yes	2.44798e-09	1.2578e-07	0.834755
ENSMUSG00000028059	Arhgef2	Up	Yes	2.47641e-09	1.26898e-07	0.561477
ENSMUSG00000026821	Ralgds	Up	Yes	2.51162e-09	1.28356e-07	0.473636
ENSMUSG00000037225	Fgf2	Down	Yes	2.54657e-09	1.29793e-07	-1.00345
ENSMUSG00000056973	Ces1d	Down	Yes	2.5686e-09	1.30566e-07	-1.3132
ENSMUSG00000057236	Rbbp4	Down	Yes	2.67002e-09	1.35359e-07	-0.460223
ENSMUSG00000020717	Pecam1	Up	Yes	2.70976e-09	1.37009e-07	0.847385
ENSMUSG00000027316	Gfra4	Down	Yes	2.72651e-09	1.3749e-07	-1.10861
ENSMUSG00000016087	Fli1	Up	Yes	2.84341e-09	1.43006e-07	0.642328
ENSMUSG00000022365	Derl1	Down	Yes	2.8757e-09	1.44248e-07	-0.588685
ENSMUSG00000034854	Mfsd12	Up	Yes	2.91727e-09	1.45948e-07	0.865683
ENSMUSG00000015597	Zfp318	Down	Yes	2.95765e-09	1.4758e-07	-0.325683
ENSMUSG00000040111	Gramd1b	Up	Yes	3.02103e-09	1.50347e-07	0.927079
ENSMUSG00000071847	Apcdd1	Down	Yes	3.03828e-09	1.50811e-07	-0.81087
ENSMUSG00000042659	Arrdc4	Up	Yes	3.05194e-09	1.51095e-07	0.414933
ENSMUSG00000039100	Marchf6	Down	Yes	3.06827e-09	1.5119e-07	-0.364354
ENSMUSG00000046329	Slc25a23	Down	Yes	3.06976e-09	1.5119e-07	-0.715573
ENSMUSG00000030029	Lrig1	Down	Yes	3.19924e-09	1.5716e-07	-0.655031
ENSMUSG00000050069	Grem2	Down	Yes	3.28497e-09	1.60955e-07	-1.98699
ENSMUSG00000004562	Arhgef40	Up	Yes	3.30785e-09	1.61659e-07	0.462006
ENSMUSG00000032527	Pccb	Down	Yes	3.39371e-09	1.65276e-07	-0.674895
ENSMUSG00000005413	Hmox1	Up	Yes	3.39924e-09	1.65276e-07	1.04149
ENSMUSG00000029992	Gfpt1	Down	Yes	3.4712e-09	1.68344e-07	-0.361425
ENSMUSG00000046727	Cystm1	Up	Yes	3.56111e-09	1.72265e-07	1.04297
ENSMUSG00000003420	Fcgrt	Down	Yes	3.65656e-09	1.76434e-07	-0.564245
ENSMUSG00000025809	Itgb1	Up	Yes	3.77993e-09	1.81925e-07	0.294385
ENSMUSG00000020377	Ltc4s	Up	Yes	3.93119e-09	1.88727e-07	0.731481
ENSMUSG00000024812	Tjp2	Up	Yes	3.99553e-09	1.91333e-07	0.557669
ENSMUSG00000031253	Srpx2	Up	Yes	4.04766e-09	1.93342e-07	1.00242
ENSMUSG00000036985	Zdhhc9	Up	Yes	4.08414e-09	1.94595e-07	0.483735
ENSMUSG00000033022	Cdo1	Down	Yes	4.12398e-09	1.96003e-07	-0.654508
ENSMUSG00000031093	Dock11	Down	Yes	4.31618e-09	2.04626e-07	-0.899371
ENSMUSG00000044350	Lacc1	Up	Yes	4.33602e-09	2.05055e-07	0.969471
ENSMUSG00000031137	Fgf13	Up	Yes	4.37277e-09	2.0628e-07	1.95923
ENSMUSG00000032537	Ephb1	Up	Yes	4.42308e-09	2.08137e-07	1.1766
ENSMUSG00000034543	Morc2a	Down	Yes	4.54647e-09	2.13415e-07	-0.377439
ENSMUSG00000039956	Mrap	Up	Yes	4.81181e-09	2.25313e-07	0.84101
ENSMUSG00000024410	Rmc1	Up	Yes	4.93794e-09	2.30652e-07	0.40712
ENSMUSG00000069833	Ahnak	Down	Yes	5.16033e-09	2.40449e-07	-0.38417
ENSMUSG00000040265	Dnm3	Up	Yes	5.22704e-09	2.42962e-07	0.895352
ENSMUSG00000027217	Tspan18	Up	Yes	5.24359e-09	2.43137e-07	0.858756
ENSMUSG00000040260	Daam2	Up	Yes	5.43681e-09	2.51482e-07	0.858094
ENSMUSG00000005958	Ephb3	Up	Yes	5.47873e-09	2.52806e-07	1.15969
ENSMUSG00000006611	Hfe	Up	Yes	5.51769e-09	2.53987e-07	1.11678
ENSMUSG00000031403	Dkc1	Down	Yes	5.53709e-09	2.54265e-07	-0.608018
ENSMUSG00000032312	Csk	Up	Yes	5.57495e-09	2.55386e-07	0.564682
ENSMUSG00000042444	Mindy2	Up	Yes	5.84373e-09	2.67056e-07	0.627015
ENSMUSG00000024776	Stambpl1	Up	Yes	5.95231e-09	2.71365e-07	1.22835
ENSMUSG00000028466	Creb3	Up	Yes	6.03672e-09	2.74555e-07	0.507669
ENSMUSG00000019302	Atp6v0a1	Up	Yes	6.13844e-09	2.78515e-07	0.836664
ENSMUSG00000105861	Gm43508	Up	Yes	6.22536e-09	2.81786e-07	0.923141
ENSMUSG00000055782	Abcd2	Down	Yes	6.33583e-09	2.86106e-07	-0.663741
ENSMUSG00000029516	Cit	Up	Yes	6.43881e-09	2.90067e-07	1.09861
ENSMUSG00000004054	Map3k11	Up	Yes	6.48503e-09	2.91442e-07	0.361159
ENSMUSG00000047881	Rell1	Up	Yes	6.5e-09	2.91442e-07	0.525334
ENSMUSG00000004099	Dnmt1	Up	Yes	6.78046e-09	3.03302e-07	0.410789
ENSMUSG00000022995	Enah	Up	Yes	6.81349e-09	3.04064e-07	0.543088
ENSMUSG00000021109	Hif1a	Up	Yes	7.00367e-09	3.11819e-07	0.680284
ENSMUSG00000039031	Arhgap18	Up	Yes	7.06528e-09	3.13827e-07	0.517031
ENSMUSG00000023067	Cdkn1a	Up	Yes	7.16331e-09	3.1744e-07	1.55322
ENSMUSG00000021294	Kif26a	Up	Yes	7.33761e-09	3.24408e-07	0.803994
ENSMUSG00000041642	Kif21b	Up	Yes	7.53585e-09	3.32399e-07	1.17118
ENSMUSG00000051910	Sox6	Down	Yes	7.82106e-09	3.44181e-07	-0.89004
ENSMUSG00000030826	Bcat2	Down	Yes	7.89111e-09	3.46462e-07	-0.852218
ENSMUSG00000028713	Cyp4b1	Up	Yes	7.94905e-09	3.48201e-07	0.929565
ENSMUSG00000031803	B3gnt3	Up	Yes	8.19919e-09	3.58333e-07	0.848479
ENSMUSG00000053477	Tcf4	Up	Yes	8.22067e-09	3.58448e-07	0.504504
ENSMUSG00000034645	Zyg11a	Down	Yes	8.3032e-09	3.61218e-07	-1.71422
ENSMUSG00000037110	Ralgapa2	Down	Yes	8.59059e-09	3.72867e-07	-0.7012
ENSMUSG00000037172	Dennd11	Down	Yes	8.68652e-09	3.76172e-07	-0.746515
ENSMUSG00000040482	Dxo	Down	Yes	8.85014e-09	3.81759e-07	-0.592332
ENSMUSG00000048249	Crebrf	Down	Yes	8.8557e-09	3.81759e-07	-0.398542
ENSMUSG00000030924	Rexo5	Down	Yes	9.08017e-09	3.90451e-07	-1.10909
ENSMUSG00000038068	Rnf144b	Down	Yes	9.09841e-09	3.90451e-07	-1.14246
ENSMUSG00000033268	Duox1	Up	Yes	9.3786e-09	4.01569e-07	1.70914
ENSMUSG00000023249	Parp3	Up	Yes	9.63137e-09	4.11131e-07	0.656615
ENSMUSG00000017615	Tnfaip1	Up	Yes	9.64516e-09	4.11131e-07	0.438727
ENSMUSG00000030737	Slco2b1	Down	Yes	9.76573e-09	4.15339e-07	-0.782441
ENSMUSG00000042616	Oscp1	Down	Yes	9.87883e-09	4.19211e-07	-1.03676
ENSMUSG00000057530	Ece1	Up	Yes	1.00809e-08	4.26008e-07	0.509168
ENSMUSG00000041426	Hibch	Down	Yes	1.00838e-08	4.26008e-07	-0.713272
ENSMUSG00000027332	Ivd	Down	Yes	1.02147e-08	4.30579e-07	-0.862737
ENSMUSG00000023031	Cela1	Up	Yes	1.02893e-08	4.32765e-07	1.50188
ENSMUSG00000043496	Tril	Up	Yes	1.03555e-08	4.34319e-07	0.912559
ENSMUSG00000021175	Cdca7l	Up	Yes	1.03719e-08	4.34319e-07	1.47445
ENSMUSG00000027663	Zmat3	Up	Yes	1.0453e-08	4.36753e-07	0.503221
ENSMUSG00000033685	Ucp2	Up	Yes	1.06424e-08	4.4369e-07	0.778507
ENSMUSG00000028600	Podn	Down	Yes	1.06866e-08	4.44558e-07	-1.23893
ENSMUSG00000025911	Adhfe1	Down	Yes	1.08623e-08	4.50881e-07	-0.678999
ENSMUSG00000036202	Rif1	Down	Yes	1.09563e-08	4.5379e-07	-0.596943
ENSMUSG00000026039	Sgo2a	Up	Yes	1.12131e-08	4.63419e-07	1.47674
ENSMUSG00000031375	Bgn	Up	Yes	1.12659e-08	4.64592e-07	0.707881
ENSMUSG00000111840	Gm48832	Down	Yes	1.14366e-08	4.7061e-07	-1.49003
ENSMUSG00000079470	Utp14b	Up	Yes	1.1597e-08	4.76177e-07	0.891125
ENSMUSG00000042228	Lyn	Up	Yes	1.16846e-08	4.78743e-07	0.669146
ENSMUSG00000035314	Gdpd5	Up	Yes	1.18099e-08	4.82835e-07	0.616351
ENSMUSG00000037316	Bag4	Down	Yes	1.21286e-08	4.94799e-07	-0.711647
ENSMUSG00000026667	Uhmk1	Up	Yes	1.22181e-08	4.97386e-07	0.364227
ENSMUSG00000024481	Lvrn	Down	Yes	1.22667e-08	4.98294e-07	-1.14723
ENSMUSG00000025997	Ikzf2	Down	Yes	1.23894e-08	5.02206e-07	-0.846156
ENSMUSG00000033209	Ttc28	Up	Yes	1.33442e-08	5.39757e-07	0.495605
ENSMUSG00000038344	Txlng	Down	Yes	1.35171e-08	5.4559e-07	-0.602541
ENSMUSG00000021096	Ppm1a	Down	Yes	1.41081e-08	5.68051e-07	-0.354896
ENSMUSG00000038400	Pmepa1	Up	Yes	1.41333e-08	5.68051e-07	0.99144
ENSMUSG00000030189	Ybx3	Down	Yes	1.46566e-08	5.87842e-07	-0.564337
ENSMUSG00000032407	U2surp	Down	Yes	1.50252e-08	6.01355e-07	-0.257204
ENSMUSG00000035354	Uvrag	Up	Yes	1.54227e-08	6.15968e-07	0.457316
ENSMUSG00000029763	Exoc4	Up	Yes	1.56218e-08	6.22611e-07	0.422943
ENSMUSG00000026100	Mstn	Up	Yes	1.56701e-08	6.23232e-07	2.48113
ENSMUSG00000022878	Adipoq	Down	Yes	1.59277e-08	6.32153e-07	-0.790723
ENSMUSG00000021226	Acot2	Down	Yes	1.60786e-08	6.36815e-07	-0.638794
ENSMUSG00000024901	Peli3	Down	Yes	1.61695e-08	6.39081e-07	-0.850677
ENSMUSG00000112327	Gm36827	Up	Yes	1.64989e-08	6.49855e-07	2.04128
ENSMUSG00000020914	Top2a	Up	Yes	1.65104e-08	6.49855e-07	1.36927
ENSMUSG00000031889	Phaf1	Down	Yes	1.66412e-08	6.53648e-07	-0.458473
ENSMUSG00000002870	Mcm2	Up	Yes	1.69463e-08	6.64258e-07	0.804657
ENSMUSG00000032875	Arhgef17	Up	Yes	1.72921e-08	6.75329e-07	0.596714
ENSMUSG00000025969	Nrp2	Up	Yes	1.72997e-08	6.75329e-07	0.758274
ENSMUSG00000020231	Dip2a	Up	Yes	1.76088e-08	6.85984e-07	0.433262
ENSMUSG00000032456	Nmnat3	Down	Yes	1.78462e-08	6.9381e-07	-0.7747
ENSMUSG00000030180	Kdm5a	Down	Yes	1.82824e-08	7.09319e-07	-0.241856
ENSMUSG00000010307	Tmem86a	Up	Yes	1.85759e-08	7.1924e-07	0.784043
ENSMUSG00000037608	Bclaf1	Down	Yes	1.88022e-08	7.2652e-07	-0.232025
ENSMUSG00000028849	Map7d1	Up	Yes	1.89598e-08	7.31124e-07	0.648317
ENSMUSG00000029370	Rassf6	Down	Yes	1.9261e-08	7.41238e-07	-1.51871
ENSMUSG00000037754	Ppp1r16b	Up	Yes	1.93565e-08	7.43407e-07	0.878246
ENSMUSG00000029521	Chek2	Up	Yes	1.94487e-08	7.44459e-07	0.825831
ENSMUSG00000021785	Ngly1	Down	Yes	1.9491e-08	7.44459e-07	-0.435342
ENSMUSG00000032198	Dock6	Up	Yes	1.95014e-08	7.44459e-07	0.797934
ENSMUSG00000045620	Cimap1c	Up	Yes	1.99734e-08	7.6095e-07	1.37094
ENSMUSG00000024542	Cep192	Up	Yes	2.00948e-08	7.64044e-07	0.347211
ENSMUSG00000026932	Nacc2	Up	Yes	2.03655e-08	7.72793e-07	0.498525
ENSMUSG00000022309	Angpt1	Down	Yes	2.08386e-08	7.89167e-07	-1.41395
ENSMUSG00000020642	Rnf144a	Up	Yes	2.09733e-08	7.92692e-07	0.440211
ENSMUSG00000019929	Dcn	Down	Yes	2.12762e-08	8.02542e-07	-0.754189
ENSMUSG00000041153	Osgin2	Down	Yes	2.20376e-08	8.28091e-07	-0.650796
ENSMUSG00000030091	Nup210	Up	Yes	2.20406e-08	8.28091e-07	1.62262
ENSMUSG00000001630	Stk38l	Up	Yes	2.22816e-08	8.35493e-07	0.611155
ENSMUSG00000033658	Ddx19b	Down	Yes	2.26953e-08	8.4933e-07	-0.657008
ENSMUSG00000030748	Il4ra	Up	Yes	2.28707e-08	8.54215e-07	0.404985
ENSMUSG00000021646	Mccc2	Down	Yes	2.29315e-08	8.54805e-07	-0.64527
ENSMUSG00000025937	Lactb2	Up	Yes	2.37581e-08	8.81517e-07	0.759642
ENSMUSG00000022812	Gsk3b	Up	Yes	2.37847e-08	8.81517e-07	0.311942
ENSMUSG00000039826	Trub2	Up	Yes	2.37872e-08	8.81517e-07	0.647675
ENSMUSG00000057315	Arhgap24	Down	Yes	2.44851e-08	9.05617e-07	-0.544124
ENSMUSG00000031349	Nsdhl	Up	Yes	2.45765e-08	9.07232e-07	1.1147
ENSMUSG00000030766	Arhgap17	Up	Yes	2.4869e-08	9.16251e-07	0.469713
ENSMUSG00000055639	Dach1	Up	Yes	2.50574e-08	9.21404e-07	1.09253
ENSMUSG00000086584	Gm12002	Up	Yes	2.58392e-08	9.48318e-07	1.09382
ENSMUSG00000031299	Pdha1	Down	Yes	2.6328e-08	9.64397e-07	-0.671284
ENSMUSG00000054622	D730045B01Rik	Up	Yes	2.66457e-08	9.74157e-07	1.51759
ENSMUSG00000025085	Ablim1	Up	Yes	2.73985e-08	9.99756e-07	0.524787
ENSMUSG00000043251	Exoc3l	Up	Yes	2.80198e-08	1.02047e-06	1.32646
ENSMUSG00000064120	Mocs1	Down	Yes	2.82122e-08	1.02551e-06	-0.424001
ENSMUSG00000054723	Vmac	Down	Yes	2.88251e-08	1.04579e-06	-0.624295
ENSMUSG00000029070	Mxra8	Up	Yes	2.91327e-08	1.05494e-06	0.644055
ENSMUSG00000102101	Zbtb11os1	Down	Yes	2.97965e-08	1.07692e-06	-0.728034
ENSMUSG00000071604	Entrep1	Up	Yes	3.02405e-08	1.08969e-06	0.637111
ENSMUSG00000026834	Acvr1c	Down	Yes	3.02644e-08	1.08969e-06	-0.983072
ENSMUSG00000037820	Tgm2	Up	Yes	3.05253e-08	1.09701e-06	0.424393
ENSMUSG00000027314	Dll4	Up	Yes	3.09516e-08	1.11023e-06	1.08628
ENSMUSG00000046275	Trarg1	Up	Yes	3.10794e-08	1.11271e-06	0.527399
ENSMUSG00000002107	Celf2	Down	Yes	3.16649e-08	1.13154e-06	-0.400537
ENSMUSG00000002233	Rhoc	Up	Yes	3.25082e-08	1.1595e-06	0.451434
ENSMUSG00000022314	Rad21	Down	Yes	3.26793e-08	1.16342e-06	-0.473388
ENSMUSG00000029156	Sgcb	Up	Yes	3.27994e-08	1.16551e-06	0.600799
ENSMUSG00000026566	Mpzl1	Up	Yes	3.28822e-08	1.16627e-06	0.652339
ENSMUSG00000022139	Mbnl2	Up	Yes	3.36099e-08	1.18987e-06	0.324855
ENSMUSG00000028128	F3	Down	Yes	3.38665e-08	1.19672e-06	-0.836571
ENSMUSG00000017767	Spata25	Up	Yes	3.40251e-08	1.19681e-06	1.69435
ENSMUSG00000097195	Snhg5	Down	Yes	3.40418e-08	1.19681e-06	-0.766078
ENSMUSG00000006373	Pgrmc1	Down	Yes	3.40578e-08	1.19681e-06	-0.483137
ENSMUSG00000070565	Rasal2	Up	Yes	3.44346e-08	1.20782e-06	0.465202
ENSMUSG00000018593	Sparc	Up	Yes	3.51951e-08	1.23222e-06	0.830611
ENSMUSG00000049939	Lrrc4	Down	Yes	3.54693e-08	1.23954e-06	-1.26544
ENSMUSG00000040711	Sh3pxd2b	Up	Yes	3.62072e-08	1.263e-06	0.988355
ENSMUSG00000026688	Mgst3	Down	Yes	3.66085e-08	1.27466e-06	-0.937524
ENSMUSG00000025743	Sdc3	Up	Yes	3.67161e-08	1.27607e-06	0.720959
ENSMUSG00000006457	Actn3	Down	Yes	3.71609e-08	1.28917e-06	-1.93691
ENSMUSG00000086914	Gm16124	Down	Yes	3.7698e-08	1.30542e-06	-1.20553
ENSMUSG00000040723	Rcsd1	Up	Yes	3.81348e-08	1.31815e-06	0.575069
ENSMUSG00000049723	Mmp12	Up	Yes	3.87979e-08	1.33861e-06	1.88072
ENSMUSG00000093812	Gm5627	Up	Yes	3.88678e-08	1.33861e-06	1.35184
ENSMUSG00000031304	Il2rg	Up	Yes	3.94522e-08	1.35629e-06	0.868375
ENSMUSG00000090019	Gimap1	Up	Yes	3.96923e-08	1.36009e-06	0.852539
ENSMUSG00000025271	Pfkfb1	Down	Yes	3.97059e-08	1.36009e-06	-0.745776
ENSMUSG00000031133	Arhgef6	Up	Yes	4.00266e-08	1.36704e-06	0.54202
ENSMUSG00000031503	Col4a2	Up	Yes	4.00527e-08	1.36704e-06	0.821128
ENSMUSG00000014778	Fhod1	Up	Yes	4.10759e-08	1.39945e-06	0.753675
ENSMUSG00000026014	Raph1	Up	Yes	4.12803e-08	1.4039e-06	0.580122
ENSMUSG00000043903	Zfp469	Up	Yes	4.15146e-08	1.40856e-06	1.40414
ENSMUSG00000033032	Afap1l1	Up	Yes	4.15656e-08	1.40856e-06	0.82317
ENSMUSG00000039987	Phtf2	Up	Yes	4.16891e-08	1.41023e-06	0.669073
ENSMUSG00000024066	Xdh	Down	Yes	4.27289e-08	1.44284e-06	-0.400031
ENSMUSG00000022197	Pdzd2	Down	Yes	4.30753e-08	1.45196e-06	-0.556858
ENSMUSG00000095115	Itpripl2	Up	Yes	4.3743e-08	1.46939e-06	0.407309
ENSMUSG00000039629	Strip2	Down	Yes	4.3747e-08	1.46939e-06	-0.72497
ENSMUSG00000000149	Gna12	Up	Yes	4.38846e-08	1.47141e-06	0.519081
ENSMUSG00000027379	Bub1	Up	Yes	4.43336e-08	1.48385e-06	1.67689
ENSMUSG00000040774	Cept1	Down	Yes	4.47108e-08	1.49384e-06	-0.551103
ENSMUSG00000047867	Gimap6	Up	Yes	4.48635e-08	1.49632e-06	0.57099
ENSMUSG00000034317	Trim59	Up	Yes	4.61196e-08	1.53552e-06	0.987832
ENSMUSG00000032373	Car12	Up	Yes	4.66667e-08	1.55101e-06	1.90895
ENSMUSG00000037440	Vnn1	Down	Yes	4.6962e-08	1.55807e-06	-1.60026
ENSMUSG00000020589	Cyria	Up	Yes	4.7043e-08	1.55807e-06	0.57603
ENSMUSG00000027654	Fam83d	Up	Yes	4.80169e-08	1.58756e-06	1.79055
ENSMUSG00000030671	Pde3b	Down	Yes	4.81012e-08	1.58759e-06	-0.817721
ENSMUSG00000087365	Mir503hg	Up	Yes	4.82139e-08	1.58855e-06	1.19749
ENSMUSG00000004383	Large1	Up	Yes	4.83319e-08	1.58968e-06	0.68011
ENSMUSG00000038022	Mindy4	Down	Yes	4.87626e-08	1.60108e-06	-1.09703
ENSMUSG00000040710	St8sia4	Up	Yes	4.92506e-08	1.61432e-06	0.789195
ENSMUSG00000021136	Smoc1	Down	Yes	5.11615e-08	1.67406e-06	-0.697293
ENSMUSG00000021273	Fdft1	Down	Yes	5.14027e-08	1.67907e-06	-0.651295
ENSMUSG00000040037	Negr1	Down	Yes	5.1875e-08	1.69159e-06	-0.97392
ENSMUSG00000036180	Gatad2a	Up	Yes	5.42987e-08	1.76578e-06	0.377019
ENSMUSG00000031373	Car5b	Down	Yes	5.4336e-08	1.76578e-06	-0.704589
ENSMUSG00000019866	Crybg1	Up	Yes	5.57812e-08	1.80965e-06	0.637725
ENSMUSG00000046415	B430212C06Rik	Up	Yes	5.60829e-08	1.81634e-06	1.38244
ENSMUSG00000040690	Col16a1	Up	Yes	5.75009e-08	1.8591e-06	1.06909
ENSMUSG00000103738	Gm37652	Up	Yes	6.01681e-08	1.94203e-06	1.27146
ENSMUSG00000108621	Gm33989	Down	Yes	6.034e-08	1.94428e-06	-0.318677
ENSMUSG00000073680	Tmem88b	Down	Yes	6.20237e-08	1.99515e-06	-1.24139
ENSMUSG00000032363	Adamts7	Up	Yes	6.23616e-08	1.99895e-06	0.821834
ENSMUSG00000036022	Pabir2	Up	Yes	6.24446e-08	1.99895e-06	1.12071
ENSMUSG00000038943	Prc1	Up	Yes	6.24573e-08	1.99895e-06	1.3852
ENSMUSG00000029821	Gsdme	Up	Yes	6.48478e-08	2.07197e-06	1.17588
ENSMUSG00000042978	Sbk1	Up	Yes	6.50643e-08	2.0754e-06	0.670091
ENSMUSG00000034906	Ncaph	Up	Yes	6.54417e-08	2.08177e-06	1.04776
ENSMUSG00000048578	Mlec	Up	Yes	6.54829e-08	2.08177e-06	0.531802
ENSMUSG00000109438	Gm45073	Up	Yes	6.58098e-08	2.08867e-06	1.11321
ENSMUSG00000025171	Ubtd1	Up	Yes	6.60661e-08	2.09331e-06	0.672677
ENSMUSG00000029752	Asns	Down	Yes	6.67685e-08	2.11204e-06	-0.839731
ENSMUSG00000014361	Mertk	Down	Yes	6.88523e-08	2.17434e-06	-0.626714
ENSMUSG00000059201	Lep	Up	Yes	7.42416e-08	2.34064e-06	1.54368
ENSMUSG00000026181	Ppm1f	Up	Yes	7.47681e-08	2.35334e-06	0.426905
ENSMUSG00000033191	Tie1	Up	Yes	7.49968e-08	2.35663e-06	0.870693
ENSMUSG00000034613	Ppm1h	Up	Yes	7.52311e-08	2.3601e-06	0.606843
ENSMUSG00000026890	Lhx6	Up	Yes	7.59907e-08	2.38e-06	0.993865
ENSMUSG00000105358	Gm43099	Down	Yes	7.74114e-08	2.42051e-06	-0.697795
ENSMUSG00000072235	Tuba1a	Up	Yes	7.89904e-08	2.46582e-06	1.47698
ENSMUSG00000041695	Kcnj2	Up	Yes	7.9421e-08	2.47418e-06	1.5206
ENSMUSG00000030499	Kctd15	Down	Yes	7.95184e-08	2.47418e-06	-0.571479
ENSMUSG00000067786	Nnat	Down	Yes	8.04012e-08	2.49756e-06	-1.28902
ENSMUSG00000000276	Dgke	Up	Yes	8.10279e-08	2.50941e-06	0.566638
ENSMUSG00000029596	Sdsl	Up	Yes	8.10465e-08	2.50941e-06	0.932988
ENSMUSG00000032727	Mier3	Down	Yes	8.24205e-08	2.5478e-06	-0.399018
ENSMUSG00000028337	Coro2a	Up	Yes	8.32174e-08	2.56826e-06	0.824304
ENSMUSG00000015143	Actn1	Up	Yes	8.37264e-08	2.57978e-06	0.617334
ENSMUSG00000027981	Rnpc3	Down	Yes	8.38713e-08	2.58006e-06	-0.605402
ENSMUSG00000035121	Neil2	Down	Yes	8.41506e-08	2.58129e-06	-0.985906
ENSMUSG00000068747	Sort1	Down	Yes	8.41828e-08	2.58129e-06	-0.461248
ENSMUSG00000082361	Btc	Down	Yes	8.49676e-08	2.60116e-06	-0.910055
ENSMUSG00000055493	Epm2a	Down	Yes	8.56709e-08	2.61847e-06	-0.648985
ENSMUSG00000030972	Acsm5	Down	Yes	8.62033e-08	2.63052e-06	-1.30434
ENSMUSG00000041378	Cldn5	Up	Yes	8.64006e-08	2.63231e-06	0.799065
ENSMUSG00000032038	St3gal4	Down	Yes	8.71895e-08	2.6521e-06	-0.810716
ENSMUSG00000031628	Casp3	Up	Yes	8.77644e-08	2.66303e-06	0.842195
ENSMUSG00000021577	Sdha	Down	Yes	8.78291e-08	2.66303e-06	-0.528039
ENSMUSG00000035948	Acss3	Down	Yes	8.86378e-08	2.68082e-06	-0.817134
ENSMUSG00000079625	Tm4sf19	Up	Yes	8.88101e-08	2.68082e-06	1.95366
ENSMUSG00000034243	Golgb1	Down	Yes	8.88421e-08	2.68082e-06	-0.418886
ENSMUSG00000017631	Abr	Up	Yes	8.89799e-08	2.68082e-06	0.633878
ENSMUSG00000021733	Slc4a7	Up	Yes	8.94719e-08	2.69138e-06	0.587769
ENSMUSG00000029778	Adcyap1r1	Down	Yes	9.13762e-08	2.74432e-06	-0.789036
ENSMUSG00000004846	Plod3	Up	Yes	9.22135e-08	2.76509e-06	0.380044
ENSMUSG00000066621	Tecpr1	Up	Yes	9.37028e-08	2.80533e-06	0.371696
ENSMUSG00000088185	Scarna2	Down	Yes	9.536e-08	2.85045e-06	-0.796728
ENSMUSG00000104990	Gm43504	Up	Yes	9.70459e-08	2.89629e-06	0.88059
ENSMUSG00000001227	Sema6b	Up	Yes	9.7395e-08	2.90216e-06	0.622655
ENSMUSG00000045377	Tmem88	Up	Yes	9.75621e-08	2.90259e-06	0.887917
ENSMUSG00000036611	Eepd1	Down	Yes	9.7795e-08	2.90497e-06	-0.841379
ENSMUSG00000021904	Sema3g	Up	Yes	9.99326e-08	2.96383e-06	0.787091
ENSMUSG00000045573	Penk	Down	Yes	1.00602e-07	2.97725e-06	-0.987049
ENSMUSG00000027796	Smad9	Down	Yes	1.00698e-07	2.97725e-06	-1.19256
ENSMUSG00000068196	Col8a1	Up	Yes	1.03071e-07	3.04268e-06	0.694919
ENSMUSG00000030942	Thumpd1	Down	Yes	1.03628e-07	3.05439e-06	-0.366208
ENSMUSG00000021209	Ppp4r4	Down	Yes	1.03873e-07	3.05686e-06	-0.929476
ENSMUSG00000038633	Degs1	Up	Yes	1.04377e-07	3.06693e-06	0.732732
ENSMUSG00000006418	Rnf114	Down	Yes	1.07373e-07	3.1501e-06	-0.373347
ENSMUSG00000091243	Vgll3	Up	Yes	1.09289e-07	3.19431e-06	0.816034
ENSMUSG00000006850	Tmco6	Down	Yes	1.09334e-07	3.19431e-06	-0.730912
ENSMUSG00000030861	Acadsb	Down	Yes	1.09384e-07	3.19431e-06	-0.69203
ENSMUSG00000044447	Dock5	Up	Yes	1.11073e-07	3.23867e-06	0.489188
ENSMUSG00000049606	Zfp644	Down	Yes	1.11597e-07	3.24896e-06	-0.374712
ENSMUSG00000026222	Sp100	Up	Yes	1.12527e-07	3.27102e-06	0.511962
ENSMUSG00000018509	Cenpv	Down	Yes	1.15163e-07	3.34253e-06	-0.755331
ENSMUSG00000049670	Morn4	Down	Yes	1.15661e-07	3.35187e-06	-1.03058
ENSMUSG00000020876	Snx11	Up	Yes	1.1602e-07	3.35717e-06	0.622491
ENSMUSG00000036155	Mgat5	Up	Yes	1.17637e-07	3.39878e-06	0.677805
ENSMUSG00000040274	Cdk6	Up	Yes	1.18049e-07	3.40111e-06	0.614114
ENSMUSG00000086290	Snhg12	Down	Yes	1.18076e-07	3.40111e-06	-0.716359
ENSMUSG00000018427	Ypel2	Up	Yes	1.18909e-07	3.41994e-06	0.466153
ENSMUSG00000020063	Sirt1	Down	Yes	1.19704e-07	3.4376e-06	-0.44109
ENSMUSG00000074771	Ankef1	Down	Yes	1.21851e-07	3.49248e-06	-0.848802
ENSMUSG00000029272	Sult1e1	Down	Yes	1.21982e-07	3.49248e-06	-1.50302
ENSMUSG00000028364	Tnc	Up	Yes	1.23954e-07	3.54358e-06	1.30604
ENSMUSG00000023008	Fmnl3	Up	Yes	1.26197e-07	3.60229e-06	0.762113
ENSMUSG00000000708	Kat2b	Down	Yes	1.27775e-07	3.64188e-06	-0.456656
ENSMUSG00000031661	Nkd1	Up	Yes	1.28236e-07	3.64953e-06	0.834308
ENSMUSG00000031147	Magix	Up	Yes	1.29926e-07	3.69212e-06	1.29919
ENSMUSG00000045980	Tmem104	Up	Yes	1.30824e-07	3.71209e-06	0.594363
ENSMUSG00000000555	Itga5	Up	Yes	1.31077e-07	3.71371e-06	0.736164
ENSMUSG00000027247	Arhgap1	Up	Yes	1.31528e-07	3.7183e-06	0.343661
ENSMUSG00000042599	Kdm7a	Down	Yes	1.3163e-07	3.7183e-06	-0.455201
ENSMUSG00000073599	Ecscr	Up	Yes	1.33047e-07	3.75274e-06	0.723531
ENSMUSG00000026621	Mtarc1	Up	Yes	1.34165e-07	3.77869e-06	1.63625
ENSMUSG00000045594	Glb1	Up	Yes	1.3676e-07	3.84606e-06	0.50126
ENSMUSG00000060376	Bckdha	Down	Yes	1.42457e-07	4.00036e-06	-0.614291
ENSMUSG00000063065	Mapk3	Up	Yes	1.43919e-07	4.03547e-06	0.261117
ENSMUSG00000020303	Stc2	Down	Yes	1.45131e-07	4.06345e-06	-0.777394
ENSMUSG00000026433	Rab29	Up	Yes	1.46181e-07	4.08682e-06	0.834195
ENSMUSG00000115817	Gm30246	Up	Yes	1.47638e-07	4.12151e-06	1.88551
ENSMUSG00000044667	Plppr4	Up	Yes	1.48713e-07	4.14543e-06	1.62172
ENSMUSG00000039701	Usp53	Down	Yes	1.53872e-07	4.28297e-06	-0.446028
ENSMUSG00000040732	Erg	Up	Yes	1.54871e-07	4.30447e-06	0.807744
ENSMUSG00000029456	Acad10	Down	Yes	1.55288e-07	4.30744e-06	-0.635075
ENSMUSG00000027546	Atp9a	Up	Yes	1.55431e-07	4.30744e-06	0.477327
ENSMUSG00000001017	Chtop	Down	Yes	1.57904e-07	4.36959e-06	-0.300368
ENSMUSG00000001665	Gstt3	Down	Yes	1.58848e-07	4.38932e-06	-0.753487
ENSMUSG00000033966	Cdkl4	Up	Yes	1.60145e-07	4.41874e-06	1.48673
ENSMUSG00000052928	Ctif	Down	Yes	1.60937e-07	4.43416e-06	-0.592462
ENSMUSG00000111375	Btbd8	Down	Yes	1.61853e-07	4.45294e-06	-0.567308
ENSMUSG00000007817	Zmiz1	Up	Yes	1.6366e-07	4.49184e-06	0.480568
ENSMUSG00000090222	Ifi203-ps	Up	Yes	1.63739e-07	4.49184e-06	0.948442
ENSMUSG00000102460	Gm38197	Up	Yes	1.64221e-07	4.49857e-06	1.18805
ENSMUSG00000024781	Lipa	Up	Yes	1.67472e-07	4.58102e-06	0.909509
ENSMUSG00000048355	Arxes1	Up	Yes	1.70795e-07	4.6652e-06	0.780025
ENSMUSG00000040972	Igsf21	Up	Yes	1.72315e-07	4.69996e-06	1.91451
ENSMUSG00000021712	Trim23	Down	Yes	1.73128e-07	4.71538e-06	-0.455496
ENSMUSG00000039958	Etfbkmt	Down	Yes	1.74433e-07	4.74394e-06	-0.969089
ENSMUSG00000030629	Zfand6	Down	Yes	1.74676e-07	4.74394e-06	-0.692782
ENSMUSG00000071714	Csf2rb2	Up	Yes	1.77117e-07	4.80338e-06	1.0026
ENSMUSG00000097828	6430562O15Rik	Up	Yes	1.80442e-07	4.88658e-06	1.54879
ENSMUSG00000000093	Tbx2	Up	Yes	1.807e-07	4.8866e-06	0.925242
ENSMUSG00000073096	Lrrc61	Down	Yes	1.81148e-07	4.89176e-06	-0.568149
ENSMUSG00000050953	Gja1	Up	Yes	1.84147e-07	4.96571e-06	0.538436
ENSMUSG00000028759	Hp1bp3	Down	Yes	1.88543e-07	5.07704e-06	-0.23024
ENSMUSG00000030980	Knop1	Up	Yes	1.94462e-07	5.22901e-06	0.395829
ENSMUSG00000089941	Gm16168	Down	Yes	1.97431e-07	5.30137e-06	-0.886148
ENSMUSG00000024985	Tcf7l2	Down	Yes	1.98035e-07	5.31007e-06	-0.70828
ENSMUSG00000035828	Pim3	Down	Yes	2.00696e-07	5.37384e-06	-0.755675
ENSMUSG00000029101	Rgs12	Up	Yes	2.01497e-07	5.3877e-06	0.562442
ENSMUSG00000040631	Dok4	Up	Yes	2.09239e-07	5.58686e-06	0.570994
ENSMUSG00000035681	Kcnc2	Up	Yes	2.09692e-07	5.5911e-06	1.04182
ENSMUSG00000092009	Myh15	Up	Yes	2.10044e-07	5.59263e-06	1.84686
ENSMUSG00000049115	Agtr1a	Up	Yes	2.10939e-07	5.60863e-06	0.621408
ENSMUSG00000031584	Gsr	Down	Yes	2.17579e-07	5.77422e-06	-0.423701
ENSMUSG00000031502	Col4a1	Up	Yes	2.17775e-07	5.77422e-06	0.682901
ENSMUSG00000031934	Panx1	Up	Yes	2.18477e-07	5.78477e-06	0.917203
ENSMUSG00000097431	Gm26782	Up	Yes	2.21048e-07	5.84472e-06	0.552492
ENSMUSG00000020102	Slc16a7	Down	Yes	2.21456e-07	5.84736e-06	-0.535518
ENSMUSG00000022425	Enpp2	Down	Yes	2.24926e-07	5.93074e-06	-0.916161
ENSMUSG00000028312	Smc2	Up	Yes	2.25933e-07	5.94904e-06	0.797803
ENSMUSG00000028399	Ptprd	Down	Yes	2.27354e-07	5.97819e-06	-0.665687
ENSMUSG00000041779	Tram2	Up	Yes	2.28123e-07	5.99011e-06	0.453416
ENSMUSG00000017146	Brca1	Up	Yes	2.2957e-07	6.01979e-06	1.4196
ENSMUSG00000084880	Tomm6os	Down	Yes	2.30039e-07	6.02378e-06	-1.15069
ENSMUSG00000005054	Cstb	Up	Yes	2.31535e-07	6.05464e-06	0.853946
ENSMUSG00000039637	Coro7	Up	Yes	2.34254e-07	6.11731e-06	0.37699
ENSMUSG00000099881	2810013P06Rik	Down	Yes	2.36372e-07	6.16414e-06	-0.969174
ENSMUSG00000037697	Ddhd1	Down	Yes	2.36979e-07	6.16542e-06	-0.389207
ENSMUSG00000029234	Tmem165	Up	Yes	2.37069e-07	6.16542e-06	0.452535
ENSMUSG00000023087	Noct	Up	Yes	2.39251e-07	6.21366e-06	0.811497
ENSMUSG00000005373	Mlxipl	Down	Yes	2.40619e-07	6.24066e-06	-0.603559
ENSMUSG00000046280	She	Up	Yes	2.45476e-07	6.35796e-06	0.702894
ENSMUSG00000062054	Iah1	Down	Yes	2.48492e-07	6.42731e-06	-0.544765
ENSMUSG00000021198	Unc79	Up	Yes	2.50235e-07	6.46362e-06	1.50767
ENSMUSG00000029640	Usp12	Up	Yes	2.52051e-07	6.50169e-06	0.380477
ENSMUSG00000027884	Clcc1	Down	Yes	2.57414e-07	6.63102e-06	-0.350958
ENSMUSG00000026358	Rgs1	Up	Yes	2.58686e-07	6.65477e-06	1.82702
ENSMUSG00000039202	Abhd2	Up	Yes	2.64293e-07	6.78982e-06	0.431026
ENSMUSG00000039910	Cited2	Down	Yes	2.66049e-07	6.82571e-06	-1.00927
ENSMUSG00000097098	9330111N05Rik	Down	Yes	2.66717e-07	6.82815e-06	-1.1819
ENSMUSG00000003617	Cp	Down	Yes	2.66862e-07	6.82815e-06	-0.796233
ENSMUSG00000054693	Adam10	Up	Yes	2.69421e-07	6.88435e-06	0.315699
ENSMUSG00000034220	Gpc1	Up	Yes	2.73908e-07	6.98961e-06	0.98925
ENSMUSG00000027750	Postn	Up	Yes	2.77262e-07	7.06573e-06	1.02618
ENSMUSG00000032231	Anxa2	Up	Yes	2.78211e-07	7.08041e-06	0.711794
ENSMUSG00000070465	Gm9696	Up	Yes	2.81048e-07	7.14305e-06	1.92239
ENSMUSG00000001143	Lman2l	Down	Yes	2.81927e-07	7.15583e-06	-0.546682
ENSMUSG00000030406	Gipr	Up	Yes	2.87486e-07	7.2872e-06	1.24769
ENSMUSG00000022708	Zbtb20	Down	Yes	2.98296e-07	7.55113e-06	-0.415499
ENSMUSG00000069793	Slfn9	Up	Yes	3.00986e-07	7.60911e-06	0.936869
ENSMUSG00000030108	Slc6a13	Up	Yes	3.02795e-07	7.64467e-06	0.666539
ENSMUSG00000056643	Chst13	Up	Yes	3.04007e-07	7.6651e-06	1.82017
ENSMUSG00000026110	Mgat4a	Up	Yes	3.07113e-07	7.73313e-06	0.611486
ENSMUSG00000032788	Pdxk	Up	Yes	3.08991e-07	7.7663e-06	0.585672
ENSMUSG00000030162	Olr1	Up	Yes	3.09247e-07	7.7663e-06	1.79669
ENSMUSG00000022360	Atad2	Up	Yes	3.13468e-07	7.85592e-06	0.582325
ENSMUSG00000039706	Ldb2	Up	Yes	3.13642e-07	7.85592e-06	0.898744
ENSMUSG00000027412	Lpin3	Up	Yes	3.15391e-07	7.88935e-06	0.80213
ENSMUSG00000032216	Nedd4	Down	Yes	3.19474e-07	7.98098e-06	-0.318983
ENSMUSG00000022967	Ifnar1	Up	Yes	3.223e-07	8.03807e-06	0.315199
ENSMUSG00000027495	Fam210b	Down	Yes	3.22605e-07	8.03807e-06	-0.713363
ENSMUSG00000036528	Ppfibp2	Up	Yes	3.25782e-07	8.1066e-06	0.691562
ENSMUSG00000041598	Cdc42ep4	Up	Yes	3.26768e-07	8.12049e-06	0.413034
ENSMUSG00000034255	Arhgap27	Up	Yes	3.42857e-07	8.50921e-06	0.797947
ENSMUSG00000074577	Ripor3	Up	Yes	3.5097e-07	8.6992e-06	1.30844
ENSMUSG00000027954	Efna1	Up	Yes	3.53197e-07	8.74302e-06	0.635297
ENSMUSG00000024747	Aldh1a7	Up	Yes	3.55306e-07	8.78378e-06	1.0272
ENSMUSG00000081534	Slc48a1	Up	Yes	3.55998e-07	8.78945e-06	0.572669
ENSMUSG00000020029	Nudt4	Up	Yes	3.58171e-07	8.83164e-06	0.547797
ENSMUSG00000025369	Smarcc2	Down	Yes	3.60488e-07	8.86832e-06	-0.372302
ENSMUSG00000115100	Gm34934	Down	Yes	3.60592e-07	8.86832e-06	-0.852388
ENSMUSG00000058013	Septin11	Up	Yes	3.69611e-07	9.07838e-06	0.514252
ENSMUSG00000074825	Itpripl1	Up	Yes	3.72003e-07	9.12536e-06	0.490475
ENSMUSG00000110195	Pde2a	Up	Yes	3.76069e-07	9.2132e-06	1.1143
ENSMUSG00000028931	Kcnab2	Up	Yes	3.78498e-07	9.26077e-06	0.778671
ENSMUSG00000024451	Arap3	Up	Yes	3.81945e-07	9.33311e-06	0.881167
ENSMUSG00000030087	Klf15	Down	Yes	3.83601e-07	9.36154e-06	-0.945666
ENSMUSG00000027365	Trpm7	Down	Yes	3.89139e-07	9.48191e-06	-0.262662
ENSMUSG00000027378	Nphp1	Down	Yes	3.89531e-07	9.48191e-06	-0.538197
ENSMUSG00000026639	Lamb3	Up	Yes	3.90164e-07	9.48517e-06	0.922148
ENSMUSG00000022472	Desi1	Up	Yes	3.93024e-07	9.54249e-06	0.430685
ENSMUSG00000007805	Twist2	Down	Yes	3.95831e-07	9.5984e-06	-0.800329
ENSMUSG00000020272	Stk10	Up	Yes	3.99031e-07	9.66367e-06	0.574148
ENSMUSG00000046794	Ppp1r3b	Up	Yes	4.00433e-07	9.68527e-06	1.1556
ENSMUSG00000020059	Sycp3	Up	Yes	4.04028e-07	9.75983e-06	1.54124
ENSMUSG00000052934	Fbxo31	Down	Yes	4.06014e-07	9.79302e-06	-0.676692
ENSMUSG00000001280	Sp1	Down	Yes	4.06433e-07	9.79302e-06	-0.315677
ENSMUSG00000042275	Pelo	Up	Yes	4.14173e-07	9.96688e-06	0.612233
ENSMUSG00000009376	Met	Down	Yes	4.16172e-07	1.00023e-05	-0.668428
ENSMUSG00000020532	Acaca	Down	Yes	4.23705e-07	1.01705e-05	-0.903162
ENSMUSG00000028470	Hint2	Down	Yes	4.27675e-07	1.02529e-05	-0.628048
ENSMUSG00000028080	Lrba	Down	Yes	4.33755e-07	1.03855e-05	-0.283605
ENSMUSG00000001542	Ell2	Up	Yes	4.4145e-07	1.05565e-05	0.35936
ENSMUSG00000106871	Gm3289	Down	Yes	4.5362e-07	1.08339e-05	-1.06152
ENSMUSG00000028150	Rorc	Down	Yes	4.58624e-07	1.09396e-05	-1.25598
ENSMUSG00000055546	Timd4	Down	Yes	4.65706e-07	1.10914e-05	-0.986245
ENSMUSG00000020010	Vnn3	Down	Yes	4.66151e-07	1.10914e-05	-1.06359
ENSMUSG00000090952	Rab11bos1	Down	Yes	4.72756e-07	1.12345e-05	-0.782765
ENSMUSG00000058756	Thra	Down	Yes	4.77574e-07	1.13348e-05	-0.46035
ENSMUSG00000020241	Col6a2	Up	Yes	4.80956e-07	1.14008e-05	0.881675
ENSMUSG00000025348	Itga7	Up	Yes	4.83737e-07	1.14525e-05	0.875472
ENSMUSG00000031639	Tlr3	Up	Yes	4.9265e-07	1.1649e-05	0.410597
ENSMUSG00000028416	Bag1	Down	Yes	5.02039e-07	1.18562e-05	-0.541374
ENSMUSG00000003153	Slc2a3	Down	Yes	5.04223e-07	1.1893e-05	-1.15193
ENSMUSG00000052133	Sema5b	Up	Yes	5.075e-07	1.19555e-05	1.33593
ENSMUSG00000020647	Ncoa1	Down	Yes	5.09035e-07	1.19768e-05	-0.403227
ENSMUSG00000039428	Tmem135	Up	Yes	5.11291e-07	1.2013e-05	0.664399
ENSMUSG00000022831	Hcls1	Up	Yes	5.11835e-07	1.2013e-05	0.666735
ENSMUSG00000028121	Bcar3	Up	Yes	5.13211e-07	1.20304e-05	0.970195
ENSMUSG00000030516	Tjp1	Up	Yes	5.19369e-07	1.21598e-05	0.290396
ENSMUSG00000040771	Oard1	Down	Yes	5.25271e-07	1.22828e-05	-0.645678
ENSMUSG00000027210	Meis2	Down	Yes	5.37382e-07	1.25506e-05	-0.534677
ENSMUSG00000025260	Hsd17b10	Down	Yes	5.41894e-07	1.26404e-05	-0.647737
ENSMUSG00000090112	Shprh	Down	Yes	5.56938e-07	1.29754e-05	-0.333628
ENSMUSG00000001946	Esam	Up	Yes	5.57716e-07	1.29776e-05	0.821767
ENSMUSG00000045629	Sh3tc2	Up	Yes	5.68075e-07	1.32025e-05	0.837972
ENSMUSG00000066000	Zfp979	Up	Yes	5.70796e-07	1.32496e-05	0.716786
ENSMUSG00000037007	Zfp113	Down	Yes	5.74958e-07	1.33189e-05	-0.531538
ENSMUSG00000036306	Lzts1	Up	Yes	5.75186e-07	1.33189e-05	0.933453
ENSMUSG00000023089	Ndufa5	Down	Yes	5.85212e-07	1.35346e-05	-0.721585
ENSMUSG00000021814	Anxa7	Up	Yes	5.90351e-07	1.36367e-05	0.286699
ENSMUSG00000025262	Fam120c	Down	Yes	5.91058e-07	1.36367e-05	-0.458034
ENSMUSG00000037933	Bicd2	Up	Yes	5.94011e-07	1.36882e-05	0.439212
ENSMUSG00000021725	Parp8	Up	Yes	5.95007e-07	1.36945e-05	0.538947
ENSMUSG00000018102	H2bc4	Up	Yes	6.04805e-07	1.38815e-05	0.646825
ENSMUSG00000021957	Tkt	Down	Yes	6.04947e-07	1.38815e-05	-0.928224
ENSMUSG00000037224	Zfyve28	Up	Yes	6.05321e-07	1.38815e-05	1.13025
ENSMUSG00000035530	Eif1	Down	Yes	6.06839e-07	1.38995e-05	-0.38544
ENSMUSG00000062646	Ganc	Down	Yes	6.20093e-07	1.4186e-05	-0.392213
ENSMUSG00000000326	Comt	Up	Yes	6.22901e-07	1.42331e-05	0.622128
ENSMUSG00000001891	Ugp2	Down	Yes	6.30895e-07	1.43985e-05	-0.394819
ENSMUSG00000001995	Sipa1l2	Up	Yes	6.31854e-07	1.44031e-05	0.516319
ENSMUSG00000074264	Amy1	Down	Yes	6.3283e-07	1.44081e-05	-0.783025
ENSMUSG00000067787	Blcap	Down	Yes	6.34639e-07	1.4432e-05	-0.63757
ENSMUSG00000034485	Uaca	Up	Yes	6.4062e-07	1.45506e-05	0.537427
ENSMUSG00000042686	Jph1	Up	Yes	6.42901e-07	1.45849e-05	0.915575
ENSMUSG00000039512	Bltp3a	Up	Yes	6.45746e-07	1.4632e-05	0.598506
ENSMUSG00000028412	Slc44a1	Down	Yes	6.71902e-07	1.52066e-05	-0.334899
ENSMUSG00000062078	Qki	Up	Yes	6.75815e-07	1.5277e-05	0.465244
ENSMUSG00000035834	Polr3g	Up	Yes	6.76852e-07	1.52822e-05	1.00459
ENSMUSG00000052752	Traf7	Up	Yes	6.79854e-07	1.53318e-05	0.317388
ENSMUSG00000024063	Lbh	Up	Yes	6.81145e-07	1.53427e-05	0.740435
ENSMUSG00000025528	2010106E10Rik	Down	Yes	6.87399e-07	1.54653e-05	-2.31076
ENSMUSG00000021420	Fars2	Down	Yes	6.90359e-07	1.55135e-05	-0.401938
ENSMUSG00000038244	Mical2	Up	Yes	6.92635e-07	1.55463e-05	0.696354
ENSMUSG00000020451	Limk2	Up	Yes	6.95913e-07	1.56014e-05	0.359175
ENSMUSG00000024660	Incenp	Up	Yes	7.01256e-07	1.57027e-05	0.857918
ENSMUSG00000001750	Tcirg1	Up	Yes	7.04921e-07	1.57662e-05	0.880895
ENSMUSG00000025986	Slc39a10	Up	Yes	7.1145e-07	1.58935e-05	0.304782
ENSMUSG00000050737	Ptges	Down	Yes	7.45073e-07	1.66251e-05	-0.81699
ENSMUSG00000001403	Ube2c	Up	Yes	7.46251e-07	1.66319e-05	1.38051
ENSMUSG00000038623	Tm6sf1	Up	Yes	7.50967e-07	1.67174e-05	0.579472
ENSMUSG00000036333	Kidins220	Up	Yes	7.57578e-07	1.68448e-05	0.222117
ENSMUSG00000032356	Rasgrf1	Down	Yes	7.59414e-07	1.68659e-05	-1.03836
ENSMUSG00000025001	Hells	Up	Yes	7.7024e-07	1.70864e-05	0.903199
ENSMUSG00000026922	Agpat2	Up	Yes	7.73089e-07	1.71296e-05	1.02861
ENSMUSG00000030789	Itgax	Up	Yes	7.88491e-07	1.74354e-05	1.60762
ENSMUSG00000022799	Arhgap31	Up	Yes	7.88896e-07	1.74354e-05	0.609754
ENSMUSG00000004565	Pnpla6	Up	Yes	7.89643e-07	1.74354e-05	0.296807
ENSMUSG00000038425	Poli	Down	Yes	7.95273e-07	1.75394e-05	-0.710221
ENSMUSG00000012889	Podnl1	Up	Yes	8.1429e-07	1.7938e-05	1.58831
ENSMUSG00000022525	Plaat1	Up	Yes	8.30817e-07	1.82809e-05	1.10413
ENSMUSG00000041515	Irf8	Up	Yes	8.3386e-07	1.83266e-05	0.995268
ENSMUSG00000034926	Dhcr24	Up	Yes	8.36142e-07	1.83555e-05	1.11042
ENSMUSG00000055805	Fmnl1	Up	Yes	8.42387e-07	1.84713e-05	0.588806
ENSMUSG00000028393	Alad	Down	Yes	8.44536e-07	1.84971e-05	-0.718455
ENSMUSG00000037286	Stag1	Down	Yes	8.57891e-07	1.8768e-05	-0.33444
ENSMUSG00000090272	Mndal	Up	Yes	8.60413e-07	1.88015e-05	0.427978
ENSMUSG00000092124	B930094E09Rik	Down	Yes	8.70919e-07	1.90092e-05	-1.30045
ENSMUSG00000019278	Dpep1	Down	Yes	8.87687e-07	1.93483e-05	-0.631152
ENSMUSG00000037204	Atg101	Up	Yes	8.88488e-07	1.93483e-05	0.595302
ENSMUSG00000090874	Or4n4b	Up	Yes	9.06103e-07	1.96936e-05	2.1222
ENSMUSG00000028920	Fbxo42	Up	Yes	9.06417e-07	1.96936e-05	0.313047
ENSMUSG00000056234	Ncoa4	Down	Yes	9.077e-07	1.9699e-05	-0.421281
ENSMUSG00000019942	Cdk1	Up	Yes	9.15634e-07	1.98473e-05	1.22463
ENSMUSG00000032479	Map4	Up	Yes	9.16622e-07	1.98473e-05	0.349411
ENSMUSG00000025184	R3hcc1l	Down	Yes	9.2659e-07	2.00403e-05	-0.39126
ENSMUSG00000047907	Tshz2	Down	Yes	9.31229e-07	2.01177e-05	-0.486824
ENSMUSG00000026170	Cyp27a1	Down	Yes	9.36953e-07	2.02184e-05	-0.541367
ENSMUSG00000015468	Notch4	Up	Yes	9.66152e-07	2.08035e-05	0.975628
ENSMUSG00000020325	Fstl3	Up	Yes	9.66256e-07	2.08035e-05	0.920528
ENSMUSG00000052565	H1f3	Up	Yes	9.71187e-07	2.08734e-05	0.963524
ENSMUSG00000102918	Pcdhgc3	Down	Yes	9.71699e-07	2.08734e-05	-0.367235
ENSMUSG00000054619	Tmt1a	Down	Yes	9.81591e-07	2.10621e-05	-0.794862
ENSMUSG00000032434	Cmtm6	Down	Yes	9.88362e-07	2.11835e-05	-0.399908
ENSMUSG00000013236	Ptprs	Up	Yes	9.95913e-07	2.13213e-05	0.538215
ENSMUSG00000026664	Phyh	Down	Yes	9.99116e-07	2.13658e-05	-0.617355
ENSMUSG00000061130	Ppm1b	Down	Yes	1.00207e-06	2.14048e-05	-0.480901
ENSMUSG00000032757	Bet1	Up	Yes	1.00549e-06	2.14538e-05	0.432738
ENSMUSG00000033952	Aspm	Up	Yes	1.01386e-06	2.16083e-05	1.1916
ENSMUSG00000041390	Mdfic	Up	Yes	1.02576e-06	2.18374e-05	0.547465
ENSMUSG00000069441	Dsg1a	Up	Yes	1.03308e-06	2.19686e-05	2.03299
ENSMUSG00000029090	Adgra3	Up	Yes	1.03701e-06	2.20143e-05	0.348474
ENSMUSG00000057531	Dtnbp1	Down	Yes	1.03755e-06	2.20143e-05	-0.485325
ENSMUSG00000055994	Nod2	Up	Yes	1.05676e-06	2.23969e-05	0.797963
ENSMUSG00000032018	Sc5d	Up	Yes	1.06612e-06	2.25242e-05	0.683191
ENSMUSG00000024431	Nr3c1	Down	Yes	1.0663e-06	2.25242e-05	-0.436243
ENSMUSG00000037086	Prr32	Up	Yes	1.06632e-06	2.25242e-05	1.13732
ENSMUSG00000026447	Pik3c2b	Up	Yes	1.08126e-06	2.28145e-05	0.754668
ENSMUSG00000026580	Selp	Up	Yes	1.08757e-06	2.29221e-05	0.791153
ENSMUSG00000020261	Slc36a1	Up	Yes	1.0935e-06	2.30145e-05	0.621681
ENSMUSG00000030934	Oat	Down	Yes	1.09524e-06	2.30145e-05	-0.457549
ENSMUSG00000026489	Coq8a	Down	Yes	1.09558e-06	2.30145e-05	-0.533041
ENSMUSG00000101856	1700096K18Rik	Down	Yes	1.11233e-06	2.33406e-05	-0.943586
ENSMUSG00000036104	Rab3gap1	Down	Yes	1.13315e-06	2.37511e-05	-0.303117
ENSMUSG00000053158	Fes	Up	Yes	1.1456e-06	2.39858e-05	0.682785
ENSMUSG00000026981	Il1rn	Up	Yes	1.15348e-06	2.41241e-05	1.63648
ENSMUSG00000048772	Tmem53	Down	Yes	1.16055e-06	2.42362e-05	-0.744517
ENSMUSG00000032013	Trim29	Up	Yes	1.16139e-06	2.42362e-05	1.06832
ENSMUSG00000021477	Ctsl	Up	Yes	1.16915e-06	2.43713e-05	0.824815
ENSMUSG00000086448	9330162012Rik	Down	Yes	1.176e-06	2.44874e-05	-0.786588
ENSMUSG00000009035	Tmem184b	Up	Yes	1.17831e-06	2.45085e-05	0.501826
ENSMUSG00000020808	Pimreg	Up	Yes	1.20819e-06	2.51027e-05	1.42877
ENSMUSG00000024773	Atg2a	Up	Yes	1.21152e-06	2.51304e-05	0.304655
ENSMUSG00000029298	Gbp9	Up	Yes	1.21217e-06	2.51304e-05	0.566441
ENSMUSG00000030532	Hddc3	Down	Yes	1.21551e-06	2.51721e-05	-0.741035
ENSMUSG00000005514	Por	Down	Yes	1.22397e-06	2.53199e-05	-0.777098
ENSMUSG00000038236	Hoxa7	Down	Yes	1.23561e-06	2.55328e-05	-0.789335
ENSMUSG00000033458	Fan1	Down	Yes	1.2439e-06	2.56762e-05	-0.488241
ENSMUSG00000050248	Evc2	Down	Yes	1.25158e-06	2.58068e-05	-0.370957
ENSMUSG00000028601	Echdc2	Down	Yes	1.25493e-06	2.58478e-05	-0.788773
ENSMUSG00000020097	Sgpl1	Down	Yes	1.25914e-06	2.59064e-05	-0.401882
ENSMUSG00000000730	Dnmt3l	Up	Yes	1.26337e-06	2.59652e-05	1.64596
ENSMUSG00000024663	Rab3il1	Up	Yes	1.27726e-06	2.61834e-05	0.549551
ENSMUSG00000091575	2010016I18Rik	Down	Yes	1.27749e-06	2.61834e-05	-1.45711
ENSMUSG00000086119	Gm2415	Down	Yes	1.27811e-06	2.61834e-05	-0.819092
ENSMUSG00000044328	Trp53i13	Down	Yes	1.27994e-06	2.61926e-05	-0.589512
ENSMUSG00000038700	Hoxb5	Up	Yes	1.28559e-06	2.62799e-05	0.642752
ENSMUSG00000032086	Bace1	Up	Yes	1.287e-06	2.62806e-05	0.392585
ENSMUSG00000039270	Megf9	Up	Yes	1.3302e-06	2.71334e-05	0.74226
ENSMUSG00000021388	Aspn	Up	Yes	1.33407e-06	2.71832e-05	0.646954
ENSMUSG00000016496	Cd274	Up	Yes	1.33681e-06	2.72099e-05	0.904055
ENSMUSG00000031511	Arhgef7	Up	Yes	1.34962e-06	2.74413e-05	0.489797
ENSMUSG00000045180	Shroom2	Up	Yes	1.35195e-06	2.74533e-05	0.798549
ENSMUSG00000029076	Sdf4	Down	Yes	1.3531e-06	2.74533e-05	-0.378182
ENSMUSG00000026655	Fam107b	Up	Yes	1.36983e-06	2.7759e-05	0.460505
ENSMUSG00000027075	Slc43a1	Down	Yes	1.37108e-06	2.7759e-05	-1.37065
ENSMUSG00000021039	Snw1	Down	Yes	1.37425e-06	2.77934e-05	-0.301925
ENSMUSG00000025225	Nfkb2	Up	Yes	1.40398e-06	2.83593e-05	0.521045
ENSMUSG00000048240	Gng7	Down	Yes	1.40521e-06	2.83593e-05	-0.755089
ENSMUSG00000019891	Dcbld1	Up	Yes	1.41101e-06	2.84205e-05	0.838401
ENSMUSG00000030020	Prickle2	Up	Yes	1.41123e-06	2.84205e-05	0.453962
ENSMUSG00000056214	Pard6g	Down	Yes	1.41517e-06	2.84697e-05	-0.921466
ENSMUSG00000059839	Zfp874b	Down	Yes	1.41982e-06	2.85329e-05	-0.459876
ENSMUSG00000038025	Phf2	Down	Yes	1.42948e-06	2.86968e-05	-0.336024
ENSMUSG00000032536	Trak1	Up	Yes	1.44435e-06	2.89647e-05	0.330765
ENSMUSG00000027559	Car3	Down	Yes	1.47728e-06	2.95657e-05	-0.960694
ENSMUSG00000088246		Down	Yes	1.47848e-06	2.95657e-05	-1.51369
ENSMUSG00000024349	Sting1	Up	Yes	1.47899e-06	2.95657e-05	0.498263
ENSMUSG00000021134	Srsf5	Down	Yes	1.48723e-06	2.96961e-05	-0.237452
ENSMUSG00000027820	Mme	Up	Yes	1.48863e-06	2.96961e-05	0.632708
ENSMUSG00000031012	Cask	Down	Yes	1.49983e-06	2.98674e-05	-0.263052
ENSMUSG00000027806	Tsc22d2	Up	Yes	1.50036e-06	2.98674e-05	0.819931
ENSMUSG00000020121	Srgap1	Up	Yes	1.50706e-06	2.99293e-05	0.56089
ENSMUSG00000045875	Adra1a	Up	Yes	1.50802e-06	2.99293e-05	0.823023
ENSMUSG00000030084	Plxna1	Up	Yes	1.50819e-06	2.99293e-05	0.53998
ENSMUSG00000030967	Zranb1	Down	Yes	1.52643e-06	3.02596e-05	-0.25933
ENSMUSG00000027715	Ccna2	Up	Yes	1.53017e-06	3.03022e-05	1.167
ENSMUSG00000030708	Dnajb13	Up	Yes	1.53935e-06	3.04523e-05	1.06797
ENSMUSG00000012443	Kif11	Up	Yes	1.54849e-06	3.06011e-05	1.09188
ENSMUSG00000026179	Pnkd	Up	Yes	1.55985e-06	3.07938e-05	0.502254
ENSMUSG00000080440	Gm25848	Down	Yes	1.56549e-06	3.08729e-05	-1.43343
ENSMUSG00000031711	Zfp330	Down	Yes	1.60419e-06	3.16035e-05	-0.372124
ENSMUSG00000051339	2900026A02Rik	Up	Yes	1.60701e-06	3.16262e-05	0.550671
ENSMUSG00000112276	5033421B08Rik	Up	Yes	1.6226e-06	3.18999e-05	1.48301
ENSMUSG00000032251	Irak1bp1	Down	Yes	1.62468e-06	3.19078e-05	-0.825904
ENSMUSG00000034832	Tet3	Up	Yes	1.62733e-06	3.19269e-05	0.474306
ENSMUSG00000028228	Cpne3	Down	Yes	1.64802e-06	3.22996e-05	-0.223578
ENSMUSG00000003534	Ddr1	Up	Yes	1.6597e-06	3.24949e-05	0.526051
ENSMUSG00000038028	Tigar	Up	Yes	1.6745e-06	3.27509e-05	0.659857
ENSMUSG00000025534	Gusb	Up	Yes	1.68661e-06	3.2933e-05	0.691069
ENSMUSG00000097124	A530020G20Rik	Down	Yes	1.68727e-06	3.2933e-05	-0.980703
ENSMUSG00000039630	Hnrnpu	Down	Yes	1.693e-06	3.30109e-05	-0.26614
ENSMUSG00000052459	Atp6v1a	Up	Yes	1.69652e-06	3.30456e-05	0.503894
ENSMUSG00000001119	Col6a1	Up	Yes	1.70054e-06	3.309e-05	0.882014
ENSMUSG00000028756	Pink1	Down	Yes	1.70598e-06	3.31619e-05	-0.46443
ENSMUSG00000023015	Racgap1	Up	Yes	1.71346e-06	3.32733e-05	1.00407
ENSMUSG00000001053	N4bp3	Up	Yes	1.73799e-06	3.37153e-05	0.739999
ENSMUSG00000040297	Suco	Down	Yes	1.74332e-06	3.37841e-05	-0.292217
ENSMUSG00000037706	Cd81	Up	Yes	1.74535e-06	3.37872e-05	0.281381
ENSMUSG00000074466	Gm15417	Down	Yes	1.74752e-06	3.37872e-05	-0.625025
ENSMUSG00000029776	Hibadh	Down	Yes	1.74881e-06	3.37872e-05	-0.475111
ENSMUSG00000085881	Gm15912	Down	Yes	1.75905e-06	3.39505e-05	-1.28721
ENSMUSG00000051934	Spats2	Up	Yes	1.78897e-06	3.44931e-05	0.546274
ENSMUSG00000024165	Jpt2	Up	Yes	1.79436e-06	3.4562e-05	0.840749
ENSMUSG00000033467	Crlf2	Up	Yes	1.81023e-06	3.48322e-05	0.685751
ENSMUSG00000020330	Hmmr	Up	Yes	1.81634e-06	3.49146e-05	1.32749
ENSMUSG00000097375	6720427I07Rik	Down	Yes	1.83159e-06	3.51721e-05	-0.394142
ENSMUSG00000059895	Ptp4a3	Up	Yes	1.83826e-06	3.52626e-05	0.717979
ENSMUSG00000034858	Atosa	Down	Yes	1.8403e-06	3.52626e-05	-0.858325
ENSMUSG00000030677	Kif22	Up	Yes	1.84187e-06	3.52626e-05	1.42878
ENSMUSG00000020840	Blmh	Up	Yes	1.84677e-06	3.53209e-05	0.512558
ENSMUSG00000073514	Dok6	Down	Yes	1.86104e-06	3.55581e-05	-1.32274
ENSMUSG00000042211	Fbxo38	Down	Yes	1.87017e-06	3.56967e-05	-0.23964
ENSMUSG00000000958	Slc7a7	Up	Yes	1.9159e-06	3.65133e-05	0.847023
ENSMUSG00000037826	Ppm1k	Down	Yes	1.9168e-06	3.65133e-05	-0.924516
ENSMUSG00000025255	Zfhx4	Down	Yes	1.92498e-06	3.66324e-05	-0.827822
ENSMUSG00000035232	Pdk3	Down	Yes	1.93096e-06	3.67094e-05	-0.547959
ENSMUSG00000038683	Pak1ip1	Up	Yes	1.95689e-06	3.71652e-05	0.577942
ENSMUSG00000036561	Ppp6r2	Down	Yes	1.97981e-06	3.75631e-05	-0.259404
ENSMUSG00000059854	Hydin	Up	Yes	1.98833e-06	3.7687e-05	0.541417
ENSMUSG00000003721	Insig2	Down	Yes	1.99033e-06	3.76875e-05	-0.627669
ENSMUSG00000075470	Alg10b	Down	Yes	1.9998e-06	3.7829e-05	-0.240957
ENSMUSG00000042489	Clspn	Up	Yes	2.00216e-06	3.7836e-05	1.28587
ENSMUSG00000021416	Eci3	Down	Yes	2.00468e-06	3.7846e-05	-1.04841
ENSMUSG00000052062	Pard3b	Down	Yes	2.04956e-06	3.8655e-05	-0.395601
ENSMUSG00000029174	Tbc1d1	Up	Yes	2.0526e-06	3.8674e-05	0.357349
ENSMUSG00000028467	Gba2	Up	Yes	2.0629e-06	3.88295e-05	0.602402
ENSMUSG00000003779	Kif20a	Up	Yes	2.06571e-06	3.88412e-05	1.26633
ENSMUSG00000083282	Ctsf	Down	Yes	2.06761e-06	3.88412e-05	-0.31666
ENSMUSG00000030086	Chchd6	Down	Yes	2.07214e-06	3.88648e-05	-0.466297
ENSMUSG00000056579	Tug1	Down	Yes	2.07296e-06	3.88648e-05	-0.329569
ENSMUSG00000024795	Kif20b	Up	Yes	2.08493e-06	3.90508e-05	0.878236
ENSMUSG00000054150	Syne3	Down	Yes	2.11461e-06	3.95678e-05	-0.768807
ENSMUSG00000030451	Herc2	Up	Yes	2.12935e-06	3.98045e-05	0.194304
ENSMUSG00000058638	Zfp110	Down	Yes	2.14558e-06	4.00684e-05	-0.398533
ENSMUSG00000021731	Mrps30	Down	Yes	2.16449e-06	4.03818e-05	-0.466748
ENSMUSG00000046916	Myct1	Up	Yes	2.16873e-06	4.04139e-05	0.724645
ENSMUSG00000006494	Pdk1	Down	Yes	2.17046e-06	4.04139e-05	-0.486191
ENSMUSG00000027371	Fahd2a	Down	Yes	2.1776e-06	4.05071e-05	-0.547509
ENSMUSG00000038781	Stap2	Up	Yes	2.18664e-06	4.06357e-05	0.671323
ENSMUSG00000069094	Pde7a	Up	Yes	2.19217e-06	4.06986e-05	0.73425
ENSMUSG00000057858	Fam204a	Down	Yes	2.19776e-06	4.07418e-05	-0.454219
ENSMUSG00000039349	C130074G19Rik	Up	Yes	2.19878e-06	4.07418e-05	0.663494
ENSMUSG00000017670	Elmo2	Up	Yes	2.2045e-06	4.07917e-05	0.471902
ENSMUSG00000013662	Atad1	Down	Yes	2.20577e-06	4.07917e-05	-0.345607
ENSMUSG00000030956	Fam53b	Up	Yes	2.22051e-06	4.09945e-05	0.626019
ENSMUSG00000058291	Zfp68	Down	Yes	2.22105e-06	4.09945e-05	-0.336482
ENSMUSG00000024645	Timm21	Down	Yes	2.22873e-06	4.10965e-05	-0.490943
ENSMUSG00000058706	0610030E20Rik	Down	Yes	2.23267e-06	4.11291e-05	-0.495709
ENSMUSG00000031351	Zfp185	Down	Yes	2.25368e-06	4.1463e-05	-0.725428
ENSMUSG00000060487	Samd5	Up	Yes	2.25551e-06	4.1463e-05	0.843835
ENSMUSG00000026456	Cyb5r1	Up	Yes	2.25733e-06	4.1463e-05	0.53858
ENSMUSG00000039206	Daglb	Up	Yes	2.28512e-06	4.19328e-05	0.649647
ENSMUSG00000022364	Tbc1d31	Down	Yes	2.28814e-06	4.19477e-05	-0.582426
ENSMUSG00000036144	Meox2	Up	Yes	2.29503e-06	4.20336e-05	0.694263
ENSMUSG00000022884	Eif4a2	Down	Yes	2.34344e-06	4.28789e-05	-0.525709
ENSMUSG00000040850	Psme4	Up	Yes	2.35082e-06	4.29726e-05	0.473962
ENSMUSG00000034311	Kif4	Up	Yes	2.36385e-06	4.31691e-05	1.38164
ENSMUSG00000031134	Rbmx	Down	Yes	2.37585e-06	4.33372e-05	-0.38627
ENSMUSG00000099719	Gm28802	Up	Yes	2.37761e-06	4.33372e-05	1.64623
ENSMUSG00000022837	Iqcb1	Down	Yes	2.38566e-06	4.34423e-05	-0.61409
ENSMUSG00000024978	Gpam	Down	Yes	2.40167e-06	4.36921e-05	-0.662791
ENSMUSG00000041037	Irgq	Up	Yes	2.41158e-06	4.38303e-05	0.35277
ENSMUSG00000031805	Jak3	Up	Yes	2.4441e-06	4.43791e-05	0.608384
ENSMUSG00000025795	Rassf3	Up	Yes	2.45572e-06	4.45475e-05	0.51023
ENSMUSG00000074749	Kiz	Down	Yes	2.47382e-06	4.4833e-05	-0.510578
ENSMUSG00000021838	Samd4	Up	Yes	2.48239e-06	4.49454e-05	0.467951
ENSMUSG00000008153	Clstn3	Up	Yes	2.48651e-06	4.49773e-05	1.4126
ENSMUSG00000029330	Cds1	Up	Yes	2.49465e-06	4.50815e-05	0.556421
ENSMUSG00000074305	Peak1	Up	Yes	2.52555e-06	4.55599e-05	0.394157
ENSMUSG00000025812	Pard3	Down	Yes	2.52591e-06	4.55599e-05	-0.282229
ENSMUSG00000025902	Sox17	Up	Yes	2.53623e-06	4.56372e-05	0.896402
ENSMUSG00000078247	Airn	Up	Yes	2.53627e-06	4.56372e-05	0.451118
ENSMUSG00000047996	Prrg1	Up	Yes	2.5374e-06	4.56372e-05	0.393459
ENSMUSG00000002147	Stat6	Up	Yes	2.55329e-06	4.58796e-05	0.370379
ENSMUSG00000027674	Pex5l	Up	Yes	2.57421e-06	4.62118e-05	1.64832
ENSMUSG00000038970	Lmtk2	Up	Yes	2.57709e-06	4.62199e-05	0.455154
ENSMUSG00000026415	Fcamr	Down	Yes	2.58197e-06	4.62637e-05	-1.38554
ENSMUSG00000029442	Cfap251	Up	Yes	2.59534e-06	4.64421e-05	0.533263
ENSMUSG00000071064	Zfp827	Up	Yes	2.59681e-06	4.64421e-05	0.594028
ENSMUSG00000031217	Efnb1	Up	Yes	2.61875e-06	4.67905e-05	0.442707
ENSMUSG00000034522	Zfp395	Down	Yes	2.62304e-06	4.68231e-05	-0.532446
ENSMUSG00000022146	Osmr	Up	Yes	2.63478e-06	4.69885e-05	0.510959
ENSMUSG00000056724	Nbeal2	Up	Yes	2.64924e-06	4.72021e-05	0.38266
ENSMUSG00000061950	Ppp4r1	Up	Yes	2.66569e-06	4.74508e-05	0.409565
ENSMUSG00000024900	Cpt1a	Up	Yes	2.69156e-06	4.78664e-05	0.505164
ENSMUSG00000030047	Arhgap25	Up	Yes	2.72459e-06	4.84087e-05	1.31224
ENSMUSG00000049811	Fam161a	Down	Yes	2.74333e-06	4.86942e-05	-0.526951
ENSMUSG00000028207	Asph	Down	Yes	2.74579e-06	4.86942e-05	-0.592548
ENSMUSG00000058655	Eif4b	Down	Yes	2.757e-06	4.88474e-05	-0.314142
ENSMUSG00000006219	Fblim1	Up	Yes	2.7922e-06	4.94251e-05	0.819913
ENSMUSG00000054648	Zfp869	Down	Yes	2.82118e-06	4.98916e-05	-0.452163
ENSMUSG00000109603	Gm32389	Up	Yes	2.82983e-06	4.99705e-05	0.847993
ENSMUSG00000062014	Gmfb	Up	Yes	2.8309e-06	4.99705e-05	0.406295
ENSMUSG00000036863	Syde2	Down	Yes	2.84352e-06	5.01467e-05	-0.814526
ENSMUSG00000033386	Frrs1	Up	Yes	2.85245e-06	5.02576e-05	0.69621
ENSMUSG00000020185	E2f7	Up	Yes	2.8724e-06	5.05622e-05	0.970804
ENSMUSG00000033499	Larp4b	Up	Yes	2.87886e-06	5.06291e-05	0.349894
ENSMUSG00000035863	Palm	Down	Yes	2.9056e-06	5.10522e-05	-0.435165
ENSMUSG00000003660	Snrnp200	Down	Yes	2.93186e-06	5.14659e-05	-0.274915
ENSMUSG00000043154	Ppp2r3a	Down	Yes	2.95548e-06	5.18327e-05	-0.373778
ENSMUSG00000030249	Abcc9	Up	Yes	2.96273e-06	5.18994e-05	0.768574
ENSMUSG00000031289	Il13ra2	Up	Yes	2.96511e-06	5.18994e-05	1.80386
ENSMUSG00000009863	Sdhb	Down	Yes	2.96747e-06	5.18994e-05	-0.498695
ENSMUSG00000000134	Tfe3	Up	Yes	2.99705e-06	5.23685e-05	0.323221
ENSMUSG00000026604	Ptpn14	Down	Yes	3.00175e-06	5.24025e-05	-0.473852
ENSMUSG00000004980	Hnrnpa2b1	Down	Yes	3.0149e-06	5.25837e-05	-0.237817
ENSMUSG00000115783	Bc1	Up	Yes	3.03172e-06	5.28286e-05	1.37603
ENSMUSG00000001175	Calm1	Up	Yes	3.05129e-06	5.3121e-05	0.394807
ENSMUSG00000017737	Mmp9	Down	Yes	3.05559e-06	5.31472e-05	-1.30832
ENSMUSG00000102752	Gm7694	Up	Yes	3.05921e-06	5.31614e-05	1.04327
ENSMUSG00000031513	Leprotl1	Up	Yes	3.06759e-06	5.32583e-05	0.332262
ENSMUSG00000071181	3830408C21Rik	Down	Yes	3.11924e-06	5.40609e-05	-0.944225
ENSMUSG00000047731	Wbp1l	Up	Yes	3.1195e-06	5.40609e-05	0.308631
ENSMUSG00000008540	Mgst1	Down	Yes	3.19959e-06	5.53984e-05	-0.613618
ENSMUSG00000031443	F7	Up	Yes	3.21424e-06	5.56015e-05	1.6309
ENSMUSG00000002588	Pon1	Down	Yes	3.22891e-06	5.58044e-05	-1.4667
ENSMUSG00000027358	Bmp2	Down	Yes	3.24156e-06	5.59369e-05	-0.830328
ENSMUSG00000032652	Crebl2	Down	Yes	3.24247e-06	5.59369e-05	-0.35864
ENSMUSG00000032220	Myo1e	Up	Yes	3.25993e-06	5.61873e-05	1.00354
ENSMUSG00000031647	Mfap3l	Up	Yes	3.27312e-06	5.63441e-05	0.85408
ENSMUSG00000042302	Ehbp1	Down	Yes	3.27496e-06	5.63441e-05	-0.320751
ENSMUSG00000057614	Gnai1	Down	Yes	3.28974e-06	5.65472e-05	-0.517258
ENSMUSG00000020284	Cfap410	Down	Yes	3.3143e-06	5.69179e-05	-0.432731
ENSMUSG00000021013	Ttc8	Down	Yes	3.34176e-06	5.73377e-05	-0.516864
ENSMUSG00000040183	Ankrd6	Up	Yes	3.35001e-06	5.74275e-05	0.91643
ENSMUSG00000033825	Tpsb2	Down	Yes	3.35926e-06	5.74471e-05	-1.02155
ENSMUSG00000037940	Inpp4b	Up	Yes	3.35944e-06	5.74471e-05	0.77381
ENSMUSG00000022982	Sod1	Down	Yes	3.36022e-06	5.74471e-05	-0.577071
ENSMUSG00000038876	Rnf146	Down	Yes	3.36877e-06	5.75415e-05	-0.311737
ENSMUSG00000025898	Cwf19l2	Down	Yes	3.37914e-06	5.76668e-05	-0.33209
ENSMUSG00000074802	Gas2l3	Up	Yes	3.38426e-06	5.77024e-05	1.13163
ENSMUSG00000034714	Ttyh2	Up	Yes	3.40091e-06	5.79342e-05	0.489126
ENSMUSG00000000805	Car4	Up	Yes	3.40697e-06	5.79856e-05	0.7887
ENSMUSG00000041649	Klf8	Up	Yes	3.42788e-06	5.82892e-05	1.08872
ENSMUSG00000028671	Gale	Up	Yes	3.43698e-06	5.83918e-05	0.569253
ENSMUSG00000057604	Lmcd1	Up	Yes	3.44277e-06	5.8438e-05	0.770232
ENSMUSG00000022440	C1qtnf6	Up	Yes	3.56504e-06	6.04595e-05	0.694156
ENSMUSG00000015749	Anp32e	Down	Yes	3.57422e-06	6.05611e-05	-0.277839
ENSMUSG00000012535	Tnpo3	Down	Yes	3.62796e-06	6.14169e-05	-0.188093
ENSMUSG00000005583	Mef2c	Up	Yes	3.63714e-06	6.15175e-05	0.518417
ENSMUSG00000037071	Scd1	Up	Yes	3.6449e-06	6.15939e-05	0.643901
ENSMUSG00000063146	Clip2	Up	Yes	3.65057e-06	6.16349e-05	0.396082
ENSMUSG00000022419	Deptor	Up	Yes	3.65932e-06	6.17279e-05	0.595447
ENSMUSG00000042331	Specc1	Up	Yes	3.67677e-06	6.19672e-05	0.976234
ENSMUSG00000020889	Nr1d1	Down	Yes	3.6835e-06	6.20257e-05	-0.767634
ENSMUSG00000005417	Mprip	Up	Yes	3.71437e-06	6.24707e-05	0.230325
ENSMUSG00000041431	Ccnb1	Up	Yes	3.7165e-06	6.24707e-05	1.22623
ENSMUSG00000045306	Or4m1	Up	Yes	3.72288e-06	6.25226e-05	1.96486
ENSMUSG00000038967	Pdk2	Down	Yes	3.75163e-06	6.29499e-05	-0.825315
ENSMUSG00000041577	Prelp	Up	Yes	3.75655e-06	6.29732e-05	0.781374
ENSMUSG00000024140	Epas1	Up	Yes	3.75965e-06	6.29732e-05	0.382627
ENSMUSG00000045211	Nudt18	Up	Yes	3.76725e-06	6.30043e-05	0.39921
ENSMUSG00000042256	Ptchd4	Up	Yes	3.76813e-06	6.30043e-05	1.48439
ENSMUSG00000042632	Pla2g6	Up	Yes	3.77887e-06	6.31284e-05	0.332067
ENSMUSG00000026176	Ctdsp1	Down	Yes	3.79829e-06	6.33971e-05	-0.279933
ENSMUSG00000004530	Coro1c	Up	Yes	3.83906e-06	6.40201e-05	0.462599
ENSMUSG00000061024	Rrs1	Down	Yes	3.84235e-06	6.40201e-05	-0.557535
ENSMUSG00000051855	Mest	Up	Yes	3.86273e-06	6.43033e-05	1.41019
ENSMUSG00000025227	Mfsd13a	Up	Yes	3.89227e-06	6.47384e-05	0.794974
ENSMUSG00000029772	Ahcyl2	Down	Yes	3.89669e-06	6.47552e-05	-0.48462
ENSMUSG00000030664	Sox6os	Down	Yes	3.90923e-06	6.49069e-05	-1.09323
ENSMUSG00000041632	Mrps27	Down	Yes	3.92143e-06	6.50526e-05	-0.428474
ENSMUSG00000066113	Adamtsl1	Down	Yes	3.929e-06	6.51214e-05	-0.970903
ENSMUSG00000034807	Colgalt1	Up	Yes	3.96147e-06	6.55992e-05	0.365348
ENSMUSG00000020649	Rrm2	Up	Yes	3.96473e-06	6.55992e-05	1.11005
ENSMUSG00000074813	Morrbid	Up	Yes	3.97349e-06	6.5687e-05	0.87839
ENSMUSG00000097877	Gm26703	Up	Yes	3.98053e-06	6.57461e-05	1.41532
ENSMUSG00000026860	Sh3glb2	Down	Yes	3.98893e-06	6.58278e-05	-0.528048
ENSMUSG00000040283	Btnl9	Up	Yes	4.10109e-06	6.762e-05	0.772768
ENSMUSG00000069515	Lyz1	Down	Yes	4.12538e-06	6.79616e-05	-1.02733
ENSMUSG00000040483	Xaf1	Up	Yes	4.14558e-06	6.82352e-05	0.477946
ENSMUSG00000025558	Dock9	Up	Yes	4.21557e-06	6.93271e-05	0.347979
ENSMUSG00000030605	Mfge8	Up	Yes	4.22436e-06	6.94117e-05	0.69346
ENSMUSG00000037926	Ssh2	Down	Yes	4.25228e-06	6.98101e-05	-0.307102
ENSMUSG00000028423	Nfx1	Down	Yes	4.26268e-06	6.99205e-05	-0.297007
ENSMUSG00000036565	Ttyh3	Up	Yes	4.26759e-06	6.99356e-05	0.487945
ENSMUSG00000034994	Eef2	Down	Yes	4.27096e-06	6.99356e-05	-0.334276
ENSMUSG00000032122	Slc37a2	Up	Yes	4.28536e-06	7.0111e-05	1.39877
ENSMUSG00000035713	Usp35	Down	Yes	4.29722e-06	7.02445e-05	-0.842923
ENSMUSG00000104696	Gm42946	Down	Yes	4.35686e-06	7.11583e-05	-1.06832
ENSMUSG00000028789	Azin2	Down	Yes	4.37606e-06	7.14105e-05	-0.547124
ENSMUSG00000032596	Uba7	Up	Yes	4.38431e-06	7.14838e-05	0.557443
ENSMUSG00000032194	Kank2	Up	Yes	4.39764e-06	7.16397e-05	0.348484
ENSMUSG00000020705	Ddx42	Down	Yes	4.40229e-06	7.16541e-05	-0.25494
ENSMUSG00000023809	Rps6ka2	Up	Yes	4.4197e-06	7.18686e-05	0.679515
ENSMUSG00000039943	Plcb4	Up	Yes	4.42303e-06	7.18686e-05	0.46786
ENSMUSG00000021281	Tnfaip2	Up	Yes	4.45401e-06	7.22842e-05	0.633966
ENSMUSG00000029664	Tfpi2	Up	Yes	4.45622e-06	7.22842e-05	1.29173
ENSMUSG00000015214	Mtmr1	Down	Yes	4.50542e-06	7.302e-05	-0.269822
ENSMUSG00000003810	Mast2	Up	Yes	4.53044e-06	7.33631e-05	0.312317
ENSMUSG00000028986	Klhl7	Down	Yes	4.56361e-06	7.38373e-05	-0.350243
ENSMUSG00000045534	Kcna5	Up	Yes	4.60921e-06	7.45085e-05	1.31639
ENSMUSG00000027519	Rab22a	Up	Yes	4.61552e-06	7.45085e-05	0.272647
ENSMUSG00000021069	Pygl	Down	Yes	4.61685e-06	7.45085e-05	-0.605728
ENSMUSG00000015647	Lama5	Up	Yes	4.64195e-06	7.485e-05	0.743535
ENSMUSG00000063894	Zkscan8	Down	Yes	4.67191e-06	7.52412e-05	-0.371234
ENSMUSG00000025875	Tspan17	Up	Yes	4.67413e-06	7.52412e-05	0.769407
ENSMUSG00000035311	Gnptab	Up	Yes	4.68005e-06	7.52728e-05	0.52484
ENSMUSG00000087611	4930458D05Rik	Down	Yes	4.6996e-06	7.55233e-05	-0.984302
ENSMUSG00000032384	Csnk1g1	Up	Yes	4.70825e-06	7.55985e-05	0.264631
ENSMUSG00000074582	Arfgef2	Up	Yes	4.75332e-06	7.62576e-05	0.301049
ENSMUSG00000053647	Gper1	Up	Yes	4.7898e-06	7.67165e-05	1.19411
ENSMUSG00000023505	Cdca3	Up	Yes	4.78999e-06	7.67165e-05	1.15472
ENSMUSG00000050730	Arhgap42	Down	Yes	4.82618e-06	7.71594e-05	-0.561677
ENSMUSG00000075023	Accsl	Down	Yes	4.8285e-06	7.71594e-05	-1.53102
ENSMUSG00000023980	Taf8	Down	Yes	4.82982e-06	7.71594e-05	-0.385371
ENSMUSG00000026283	Ing5	Down	Yes	4.83791e-06	7.72238e-05	-0.422582
ENSMUSG00000036334	Igsf10	Up	Yes	4.86575e-06	7.7603e-05	0.610518
ENSMUSG00000055980	Irs1	Down	Yes	4.8872e-06	7.78798e-05	-0.719835
ENSMUSG00000022637	Cblb	Down	Yes	4.89998e-06	7.80083e-05	-0.397149
ENSMUSG00000026675	Hsd17b7	Up	Yes	4.90347e-06	7.80083e-05	0.860478
ENSMUSG00000026986	Hnmt	Down	Yes	4.9323e-06	7.84013e-05	-0.411146
ENSMUSG00000028266	Lmo4	Down	Yes	4.94596e-06	7.85528e-05	-0.490377
ENSMUSG00000110424	Zbed5-ps	Down	Yes	4.98576e-06	7.91187e-05	-0.738514
ENSMUSG00000026437	Cdk18	Up	Yes	5.00179e-06	7.9307e-05	1.19773
ENSMUSG00000034591	Slc41a2	Up	Yes	5.05429e-06	8.00726e-05	1.05923
ENSMUSG00000041939	Mvk	Up	Yes	5.07728e-06	8.03698e-05	0.50088
ENSMUSG00000029816	Gpnmb	Up	Yes	5.12109e-06	8.09959e-05	1.70263
ENSMUSG00000104969	Gm43445	Down	Yes	5.1449e-06	8.13048e-05	-0.720565
ENSMUSG00000031489	Adrb3	Down	Yes	5.15775e-06	8.14402e-05	-0.986984
ENSMUSG00000032679	Cd59a	Up	Yes	5.16679e-06	8.15152e-05	0.591024
ENSMUSG00000020135	Apc2	Up	Yes	5.19234e-06	8.18428e-05	0.687594
ENSMUSG00000060510	Zfp266	Down	Yes	5.19833e-06	8.18428e-05	-0.344749
ENSMUSG00000021713	Ppwd1	Down	Yes	5.20047e-06	8.18428e-05	-0.414247
ENSMUSG00000116903	Gm19522	Down	Yes	5.25829e-06	8.26842e-05	-0.995368
ENSMUSG00000101969	Gm20125	Down	Yes	5.30093e-06	8.32859e-05	-1.39322
ENSMUSG00000024544	Ldlrad4	Up	Yes	5.32222e-06	8.35174e-05	0.392055
ENSMUSG00000020089	Ppa1	Down	Yes	5.32445e-06	8.35174e-05	-0.652483
ENSMUSG00000016382	Pls3	Up	Yes	5.37937e-06	8.43093e-05	0.298519
ENSMUSG00000025648	Pfkfb4	Up	Yes	5.4148e-06	8.47946e-05	0.964986
ENSMUSG00000031145	Prickle3	Up	Yes	5.50661e-06	8.61615e-05	0.521078
ENSMUSG00000038141	Tmem181a	Up	Yes	5.5114e-06	8.61655e-05	0.490324
ENSMUSG00000029512	Ulk1	Up	Yes	5.53259e-06	8.64257e-05	0.237455
ENSMUSG00000005672	Kit	Up	Yes	5.56231e-06	8.68186e-05	0.560519
ENSMUSG00000038188	Scarf1	Up	Yes	5.63922e-06	8.79468e-05	0.801947
ENSMUSG00000102059	Gm20257	Down	Yes	5.65223e-06	8.80588e-05	-0.775865
ENSMUSG00000036186	Dipk1b	Up	Yes	5.65566e-06	8.80588e-05	0.821133
ENSMUSG00000020838	Slc6a4	Down	Yes	5.67493e-06	8.82864e-05	-1.28719
ENSMUSG00000026837	Col5a1	Up	Yes	5.73531e-06	8.9153e-05	0.660443
ENSMUSG00000025876	Unc5a	Up	Yes	5.75854e-06	8.94408e-05	1.05891
ENSMUSG00000028760	Eif4g3	Up	Yes	5.76592e-06	8.94824e-05	0.266474
ENSMUSG00000030346	Rad51ap1	Up	Yes	5.78172e-06	8.96544e-05	1.43313
ENSMUSG00000002055	Spag5	Up	Yes	5.78858e-06	8.96877e-05	1.30792
ENSMUSG00000028495	Rps6	Down	Yes	5.90282e-06	9.13832e-05	-0.352394
ENSMUSG00000073802	Cdkn2b	Up	Yes	5.91026e-06	9.14094e-05	0.63898
ENSMUSG00000108076	9530086O07Rik	Down	Yes	5.91413e-06	9.14094e-05	-0.471796
ENSMUSG00000031400	G6pdx	Up	Yes	5.92851e-06	9.15572e-05	0.650574
ENSMUSG00000029655	N4bp2l2	Down	Yes	5.93574e-06	9.15945e-05	-0.186345
ENSMUSG00000034201	Gas2l1	Up	Yes	5.94574e-06	9.16119e-05	0.354345
ENSMUSG00000039316	Rftn1	Up	Yes	5.94651e-06	9.16119e-05	0.567779
ENSMUSG00000001228	Uhrf1	Up	Yes	5.9668e-06	9.18501e-05	0.972382
ENSMUSG00000044906	4930503L19Rik	Up	Yes	5.99386e-06	9.21029e-05	0.492131
ENSMUSG00000027716	Trpc3	Up	Yes	5.99529e-06	9.21029e-05	1.06803
ENSMUSG00000032939	Nup93	Up	Yes	5.99875e-06	9.21029e-05	0.601705
ENSMUSG00000057561	Eif1a	Up	Yes	6.00261e-06	9.21029e-05	0.493901
ENSMUSG00000037992	Rara	Up	Yes	6.14647e-06	9.42343e-05	0.5716
ENSMUSG00000040272	Accs	Down	Yes	6.28333e-06	9.62148e-05	-0.520736
ENSMUSG00000002603	Tgfb1	Up	Yes	6.28577e-06	9.62148e-05	0.514463
ENSMUSG00000031756	Cenpn	Up	Yes	6.29329e-06	9.62524e-05	1.10834
ENSMUSG00000057789	Bak1	Up	Yes	6.34071e-06	9.68997e-05	0.547131
ENSMUSG00000045709	Smkr-ps	Down	Yes	6.37377e-06	9.73267e-05	-1.00676
ENSMUSG00000023044	Csad	Down	Yes	6.38892e-06	9.74798e-05	-0.633552
ENSMUSG00000073758	Sh3d21	Down	Yes	6.40443e-06	9.7599e-05	-0.795326
ENSMUSG00000036882	Arhgap33	Up	Yes	6.40701e-06	9.7599e-05	0.816429
ENSMUSG00000020087	Tysnd1	Up	Yes	6.42949e-06	9.78631e-05	0.423469
ENSMUSG00000031451	Gas6	Down	Yes	6.4902e-06	9.87082e-05	-0.620706
ENSMUSG00000030935	Acsm3	Down	Yes	6.5081e-06	9.89012e-05	-1.34934
ENSMUSG00000056952	Tatdn2	Up	Yes	6.53777e-06	9.92729e-05	0.452013
ENSMUSG00000028140	Mrpl9	Down	Yes	6.54701e-06	9.93338e-05	-0.409741
ENSMUSG00000020273	Papolg	Down	Yes	6.56184e-06	9.94793e-05	-0.377437
ENSMUSG00000020740	Gga3	Up	Yes	6.60011e-06	9.99798e-05	0.404865
ENSMUSG00000053411	Cbx7	Down	Yes	6.69208e-06	0.000101292	-0.605923
ENSMUSG00000006235	Epor	Up	Yes	6.70301e-06	0.000101377	0.719739
ENSMUSG00000086784	Isoc2a	Down	Yes	6.74208e-06	0.000101815	-0.451134
ENSMUSG00000029207	Apbb2	Up	Yes	6.7427e-06	0.000101815	0.581129
ENSMUSG00000012187	Mogat1	Down	Yes	6.78554e-06	0.000102381	-0.976353
ENSMUSG00000027490	E2f1	Up	Yes	6.8113e-06	0.000102688	0.750791
ENSMUSG00000033624	Pdpr	Down	Yes	6.81973e-06	0.000102734	-0.372712
ENSMUSG00000031709	Tbc1d9	Up	Yes	6.88387e-06	0.000103606	0.45293
ENSMUSG00000042379	Esm1	Up	Yes	6.89033e-06	0.000103606	1.33472
ENSMUSG00000040785	Ttc3	Down	Yes	6.894e-06	0.000103606	-0.2738
ENSMUSG00000015522	Arnt	Down	Yes	6.9006e-06	0.000103623	-0.269707
ENSMUSG00000032475	Nck1	Up	Yes	6.9355e-06	0.000104065	0.282435
ENSMUSG00000010607	Pigyl	Down	Yes	7.04305e-06	0.000105596	-0.519376
ENSMUSG00000024487	Yipf5	Up	Yes	7.06888e-06	0.000105899	0.356461
ENSMUSG00000042942	Greb1l	Down	Yes	7.14745e-06	0.000106992	-0.871805
ENSMUSG00000032036	Kirrel3	Up	Yes	7.2408e-06	0.000108304	0.93034
ENSMUSG00000022031	Elp3	Up	Yes	7.27857e-06	0.000108784	0.404467
ENSMUSG00000116908	Gm49599	Down	Yes	7.29247e-06	0.000108906	-0.66546
ENSMUSG00000028990	Lzic	Up	Yes	7.30402e-06	0.000108993	0.354191
ENSMUSG00000038965	Ube2l3	Up	Yes	7.34959e-06	0.000109587	0.295951
ENSMUSG00000045201	Lrrc3b	Up	Yes	7.38919e-06	0.000110091	1.40234
ENSMUSG00000040280	Ndufa4l2	Up	Yes	7.473e-06	0.000111252	0.905062
ENSMUSG00000020326	Ccng1	Up	Yes	7.52071e-06	0.000111875	0.601255
ENSMUSG00000054435	Gimap4	Up	Yes	7.52688e-06	0.000111879	0.708992
ENSMUSG00000090486	BC035947	Down	Yes	7.55492e-06	0.000112208	-1.01405
ENSMUSG00000028557	Rnf11	Up	Yes	7.56949e-06	0.000112337	0.611348
ENSMUSG00000117599	Gm49971	Down	Yes	7.674e-06	0.000113799	-0.506339
ENSMUSG00000029730	Mcm7	Down	Yes	7.78519e-06	0.000115338	-0.473962
ENSMUSG00000045312	Lhfpl2	Up	Yes	7.78989e-06	0.000115338	0.863714
ENSMUSG00000041445	Mmrn2	Up	Yes	7.79716e-06	0.000115355	0.721699
ENSMUSG00000052676	Zmat1	Down	Yes	7.82569e-06	0.000115688	-0.69877
ENSMUSG00000020686	Gas2l2	Up	Yes	7.87e-06	0.000116252	0.871577
ENSMUSG00000031004	Mki67	Up	Yes	8.01576e-06	0.000118313	1.16987
ENSMUSG00000027223	Mapk8ip1	Down	Yes	8.0596e-06	0.000118868	-0.665127
ENSMUSG00000040022	Rab11fip2	Down	Yes	8.06951e-06	0.000118922	-0.389657
ENSMUSG00000089417	Gm22009	Down	Yes	8.09874e-06	0.00011926	-0.447725
ENSMUSG00000072653	Zfp783	Down	Yes	8.13409e-06	0.000119688	-0.623461
ENSMUSG00000028524	Sgip1	Up	Yes	8.24445e-06	0.000121218	0.616071
ENSMUSG00000007670	Khsrp	Down	Yes	8.27064e-06	0.000121331	-0.24265
ENSMUSG00000034621	Gpatch8	Down	Yes	8.27601e-06	0.000121331	-0.233057
ENSMUSG00000039536	Stau1	Down	Yes	8.27854e-06	0.000121331	-0.267421
ENSMUSG00000055932	Fto	Down	Yes	8.28138e-06	0.000121331	-0.201787
ENSMUSG00000037369	Kdm6a	Down	Yes	8.28406e-06	0.000121331	-0.288843
ENSMUSG00000019173	Rab5c	Up	Yes	8.31258e-06	0.000121655	0.262696
ENSMUSG00000012519	Mlkl	Up	Yes	8.3913e-06	0.000122713	0.644571
ENSMUSG00000018882	Mrpl45	Down	Yes	8.40659e-06	0.000122842	-0.494482
ENSMUSG00000025781	Atp5f1c	Down	Yes	8.42743e-06	0.000123052	-0.507466
ENSMUSG00000085180	AI838599	Down	Yes	8.44989e-06	0.000123285	-1.16779
ENSMUSG00000044982	Sft2d3	Down	Yes	8.48457e-06	0.000123696	-0.576473
ENSMUSG00000055235	Wdr86	Up	Yes	8.50095e-06	0.00012384	1.27427
ENSMUSG00000110481	Gm45705	Up	Yes	8.51666e-06	0.000123953	1.48384
ENSMUSG00000021365	Nedd9	Up	Yes	8.52176e-06	0.000123953	0.915809
ENSMUSG00000001482	Def8	Up	Yes	8.56975e-06	0.00012445	0.408911
ENSMUSG00000047496	Rnf152	Up	Yes	8.5755e-06	0.00012445	0.576702
ENSMUSG00000028687	Mutyh	Up	Yes	8.58027e-06	0.00012445	0.986126
ENSMUSG00000076435	Acsf2	Up	Yes	8.5821e-06	0.00012445	0.422828
ENSMUSG00000032289	Thsd4	Down	Yes	8.60599e-06	0.000124619	-0.660643
ENSMUSG00000041440	Gk5	Down	Yes	8.60683e-06	0.000124619	-0.413901
ENSMUSG00000066551	Hmgb1	Down	Yes	8.64113e-06	0.00012502	-0.325383
ENSMUSG00000036591	Arhgap21	Down	Yes	8.68103e-06	0.000125502	-0.293357
ENSMUSG00000040687	Madd	Up	Yes	8.72949e-06	0.000126107	0.404809
ENSMUSG00000072941	Sod3	Up	Yes	8.7449e-06	0.00012613	0.494757
ENSMUSG00000038122	Tbc1d32	Down	Yes	8.74947e-06	0.00012613	-0.397898
ENSMUSG00000033773	Rpap2	Down	Yes	8.75104e-06	0.00012613	-0.423241
ENSMUSG00000032030	Cul5	Down	Yes	8.82166e-06	0.000127052	-0.321206
ENSMUSG00000004933	Matk	Up	Yes	8.90798e-06	0.000128198	1.24648
ENSMUSG00000020993	Trappc6b	Down	Yes	8.92868e-06	0.000128399	-0.399828
ENSMUSG00000026782	Abi2	Down	Yes	9.04556e-06	0.000129924	-0.339252
ENSMUSG00000069727	Zfp975	Down	Yes	9.04842e-06	0.000129924	-0.505996
ENSMUSG00000113764	Gm48617	Up	Yes	9.08874e-06	0.000130405	1.01781
ENSMUSG00000021939	Ctsb	Up	Yes	9.12494e-06	0.000130825	0.49269
ENSMUSG00000003948	Mmd	Up	Yes	9.16387e-06	0.000131284	0.654014
ENSMUSG00000032410	Xrn1	Down	Yes	9.17326e-06	0.00013132	-0.17866
ENSMUSG00000021215	Net1	Down	Yes	9.25239e-06	0.000132353	-1.21921
ENSMUSG00000028937	Acot7	Up	Yes	9.26428e-06	0.000132423	0.547654
ENSMUSG00000037211	Spry1	Up	Yes	9.27118e-06	0.000132423	0.562663
ENSMUSG00000046215	Rprml	Down	Yes	9.29185e-06	0.000132614	-1.14287
ENSMUSG00000017716	Birc5	Up	Yes	9.29854e-06	0.000132614	1.32276
ENSMUSG00000050335	Lgals3	Up	Yes	9.36071e-06	0.000133401	1.27279
ENSMUSG00000048482	Bdnf	Up	Yes	9.43698e-06	0.000134387	1.3612
ENSMUSG00000031207	Msn	Up	Yes	9.47041e-06	0.000134762	0.290078
ENSMUSG00000034911	Ushbp1	Up	Yes	9.50585e-06	0.000135165	0.842446
ENSMUSG00000024713	Pcsk5	Down	Yes	9.55612e-06	0.000135778	-0.702548
ENSMUSG00000032411	Tfdp2	Down	Yes	9.56764e-06	0.00013584	-0.385652
ENSMUSG00000102411	Gm36936	Down	Yes	9.58425e-06	0.000135975	-0.39061
ENSMUSG00000053399	Adamts18	Up	Yes	9.61354e-06	0.000136289	1.41503
ENSMUSG00000020859	Spag9	Up	Yes	9.6555e-06	0.000136781	0.201468
ENSMUSG00000027881	Prpf38b	Down	Yes	9.67593e-06	0.000136955	-0.323035
ENSMUSG00000057421	Las1l	Down	Yes	9.68219e-06	0.000136955	-0.383437
ENSMUSG00000024300	Myo1f	Up	Yes	9.6959e-06	0.000137002	1.12005
ENSMUSG00000026970	Rbms1	Up	Yes	9.69991e-06	0.000137002	0.287002
ENSMUSG00000000631	Myo18a	Up	Yes	9.76847e-06	0.000137868	0.372325
ENSMUSG00000020099	Unc5b	Up	Yes	9.86358e-06	0.000139107	0.740354
ENSMUSG00000062352	Itgb1bp1	Down	Yes	9.87531e-06	0.000139169	-0.502017
ENSMUSG00000050022	Amz1	Up	Yes	9.90275e-06	0.000139453	0.907231
ENSMUSG00000001156	Mxd1	Down	Yes	1.00797e-05	0.00014184	-0.51085
ENSMUSG00000029804	Herc3	Up	Yes	1.01693e-05	0.000142995	0.547733
ENSMUSG00000032562	Gnai2	Up	Yes	1.02264e-05	0.000143691	0.244803
ENSMUSG00000031785	Adgrg1	Up	Yes	1.02948e-05	0.00014451	0.696261
ENSMUSG00000045802	Hsf3	Down	Yes	1.02998e-05	0.00014451	-0.996105
ENSMUSG00000113440	Gm46404	Down	Yes	1.03374e-05	0.000144862	-1.1156
ENSMUSG00000050379	Septin6	Down	Yes	1.03402e-05	0.000144862	-0.657837
ENSMUSG00000039713	Plekhg5	Up	Yes	1.03794e-05	0.000145303	0.447496
ENSMUSG00000030515	Tars3	Down	Yes	1.04006e-05	0.000145494	-0.54194
ENSMUSG00000027698	Nceh1	Up	Yes	1.04401e-05	0.000145939	0.976367
ENSMUSG00000075394	Hoxc4	Down	Yes	1.04487e-05	0.000145952	-0.540174
ENSMUSG00000024963	Dnajc4	Down	Yes	1.04778e-05	0.00014625	-0.429351
ENSMUSG00000040006	Ginm1	Down	Yes	1.05002e-05	0.000146456	-0.388489
ENSMUSG00000022285	Ywhaz	Up	Yes	1.05124e-05	0.000146518	0.293223
ENSMUSG00000034312	Iqsec1	Up	Yes	1.06205e-05	0.000147916	0.376063
ENSMUSG00000043183	Simc1	Down	Yes	1.06288e-05	0.000147925	-0.51741
ENSMUSG00000022762	Ncam2	Down	Yes	1.06542e-05	0.000148169	-1.51205
ENSMUSG00000097162	2310010J17Rik	Down	Yes	1.08503e-05	0.000150785	-0.911485
ENSMUSG00000047534	Mis18bp1	Up	Yes	1.08616e-05	0.000150832	1.3488
ENSMUSG00000079018	Ly6c1	Up	Yes	1.09722e-05	0.000152257	0.4133
ENSMUSG00000049327	Kmt5a	Up	Yes	1.0984e-05	0.00015231	0.685216
ENSMUSG00000033933	Vhl	Up	Yes	1.09994e-05	0.000152341	0.836455
ENSMUSG00000021262	Evl	Up	Yes	1.10037e-05	0.000152341	0.811749
ENSMUSG00000040139	9430038I01Rik	Down	Yes	1.10103e-05	0.000152341	-0.59721
ENSMUSG00000039470	Zdhhc2	Up	Yes	1.10613e-05	0.000152935	0.813324
ENSMUSG00000020608	Smc6	Down	Yes	1.11123e-05	0.000153528	-0.344382
ENSMUSG00000013419	Zbtb47	Up	Yes	1.11456e-05	0.000153877	0.325952
ENSMUSG00000021186	Fbln5	Up	Yes	1.12417e-05	0.000155091	0.370144
ENSMUSG00000033880	Lgals3bp	Up	Yes	1.1289e-05	0.000155631	0.494112
ENSMUSG00000028861	Mrps15	Down	Yes	1.137e-05	0.000156634	-0.631336
ENSMUSG00000025572	Tmc6	Up	Yes	1.1412e-05	0.000157098	0.533457
ENSMUSG00000022656	Nectin3	Up	Yes	1.1478e-05	0.000157893	0.511187
ENSMUSG00000032026	Rexo2	Up	Yes	1.15381e-05	0.000158562	0.479091
ENSMUSG00000026833	Olfm1	Up	Yes	1.15433e-05	0.000158562	0.882965
ENSMUSG00000029716	Tfr2	Up	Yes	1.15858e-05	0.00015903	1.68562
ENSMUSG00000026605	Cenpf	Up	Yes	1.16623e-05	0.000159966	1.13427
ENSMUSG00000075590	Nrbp2	Down	Yes	1.17135e-05	0.000160551	-0.56694
ENSMUSG00000013593	Ndufs2	Down	Yes	1.1784e-05	0.000161247	-0.438686
ENSMUSG00000034210	Efcab14	Up	Yes	1.17889e-05	0.000161247	0.243328
ENSMUSG00000031636	Pdlim3	Down	Yes	1.17897e-05	0.000161247	-0.782023
ENSMUSG00000044229	Nxpe4	Up	Yes	1.18145e-05	0.00016147	0.627574
ENSMUSG00000040204	Pclaf	Up	Yes	1.18449e-05	0.00016177	1.35917
ENSMUSG00000063406	Tmed5	Up	Yes	1.18877e-05	0.000162238	0.543167
ENSMUSG00000056870	Gulp1	Down	Yes	1.19017e-05	0.000162312	-0.968909
ENSMUSG00000020826	Nos2	Up	Yes	1.19431e-05	0.00016276	0.933054
ENSMUSG00000070730	Rmdn3	Up	Yes	1.19696e-05	0.000163004	0.538556
ENSMUSG00000024989	Cep55	Up	Yes	1.19802e-05	0.000163032	1.30133
ENSMUSG00000031938	4931406C07Rik	Up	Yes	1.20436e-05	0.000163746	0.626172
ENSMUSG00000019647	Sema6a	Up	Yes	1.20499e-05	0.000163746	0.58056
ENSMUSG00000032261	Sh3bgrl2	Up	Yes	1.20728e-05	0.00016394	0.877996
ENSMUSG00000099349	1700047G03Rik	Up	Yes	1.21655e-05	0.000165081	1.37426
ENSMUSG00000078429	Ctdsp2	Down	Yes	1.22031e-05	0.000165473	-0.320467
ENSMUSG00000036620	Mgat4b	Up	Yes	1.22209e-05	0.000165596	0.377298
ENSMUSG00000026554	Dcaf8	Down	Yes	1.22461e-05	0.000165756	-0.258268
ENSMUSG00000020307	Cdc34	Up	Yes	1.22501e-05	0.000165756	0.381637
ENSMUSG00000032051	Fdx1	Down	Yes	1.23035e-05	0.00016636	-0.579664
ENSMUSG00000008035	Mid1ip1	Up	Yes	1.23151e-05	0.000166398	0.485719
ENSMUSG00000030868	Dctn5	Up	Yes	1.2361e-05	0.000166875	0.344978
ENSMUSG00000037994	Slc9b2	Down	Yes	1.23679e-05	0.000166875	-0.973204
ENSMUSG00000020262	Adarb1	Up	Yes	1.23851e-05	0.000166967	0.494933
ENSMUSG00000001036	Epn2	Up	Yes	1.23935e-05	0.000166967	0.451898
ENSMUSG00000029385	Ccng2	Down	Yes	1.24011e-05	0.000166967	-0.33985
ENSMUSG00000039929	Urb1	Down	Yes	1.24363e-05	0.000167322	-0.569301
ENSMUSG00000084883	Ccdc85c	Up	Yes	1.24552e-05	0.000167458	0.407807
ENSMUSG00000034898	Filip1	Up	Yes	1.24675e-05	0.000167505	0.518525
ENSMUSG00000087370	Tmem170b	Down	Yes	1.26698e-05	0.000170102	-0.279569
ENSMUSG00000039236	Isg20	Down	Yes	1.27876e-05	0.000171563	-0.559553
ENSMUSG00000037111	Setd7	Up	Yes	1.28008e-05	0.000171619	0.287257
ENSMUSG00000028907	Utp11	Down	Yes	1.28567e-05	0.000172247	-0.401886
ENSMUSG00000025878	Uimc1	Down	Yes	1.28776e-05	0.000172406	-0.259756
ENSMUSG00000104576	F830115B05Rik	Up	Yes	1.30681e-05	0.000174773	0.932555
ENSMUSG00000033960	Jcad	Up	Yes	1.30751e-05	0.000174773	0.399202
ENSMUSG00000017843	Ppp2r5c	Up	Yes	1.30854e-05	0.000174773	0.178419
ENSMUSG00000032997	Chpf	Up	Yes	1.30925e-05	0.000174773	0.452566
ENSMUSG00000034586	Hid1	Up	Yes	1.31004e-05	0.000174773	0.729214
ENSMUSG00000036062	Phf24	Down	Yes	1.3142e-05	0.000175205	-0.997377
ENSMUSG00000025352	Gdf11	Up	Yes	1.3414e-05	0.000178706	1.09652
ENSMUSG00000115252	Gm48996	Up	Yes	1.34524e-05	0.000179092	0.946864
ENSMUSG00000038034	Igsf8	Up	Yes	1.35119e-05	0.000179758	0.42379
ENSMUSG00000053799	Exoc6	Up	Yes	1.35613e-05	0.000180289	0.382027
ENSMUSG00000043241	Upf2	Down	Yes	1.36761e-05	0.000181653	-0.257441
ENSMUSG00000040296	Rigi	Up	Yes	1.3683e-05	0.000181653	0.253245
ENSMUSG00000010453	Kansl3	Down	Yes	1.39069e-05	0.000184497	-0.245777
ENSMUSG00000031592	Pcm1	Down	Yes	1.40152e-05	0.000185804	-0.256003
ENSMUSG00000011171	Vipr2	Up	Yes	1.40385e-05	0.000185983	1.2094
ENSMUSG00000044864	Ankrd50	Up	Yes	1.40772e-05	0.000186245	0.429414
ENSMUSG00000005950	P2rx5	Up	Yes	1.40778e-05	0.000186245	1.00295
ENSMUSG00000106385	Gm42943	Down	Yes	1.40975e-05	0.000186375	-1.05005
ENSMUSG00000022253	Nadk2	Down	Yes	1.42637e-05	0.000188408	-0.433127
ENSMUSG00000003559	As3mt	Up	Yes	1.42711e-05	0.000188408	0.540949
ENSMUSG00000001029	Icam2	Up	Yes	1.44474e-05	0.000190604	0.627739
ENSMUSG00000039997	Ifi203	Up	Yes	1.46352e-05	0.000192948	0.32113
ENSMUSG00000033545	Znrf1	Up	Yes	1.46535e-05	0.000193041	0.375038
ENSMUSG00000013833	Med16	Up	Yes	1.46627e-05	0.000193041	0.550792
ENSMUSG00000027474	Ccm2l	Up	Yes	1.4699e-05	0.000193386	0.852519
ENSMUSG00000039994	Timeless	Up	Yes	1.48096e-05	0.000194584	0.891121
ENSMUSG00000068874	Selenbp1	Down	Yes	1.48105e-05	0.000194584	-0.474045
ENSMUSG00000073987	Ggh	Down	Yes	1.483e-05	0.000194705	-0.454077
ENSMUSG00000024737	Slc15a3	Up	Yes	1.50033e-05	0.000196845	1.32632
ENSMUSG00000038235	F11r	Up	Yes	1.50236e-05	0.000196975	0.341854
ENSMUSG00000031210	Gpr165	Down	Yes	1.50557e-05	0.000197255	-1.41953
ENSMUSG00000028233	Tgs1	Down	Yes	1.50657e-05	0.000197255	-0.32469
ENSMUSG00000103847	Gm20056	Up	Yes	1.50835e-05	0.000197353	1.51973
ENSMUSG00000031266	Gla	Up	Yes	1.51369e-05	0.00019766	0.766779
ENSMUSG00000032531	Amotl2	Down	Yes	1.51371e-05	0.00019766	-0.614976
ENSMUSG00000041132	N4bp2l1	Down	Yes	1.51382e-05	0.00019766	-0.511394
ENSMUSG00000002688	Prkd1	Down	Yes	1.52779e-05	0.000199347	-0.466288
ENSMUSG00000029797	Sspo	Up	Yes	1.53233e-05	0.000199801	0.90511
ENSMUSG00000090939	Gm17147	Up	Yes	1.53556e-05	0.000200085	1.6468
ENSMUSG00000019194	Scn1b	Up	Yes	1.53808e-05	0.000200277	0.712896
ENSMUSG00000009013	Dynll1	Up	Yes	1.54063e-05	0.000200358	0.320787
ENSMUSG00000034037	Fgd5	Up	Yes	1.54081e-05	0.000200358	0.708977
ENSMUSG00000030796	Tead2	Up	Yes	1.5453e-05	0.000200805	0.760203
ENSMUSG00000079547	H2-DMb1	Up	Yes	1.54961e-05	0.000201227	0.893601
ENSMUSG00000025173	Wdr45b	Down	Yes	1.5528e-05	0.000201504	-0.312326
ENSMUSG00000003531	Dgcr6	Down	Yes	1.56152e-05	0.000202497	-0.400855
ENSMUSG00000029414	Kntc1	Up	Yes	1.56573e-05	0.000202905	1.31286
ENSMUSG00000002778	Kdelr1	Down	Yes	1.56766e-05	0.000203017	-0.267957
ENSMUSG00000029283	Cdc7	Up	Yes	1.57144e-05	0.000203367	0.809969
ENSMUSG00000026748	Plxdc2	Down	Yes	1.57342e-05	0.000203485	-0.480906
ENSMUSG00000024842	Cabp4	Down	Yes	1.61378e-05	0.000208563	-1.41297
ENSMUSG00000054874	Pcnx3	Up	Yes	1.62219e-05	0.000209507	0.225807
ENSMUSG00000045659	Plekha7	Up	Yes	1.63069e-05	0.000210461	0.722296
ENSMUSG00000033777	Tlr13	Up	Yes	1.63582e-05	0.000210981	1.27842
ENSMUSG00000109771	Gm35315	Up	Yes	1.64724e-05	0.000212309	1.0342
ENSMUSG00000025508	Rplp2	Down	Yes	1.64918e-05	0.000212416	-0.441431
ENSMUSG00000085558	4930412C18Rik	Down	Yes	1.65043e-05	0.000212433	-0.905671
ENSMUSG00000021244	Ylpm1	Down	Yes	1.65449e-05	0.000212811	-0.325858
ENSMUSG00000056698	Elmod3	Down	Yes	1.66801e-05	0.000214405	-0.645119
ENSMUSG00000053398	Phgdh	Down	Yes	1.6828e-05	0.00021616	-0.404931
ENSMUSG00000029478	Ncor2	Up	Yes	1.68424e-05	0.0002162	0.390813
ENSMUSG00000029068	Ccnl2	Down	Yes	1.69287e-05	0.00021716	-0.450407
ENSMUSG00000027661	Slc2a10	Up	Yes	1.69612e-05	0.000217431	0.82084
ENSMUSG00000020591	Ntsr2	Up	Yes	1.71392e-05	0.000219211	1.22893
ENSMUSG00000022987	Zfp641	Down	Yes	1.71422e-05	0.000219211	-0.551195
ENSMUSG00000038520	Tbc1d17	Down	Yes	1.71467e-05	0.000219211	-0.325304
ENSMUSG00000033740	St18	Up	Yes	1.71504e-05	0.000219211	1.54982
ENSMUSG00000026781	Acbd5	Down	Yes	1.71578e-05	0.000219211	-0.339805
ENSMUSG00000020346	Mgat1	Up	Yes	1.72582e-05	0.000220347	0.243419
ENSMUSG00000066037	Hnrnpr	Down	Yes	1.73273e-05	0.00022108	-0.269547
ENSMUSG00000034957	Cebpa	Down	Yes	1.73703e-05	0.000221342	-0.465487
ENSMUSG00000033487	Fndc3a	Down	Yes	1.73802e-05	0.000221342	-0.374987
ENSMUSG00000020935	Dcakd	Up	Yes	1.73828e-05	0.000221342	0.403364
ENSMUSG00000086587	Gm11837	Down	Yes	1.74974e-05	0.000222533	-1.1955
ENSMUSG00000032905	Atg12	Up	Yes	1.74997e-05	0.000222533	0.371477
ENSMUSG00000002017	Fam98a	Up	Yes	1.75398e-05	0.000222894	0.399616
ENSMUSG00000033589	Reep4	Up	Yes	1.77807e-05	0.000225662	0.647966
ENSMUSG00000054659	Pm20d2	Down	Yes	1.77814e-05	0.000225662	-0.735356
ENSMUSG00000022021	Diaph3	Up	Yes	1.78066e-05	0.000225832	0.794863
ENSMUSG00000079550	Mpp4	Up	Yes	1.78297e-05	0.000225973	1.04393
ENSMUSG00000023992	Trem2	Up	Yes	1.80323e-05	0.000228389	1.26187
ENSMUSG00000033436	Armcx2	Up	Yes	1.80996e-05	0.000229089	0.479088
ENSMUSG00000021824	Ap3m1	Up	Yes	1.81685e-05	0.000229807	0.315845
ENSMUSG00000028420	Tmem38b	Up	Yes	1.83035e-05	0.000231283	0.584034
ENSMUSG00000026637	Traf5	Up	Yes	1.83251e-05	0.000231283	0.552959
ENSMUSG00000038023	Atp6v0a2	Up	Yes	1.83309e-05	0.000231283	0.308958
ENSMUSG00000026504	Sdccag8	Down	Yes	1.83337e-05	0.000231283	-0.347864
ENSMUSG00000022371	Col14a1	Up	Yes	1.83852e-05	0.000231778	0.513095
ENSMUSG00000021982	Cdadc1	Down	Yes	1.84259e-05	0.000232138	-0.36367
ENSMUSG00000028111	Ctsk	Up	Yes	1.84456e-05	0.000232231	1.00147
ENSMUSG00000042363	Lgalsl	Up	Yes	1.85568e-05	0.000233476	0.320752
ENSMUSG00000009828	Cilk1	Up	Yes	1.86105e-05	0.000233997	0.297738
ENSMUSG00000030352	Tspan9	Up	Yes	1.86287e-05	0.000234072	0.345243
ENSMUSG00000025533	Asl	Down	Yes	1.86494e-05	0.000234176	-0.60187
ENSMUSG00000002068	Ccne1	Up	Yes	1.86734e-05	0.000234323	1.04971
ENSMUSG00000029344	Tpst2	Up	Yes	1.87158e-05	0.000234644	0.428117
ENSMUSG00000038658	Ric1	Up	Yes	1.87306e-05	0.000234644	0.234177
ENSMUSG00000022817	Itgb5	Up	Yes	1.8736e-05	0.000234644	0.48842
ENSMUSG00000039153	Runx2	Up	Yes	1.8876e-05	0.000236241	1.04583
ENSMUSG00000031897	Psmb10	Up	Yes	1.89318e-05	0.000236711	0.447808
ENSMUSG00000041078	Grid1	Up	Yes	1.89383e-05	0.000236711	1.71444
ENSMUSG00000068740	Celsr2	Down	Yes	1.89662e-05	0.000236903	-0.97775
ENSMUSG00000044017	Adgrd1	Down	Yes	1.90386e-05	0.000237651	-0.741157
ENSMUSG00000049409	Prokr1	Down	Yes	1.91832e-05	0.000239299	-0.911004
ENSMUSG00000052214	Opa3	Up	Yes	1.92794e-05	0.000240342	0.450659
ENSMUSG00000036002	Atosb	Up	Yes	1.95552e-05	0.00024362	0.40154
ENSMUSG00000022607	Ptk2	Up	Yes	1.96685e-05	0.000244787	0.313107
ENSMUSG00000016458	Wt1	Down	Yes	1.96747e-05	0.000244787	-1.05587
ENSMUSG00000087382	Ctcflos	Up	Yes	1.98068e-05	0.00024627	0.699768
ENSMUSG00000050234	Gja4	Up	Yes	1.99004e-05	0.000247273	0.853492
ENSMUSG00000029408	Abcb9	Up	Yes	2.00913e-05	0.000249349	0.599892
ENSMUSG00000018209	Stk4	Up	Yes	2.0097e-05	0.000249349	0.236335
ENSMUSG00000020076	Ddx50	Down	Yes	2.01143e-05	0.000249349	-0.254713
ENSMUSG00000004207	Psap	Up	Yes	2.012e-05	0.000249349	0.434632
ENSMUSG00000062604	Srpk2	Down	Yes	2.02033e-05	0.000250218	-0.283703
ENSMUSG00000033031	Cip2a	Up	Yes	2.02605e-05	0.000250738	0.920718
ENSMUSG00000031984	2810004N23Rik	Down	Yes	2.02717e-05	0.000250738	-0.491612
ENSMUSG00000000690	Hoxb6	Up	Yes	2.05747e-05	0.000254321	0.641347
ENSMUSG00000011305	Plin5	Up	Yes	2.06406e-05	0.00025497	0.74683
ENSMUSG00000031398	Plxna3	Up	Yes	2.08033e-05	0.000256813	0.597139
ENSMUSG00000041836	Ptpre	Up	Yes	2.08431e-05	0.000257137	0.754218
ENSMUSG00000020638	Cmpk2	Up	Yes	2.09232e-05	0.000257958	0.56377
ENSMUSG00000018446	C1qbp	Down	Yes	2.11615e-05	0.000260727	-0.337326
ENSMUSG00000058173	Smco4	Up	Yes	2.11977e-05	0.000261003	0.557106
ENSMUSG00000038602	Slc35f1	Up	Yes	2.12166e-05	0.000261067	1.29913
ENSMUSG00000044224	Dnajc21	Down	Yes	2.1522e-05	0.000264654	-0.350993
ENSMUSG00000041890	Git2	Up	Yes	2.15368e-05	0.000264665	0.366252
ENSMUSG00000025764	Jade1	Down	Yes	2.15744e-05	0.000264956	-0.419191
ENSMUSG00000028088	Fmo5	Down	Yes	2.16408e-05	0.000265599	-0.640836
ENSMUSG00000020623	Map2k6	Up	Yes	2.16705e-05	0.000265793	0.948177
ENSMUSG00000025868	Higd2a	Up	Yes	2.16888e-05	0.000265846	0.490446
ENSMUSG00000036913	Trim67	Up	Yes	2.17683e-05	0.000266648	0.83129
ENSMUSG00000028961	Pgd	Up	Yes	2.17934e-05	0.000266783	0.694505
ENSMUSG00000030867	Plk1	Up	Yes	2.18542e-05	0.00026718	1.04048
ENSMUSG00000056121	Fez2	Up	Yes	2.18609e-05	0.00026718	0.413202
ENSMUSG00000115399	9430068D22Rik	Up	Yes	2.18679e-05	0.00026718	1.25572
ENSMUSG00000003731	Kpna6	Up	Yes	2.18861e-05	0.000267229	0.378113
ENSMUSG00000097537	2610020C07Rik	Up	Yes	2.20764e-05	0.00026938	1.33363
ENSMUSG00000054612	Mgmt	Up	Yes	2.22797e-05	0.000271687	0.65936
ENSMUSG00000008575	Nfib	Up	Yes	2.23473e-05	0.000272215	0.294854
ENSMUSG00000034902	Pip5k1c	Up	Yes	2.23517e-05	0.000272215	0.4349
ENSMUSG00000028007	Snx7	Up	Yes	2.25296e-05	0.000274206	0.661688
ENSMUSG00000031901	Dus2	Down	Yes	2.27026e-05	0.000276136	-0.449858
ENSMUSG00000049807	Arhgap23	Up	Yes	2.30253e-05	0.000279881	0.501698
ENSMUSG00000036580	Spart	Down	Yes	2.30891e-05	0.000280478	-0.357942
ENSMUSG00000030835	Nomo1	Up	Yes	2.32083e-05	0.000281745	0.319741
ENSMUSG00000022390	Zc3h7b	Down	Yes	2.33495e-05	0.000283188	-0.247783
ENSMUSG00000032849	Abcc4	Up	Yes	2.33569e-05	0.000283188	0.47073
ENSMUSG00000020680	Taf15	Down	Yes	2.34446e-05	0.000284069	-0.314438
ENSMUSG00000048271	Rbm33	Down	Yes	2.34801e-05	0.000284319	-0.285217
ENSMUSG00000038733	Wdr26	Up	Yes	2.37148e-05	0.000286978	0.235689
ENSMUSG00000010358	Ifi35	Up	Yes	2.37586e-05	0.000287325	0.404236
ENSMUSG00000029840	Mtpn	Up	Yes	2.38356e-05	0.000288073	0.342806
ENSMUSG00000106542	Gm43410	Down	Yes	2.39818e-05	0.000289655	-1.27744
ENSMUSG00000015711	Prune1	Up	Yes	2.40214e-05	0.00028995	0.443262
ENSMUSG00000025059	Gk	Up	Yes	2.41733e-05	0.000291598	0.683121
ENSMUSG00000043501	Lgals2	Down	Yes	2.42341e-05	0.000292147	-1.41844
ENSMUSG00000040624	Plekhg1	Up	Yes	2.42846e-05	0.000292569	0.607659
ENSMUSG00000040123	Zmym5	Down	Yes	2.43075e-05	0.000292605	-0.27791
ENSMUSG00000046722	Cdc42se1	Up	Yes	2.43184e-05	0.000292605	0.289871
ENSMUSG00000030225	Dera	Up	Yes	2.44082e-05	0.000293501	0.597226
ENSMUSG00000041540	Sox5	Down	Yes	2.48269e-05	0.000298346	-0.379473
ENSMUSG00000034842	Art3	Down	Yes	2.49243e-05	0.000299328	-0.647667
ENSMUSG00000019790	Stxbp5	Up	Yes	2.50056e-05	0.000300114	0.274776
ENSMUSG00000024236	Svil	Up	Yes	2.51691e-05	0.000301887	0.291452
ENSMUSG00000040669	Phc1	Down	Yes	2.53177e-05	0.00030318	-0.370735
ENSMUSG00000004451	Ralb	Up	Yes	2.53184e-05	0.00030318	0.277275
ENSMUSG00000020577	Tspan13	Up	Yes	2.53248e-05	0.00030318	0.598809
ENSMUSG00000035891	Cerk	Up	Yes	2.53884e-05	0.000303751	0.605578
ENSMUSG00000026854	Usp20	Up	Yes	2.5409e-05	0.000303805	0.39467
ENSMUSG00000031214	Ophn1	Down	Yes	2.548e-05	0.000304463	-0.387229
ENSMUSG00000057123	Gja5	Up	Yes	2.55977e-05	0.000305604	0.718095
ENSMUSG00000101013	A630072M18Rik	Up	Yes	2.56077e-05	0.000305604	0.430764
ENSMUSG00000022053	Ebf2	Down	Yes	2.56342e-05	0.000305729	-0.694791
ENSMUSG00000026640	Plxna2	Up	Yes	2.56666e-05	0.000305923	0.661651
ENSMUSG00000014763	Fam120b	Down	Yes	2.56886e-05	0.000305994	-0.361439
ENSMUSG00000074213	Gm10642	Up	Yes	2.58992e-05	0.000308309	1.35509
ENSMUSG00000011382	Dhdh	Down	Yes	2.6001e-05	0.000309328	-0.443064
ENSMUSG00000023456	Tpi1	Up	Yes	2.60405e-05	0.000309603	0.747825
ENSMUSG00000021710	Nln	Up	Yes	2.6496e-05	0.000314822	0.451759
ENSMUSG00000039745	Htatip2	Up	Yes	2.66359e-05	0.000316287	0.582819
ENSMUSG00000027803	Wwtr1	Up	Yes	2.68439e-05	0.000318558	0.31679
ENSMUSG00000010660	Plcd1	Down	Yes	2.68692e-05	0.000318659	-0.530919
ENSMUSG00000030536	Iqgap1	Up	Yes	2.6949e-05	0.000319406	0.456981
ENSMUSG00000040026	Saa3	Up	Yes	2.70812e-05	0.000320773	1.6629
ENSMUSG00000027366	Sppl2a	Up	Yes	2.73931e-05	0.000324265	0.238512
ENSMUSG00000035455	Fignl1	Up	Yes	2.74411e-05	0.000324632	1.09933
ENSMUSG00000021144	Mta1	Down	Yes	2.74607e-05	0.000324661	-0.233189
ENSMUSG00000054204	Alkal2	Down	Yes	2.7568e-05	0.000325727	-1.1398
ENSMUSG00000022034	Esco2	Up	Yes	2.76938e-05	0.00032701	1.16064
ENSMUSG00000025083	Afap1l2	Up	Yes	2.77779e-05	0.0003278	0.40714
ENSMUSG00000070002	Ell	Down	Yes	2.78252e-05	0.000328155	-0.520511
ENSMUSG00000048424	Ranbp3l	Down	Yes	2.80149e-05	0.000330187	-0.884419
ENSMUSG00000028743	Akr7a5	Down	Yes	2.80979e-05	0.00033096	-0.450471
ENSMUSG00000114279	H2bc14	Up	Yes	2.82798e-05	0.000332722	1.32753
ENSMUSG00000053581	Zfand2a	Up	Yes	2.82892e-05	0.000332722	0.534672
ENSMUSG00000001493	Meox1	Up	Yes	2.83156e-05	0.000332722	0.61442
ENSMUSG00000039770	Ypel5	Down	Yes	2.83176e-05	0.000332722	-0.408736
ENSMUSG00000037736	Limch1	Up	Yes	2.83778e-05	0.000332922	0.611247
ENSMUSG00000056124	B4galt6	Up	Yes	2.83898e-05	0.000332922	0.666164
ENSMUSG00000097574	C920006O11Rik	Down	Yes	2.83905e-05	0.000332922	-0.707357
ENSMUSG00000028251	Tstd3	Up	Yes	2.84046e-05	0.000332922	0.794988
ENSMUSG00000056851	Pcbp2	Down	Yes	2.85849e-05	0.000334829	-0.21607
ENSMUSG00000107552	Gm44096	Up	Yes	2.86381e-05	0.000335246	1.53045
ENSMUSG00000028104	Polr3gl	Down	Yes	2.87838e-05	0.000336744	-0.55544
ENSMUSG00000010751	Tnfrsf22	Up	Yes	2.88931e-05	0.000337815	0.586733
ENSMUSG00000028063	Lmna	Up	Yes	2.90519e-05	0.000339462	0.420768
ENSMUSG00000032598	Nckipsd	Up	Yes	2.90868e-05	0.000339662	0.420583
ENSMUSG00000055652	Klhl25	Up	Yes	2.91662e-05	0.00034038	0.671872
ENSMUSG00000062980	Cped1	Down	Yes	2.92505e-05	0.000341146	-0.359954
ENSMUSG00000063659	Zbtb18	Up	Yes	2.92678e-05	0.000341146	0.41675
ENSMUSG00000051007	Gatd1	Down	Yes	2.93116e-05	0.000341448	-0.319793
ENSMUSG00000039217	Il18	Down	Yes	2.94387e-05	0.000342718	-0.807297
ENSMUSG00000112483	Gm48542	Down	Yes	2.94834e-05	0.000343028	-0.662605
ENSMUSG00000029095	Ablim2	Up	Yes	3.03051e-05	0.000352373	0.461597
ENSMUSG00000044098	Rsbn1	Down	Yes	3.0452e-05	0.000353864	-0.301945
ENSMUSG00000027221	Chst1	Down	Yes	3.05552e-05	0.000354847	-0.807086
ENSMUSG00000030315	Vgll4	Down	Yes	3.07654e-05	0.000357071	-0.539499
ENSMUSG00000035637	Grhpr	Down	Yes	3.09025e-05	0.000358238	-0.553154
ENSMUSG00000041408	Wapl	Down	Yes	3.09037e-05	0.000358238	-0.209567
ENSMUSG00000035847	Ids	Down	Yes	3.09536e-05	0.000358597	-0.280245
ENSMUSG00000041560	Nop53	Down	Yes	3.112e-05	0.000360306	-0.333442
ENSMUSG00000026074	Map4k4	Up	Yes	3.12008e-05	0.000361021	0.306745
ENSMUSG00000064262	Gimap8	Up	Yes	3.14089e-05	0.000363209	0.653718
ENSMUSG00000042116	Vwa1	Down	Yes	3.14401e-05	0.000363349	-0.587328
ENSMUSG00000045333	Zfp423	Up	Yes	3.1538e-05	0.000364258	0.420135
ENSMUSG00000028456	Unc13b	Up	Yes	3.17386e-05	0.000366353	0.423766
ENSMUSG00000029657	Hsph1	Up	Yes	3.20516e-05	0.000369741	0.672031
ENSMUSG00000004069	Dnaja3	Down	Yes	3.23039e-05	0.000372426	-0.374318
ENSMUSG00000097462	9530026P05Rik	Down	Yes	3.23905e-05	0.000373197	-0.819738
ENSMUSG00000029338	Antxr2	Down	Yes	3.24369e-05	0.000373506	-0.382468
ENSMUSG00000023830	Igf2r	Up	Yes	3.26595e-05	0.000375841	0.356467
ENSMUSG00000055172	C1ra	Down	Yes	3.29024e-05	0.000378407	-0.614733
ENSMUSG00000058396	Gpr182	Up	Yes	3.29774e-05	0.000379041	0.881595
ENSMUSG00000036617	Etl4	Up	Yes	3.30534e-05	0.000379685	0.660835
ENSMUSG00000038214	Bend3	Up	Yes	3.32771e-05	0.000382023	0.460427
ENSMUSG00000033350	Chst2	Up	Yes	3.3367e-05	0.000382824	0.816679
ENSMUSG00000107813	Gm44434	Down	Yes	3.36287e-05	0.000385594	-0.520564
ENSMUSG00000030244	Gys2	Up	Yes	3.3714e-05	0.000386339	1.16049
ENSMUSG00000036721	Zscan12	Down	Yes	3.37782e-05	0.000386533	-0.586292
ENSMUSG00000072769	Gm10419	Down	Yes	3.37835e-05	0.000386533	-0.953202
ENSMUSG00000020843	Timm22	Up	Yes	3.37919e-05	0.000386533	0.506519
ENSMUSG00000103313	Gm38357	Up	Yes	3.38175e-05	0.000386593	0.906505
ENSMUSG00000020901	Pik3r5	Up	Yes	3.38491e-05	0.000386722	0.796831
ENSMUSG00000038375	Trp53inp2	Up	Yes	3.39009e-05	0.000387081	1.00838
ENSMUSG00000032733	Snx33	Down	Yes	3.42724e-05	0.000391088	-0.450189
ENSMUSG00000034936	Arl4d	Down	Yes	3.43207e-05	0.000391405	-0.736468
ENSMUSG00000041645	Ddx24	Down	Yes	3.45061e-05	0.000393283	-0.261394
ENSMUSG00000058240	Cryzl1	Down	Yes	3.46632e-05	0.000394836	-0.356775
ENSMUSG00000020538	Srebf1	Up	Yes	3.47041e-05	0.000395066	0.472012
ENSMUSG00000005102	Eif2ak4	Up	Yes	3.47311e-05	0.000395137	0.256148
ENSMUSG00000027357	Crls1	Down	Yes	3.47641e-05	0.000395276	-0.695785
ENSMUSG00000020661	Dnmt3a	Up	Yes	3.50722e-05	0.00039854	0.370023
ENSMUSG00000046020	Pofut1	Up	Yes	3.51047e-05	0.000398671	0.227386
ENSMUSG00000024617	Camk2a	Up	Yes	3.54327e-05	0.000402155	1.16573
ENSMUSG00000036822	Topors	Down	Yes	3.54621e-05	0.00040225	-0.26616
ENSMUSG00000024187	Fam234a	Up	Yes	3.55383e-05	0.000402748	0.357002
ENSMUSG00000043716	Rpl7	Down	Yes	3.55485e-05	0.000402748	-0.332768
ENSMUSG00000050627	Gpd1l	Down	Yes	3.59356e-05	0.000406892	-0.272425
ENSMUSG00000029761	Cald1	Up	Yes	3.5965e-05	0.000406983	0.352688
ENSMUSG00000038187	Btbd10	Up	Yes	3.60581e-05	0.000407793	0.394855
ENSMUSG00000022019	Tdrd3	Down	Yes	3.71146e-05	0.000419478	-0.256373
ENSMUSG00000032177	Pde4a	Up	Yes	3.71563e-05	0.000419478	0.476067
ENSMUSG00000026622	Nek2	Up	Yes	3.71575e-05	0.000419478	0.960766
ENSMUSG00000030541	Idh2	Down	Yes	3.73904e-05	0.000421857	-0.342531
ENSMUSG00000051065	Mb21d2	Up	Yes	3.75668e-05	0.000423595	0.607867
ENSMUSG00000108591	Particl	Down	Yes	3.76866e-05	0.000424695	-0.809605
ENSMUSG00000022450	Ndufa6	Down	Yes	3.78534e-05	0.000426322	-0.477633
ENSMUSG00000043719	Col6a6	Down	Yes	3.79237e-05	0.000426861	-0.70629
ENSMUSG00000071074	Yipf3	Up	Yes	3.79959e-05	0.000427194	0.25446
ENSMUSG00000037664	Cdkn1c	Down	Yes	3.80068e-05	0.000427194	-0.706007
ENSMUSG00000107091	Gm43343	Up	Yes	3.80207e-05	0.000427194	0.815222
ENSMUSG00000055538	Zcchc24	Down	Yes	3.83384e-05	0.000430509	-0.158134
ENSMUSG00000020263	Appl2	Down	Yes	3.85662e-05	0.000432811	-0.312102
ENSMUSG00000020516	Rps6kb1	Down	Yes	3.88567e-05	0.000435814	-0.231466
ENSMUSG00000025817	Nudt5	Down	Yes	3.9031e-05	0.00043751	-0.32329
ENSMUSG00000031273	Col4a6	Down	Yes	3.92395e-05	0.000439589	-0.904773
ENSMUSG00000027955	Gask1b	Up	Yes	3.95123e-05	0.00044236	0.747865
ENSMUSG00000032046	Abhd12	Up	Yes	3.95334e-05	0.00044236	0.419331
ENSMUSG00000028138	Adh5	Down	Yes	3.98307e-05	0.000445425	-0.408149
ENSMUSG00000025473	Adam8	Up	Yes	3.99727e-05	0.00044675	1.35273
ENSMUSG00000003068	Stk11	Down	Yes	4.00224e-05	0.000447042	-0.229152
ENSMUSG00000106062	Gm43820	Up	Yes	4.00813e-05	0.000447205	0.894051
ENSMUSG00000038174	Hycc2	Down	Yes	4.0084e-05	0.000447205	-0.514257
ENSMUSG00000040043	Rbms2	Down	Yes	4.02735e-05	0.000449056	-0.345432
ENSMUSG00000053641	Dennd4a	Up	Yes	4.0376e-05	0.000449785	0.466672
ENSMUSG00000046805	Mpeg1	Up	Yes	4.03863e-05	0.000449785	1.05355
ENSMUSG00000039887	Alg14	Up	Yes	4.04489e-05	0.000450219	0.477644
ENSMUSG00000039735	Fnbp1l	Up	Yes	4.05393e-05	0.000450962	0.433471
ENSMUSG00000027035	Cers6	Down	Yes	4.10446e-05	0.000456316	-0.348705
ENSMUSG00000069910	Spdl1	Up	Yes	4.10979e-05	0.000456432	1.22182
ENSMUSG00000053137	Mapk11	Up	Yes	4.1115e-05	0.000456432	0.649524
ENSMUSG00000040990	Sh3kbp1	Up	Yes	4.11272e-05	0.000456432	0.480556
ENSMUSG00000031841	Cdh13	Up	Yes	4.11854e-05	0.000456812	0.68977
ENSMUSG00000025488	Cox8b	Up	Yes	4.1467e-05	0.000459667	1.09388
ENSMUSG00000021047	Nova1	Down	Yes	4.17019e-05	0.000461769	-0.578439
ENSMUSG00000056899	Immp2l	Down	Yes	4.17293e-05	0.000461769	-0.617234
ENSMUSG00000020253	Ppm1m	Down	Yes	4.17295e-05	0.000461769	-0.314185
ENSMUSG00000028653	Trit1	Down	Yes	4.17952e-05	0.000462116	-0.849236
ENSMUSG00000037400	Atp11b	Down	Yes	4.18299e-05	0.000462116	-0.229181
ENSMUSG00000105289	Gm43483	Down	Yes	4.18338e-05	0.000462116	-0.860536
ENSMUSG00000042340	Ctf1	Down	Yes	4.19599e-05	0.00046324	-1.04427
ENSMUSG00000015653	Steap2	Down	Yes	4.21645e-05	0.000465026	-1.01579
ENSMUSG00000024076	Vit	Down	Yes	4.21821e-05	0.000465026	-0.688735
ENSMUSG00000006699	Cdc42	Up	Yes	4.2195e-05	0.000465026	0.273678
ENSMUSG00000039234	Sec24d	Up	Yes	4.23029e-05	0.000465945	0.330686
ENSMUSG00000031095	Cul4b	Down	Yes	4.26528e-05	0.000469006	-0.317173
ENSMUSG00000054203	Ifi205	Down	Yes	4.267e-05	0.000469006	-0.669383
ENSMUSG00000048442	Smim5	Down	Yes	4.26713e-05	0.000469006	-1.19081
ENSMUSG00000020810	Cygb	Up	Yes	4.26795e-05	0.000469006	0.457258
ENSMUSG00000062960	Kdr	Up	Yes	4.28739e-05	0.000470869	0.662853
ENSMUSG00000020922	Lsm12	Down	Yes	4.29639e-05	0.000471469	-0.373022
ENSMUSG00000049112	Oxtr	Up	Yes	4.29781e-05	0.000471469	1.26474
ENSMUSG00000026466	Tor1aip1	Down	Yes	4.31536e-05	0.000473121	-0.184934
ENSMUSG00000024805	Pcgf5	Down	Yes	4.32408e-05	0.000473804	-0.281923
ENSMUSG00000036636	Clcn7	Up	Yes	4.33783e-05	0.000475038	0.252673
ENSMUSG00000021693	Kif2a	Down	Yes	4.34807e-05	0.000475885	-0.220429
ENSMUSG00000029231	Pdgfra	Down	Yes	4.35062e-05	0.00047589	-0.652176
ENSMUSG00000056014	A430033K04Rik	Down	Yes	4.38652e-05	0.000479541	-0.477999
ENSMUSG00000028073	Pear1	Up	Yes	4.4302e-05	0.000484037	0.542188
ENSMUSG00000031963	Bmper	Down	Yes	4.43412e-05	0.000484187	-0.794351
ENSMUSG00000034083	Ccdc174	Down	Yes	4.44182e-05	0.00048475	-0.44929
ENSMUSG00000040943	Tet2	Down	Yes	4.48564e-05	0.000489251	-0.304828
ENSMUSG00000031924	Cyb5b	Up	Yes	4.49518e-05	0.000489924	0.827714
ENSMUSG00000021375	Kif13a	Down	Yes	4.49696e-05	0.000489924	-0.364689
ENSMUSG00000029705	Cux1	Up	Yes	4.50715e-05	0.000490753	0.193091
ENSMUSG00000040522	Tlr8	Up	Yes	4.50996e-05	0.000490778	0.958877
ENSMUSG00000022946	Dop1b	Up	Yes	4.51668e-05	0.000491228	0.26058
ENSMUSG00000059013	Sh2d3c	Up	Yes	4.52463e-05	0.000491735	0.80819
ENSMUSG00000032643	Fhl3	Down	Yes	4.52652e-05	0.000491735	-0.624338
ENSMUSG00000034118	Tpst1	Up	Yes	4.55196e-05	0.000494173	0.359831
ENSMUSG00000028603	Scp2	Down	Yes	4.55416e-05	0.000494173	-0.525348
ENSMUSG00000025888	Casp1	Up	Yes	4.59356e-05	0.000498164	0.772471
ENSMUSG00000115381	Gm49266	Up	Yes	4.60256e-05	0.000498855	0.685089
ENSMUSG00000038545	Cul7	Down	Yes	4.63836e-05	0.000502449	-0.280683
ENSMUSG00000015837	Sqstm1	Up	Yes	4.67403e-05	0.000505702	0.293051
ENSMUSG00000030247	Kcnj8	Up	Yes	4.67448e-05	0.000505702	0.701801
ENSMUSG00000039099	Wdr93	Up	Yes	4.67637e-05	0.000505702	0.488994
ENSMUSG00000026836	Acvr1	Down	Yes	4.69066e-05	0.00050696	-0.517426
ENSMUSG00000068758	Il3ra	Up	Yes	4.69434e-05	0.000507069	0.439566
ENSMUSG00000000439	Mkrn2	Down	Yes	4.69962e-05	0.000507351	-0.250956
ENSMUSG00000034848	Ttc21b	Down	Yes	4.71016e-05	0.0005082	-0.477523
ENSMUSG00000039615	Stub1	Down	Yes	4.71733e-05	0.000508435	-0.32046
ENSMUSG00000103197	Gm37642	Up	Yes	4.71769e-05	0.000508435	1.00492
ENSMUSG00000056054	S100a8	Up	Yes	4.73374e-05	0.000509876	1.36915
ENSMUSG00000031010	Usp9x	Down	Yes	4.76337e-05	0.000512777	-0.206111
ENSMUSG00000031453	Rasa3	Down	Yes	4.76919e-05	0.000513113	-0.308996
ENSMUSG00000026708	Cenpl	Up	Yes	4.84949e-05	0.000521457	0.693791
ENSMUSG00000036862	Dchs1	Up	Yes	4.85324e-05	0.000521565	0.713062
ENSMUSG00000045328	Cenpe	Up	Yes	4.86154e-05	0.000522163	0.922047
ENSMUSG00000040751	Lat2	Up	Yes	4.88426e-05	0.000524306	1.12175
ENSMUSG00000103870	Gm38362	Up	Yes	4.89979e-05	0.000525677	1.17853
ENSMUSG00000037643	Prkci	Down	Yes	4.90443e-05	0.000525877	-0.395831
ENSMUSG00000028053	Ash1l	Down	Yes	4.91201e-05	0.000526393	-0.162916
ENSMUSG00000084744		Down	Yes	4.94557e-05	0.000529691	-1.069
ENSMUSG00000043051	Disc1	Up	Yes	5.00008e-05	0.000535229	0.811388
ENSMUSG00000071369	Map3k5	Down	Yes	5.03412e-05	0.000538568	-0.361711
ENSMUSG00000021111	Papola	Up	Yes	5.06041e-05	0.000541077	0.172618
ENSMUSG00000087403	Kantr	Down	Yes	5.10256e-05	0.000545277	-0.429369
ENSMUSG00000106818	Gm43790	Up	Yes	5.11407e-05	0.0005462	0.976647
ENSMUSG00000031681	Smad1	Up	Yes	5.13633e-05	0.000548025	0.300772
ENSMUSG00000038146	Notch3	Up	Yes	5.13692e-05	0.000548025	0.8493
ENSMUSG00000001248	Gramd1a	Up	Yes	5.20044e-05	0.00055449	0.387298
ENSMUSG00000002748	Baz1b	Down	Yes	5.28948e-05	0.000563668	-0.28337
ENSMUSG00000024098	Twsg1	Down	Yes	5.29836e-05	0.000564298	-0.428663
ENSMUSG00000030397	Mark4	Up	Yes	5.30334e-05	0.000564512	0.245461
ENSMUSG00000044792	Isca1	Down	Yes	5.341e-05	0.000568202	-0.312105
ENSMUSG00000029670	Ing3	Down	Yes	5.35132e-05	0.000568668	-0.31811
ENSMUSG00000021559	Dapk1	Down	Yes	5.35136e-05	0.000568668	-0.481351
ENSMUSG00000100627	A830008E24Rik	Down	Yes	5.37051e-05	0.000570384	-1.22769
ENSMUSG00000046785	Epm2aip1	Down	Yes	5.37667e-05	0.00057072	-0.314252
ENSMUSG00000027257	Pacsin3	Down	Yes	5.3799e-05	0.000570743	-0.560557
ENSMUSG00000014504	Srp19	Up	Yes	5.3893e-05	0.000571422	0.33125
ENSMUSG00000043850	Clrn1	Up	Yes	5.40051e-05	0.000572091	1.55389
ENSMUSG00000034127	Tspan8	Down	Yes	5.40163e-05	0.000572091	-1.26818
ENSMUSG00000039578	Ccser1	Up	Yes	5.41909e-05	0.000573483	0.714117
ENSMUSG00000027810	Eif2a	Down	Yes	5.4208e-05	0.000573483	-0.276129
ENSMUSG00000034297	Med13	Down	Yes	5.42464e-05	0.00057357	-0.217166
ENSMUSG00000021235	Coq6	Down	Yes	5.44322e-05	0.000575215	-0.31264
ENSMUSG00000045538	Ddx28	Down	Yes	5.45172e-05	0.000575793	-0.461765
ENSMUSG00000103146	Gm37745	Down	Yes	5.45751e-05	0.000576084	-0.584799
ENSMUSG00000053644	Aldh7a1	Down	Yes	5.46739e-05	0.000576807	-0.455692
ENSMUSG00000024799	Tm7sf2	Up	Yes	5.49235e-05	0.000579118	0.873852
ENSMUSG00000021945	Zmym2	Down	Yes	5.51854e-05	0.000581557	-0.180503
ENSMUSG00000022744	Cldnd1	Down	Yes	5.52538e-05	0.000581955	-0.354675
ENSMUSG00000024754	Cemip2	Up	Yes	5.54097e-05	0.000582995	0.615831
ENSMUSG00000029366	Dck	Up	Yes	5.54138e-05	0.000582995	0.540622
ENSMUSG00000032841	Prr5l	Down	Yes	5.56173e-05	0.000584812	-0.648329
ENSMUSG00000032532	Cck	Up	Yes	5.6513e-05	0.000593901	1.63301
ENSMUSG00000038379	Ttk	Up	Yes	5.66654e-05	0.000595175	1.23859
ENSMUSG00000002297	Dbf4	Up	Yes	5.68737e-05	0.000597033	0.799329
ENSMUSG00000104851	E030026E10Rik	Up	Yes	5.69121e-05	0.000597106	0.91007
ENSMUSG00000062098	Btbd3	Up	Yes	5.71978e-05	0.000599772	0.382376
ENSMUSG00000030884	Uqcrc2	Down	Yes	5.81753e-05	0.000609686	-0.424182
ENSMUSG00000003809	Gcdh	Down	Yes	5.84327e-05	0.000612047	-0.475459
ENSMUSG00000002881	Nab1	Up	Yes	5.88931e-05	0.000616529	0.27969
ENSMUSG00000032218	Ccnb2	Up	Yes	5.89974e-05	0.000617281	1.14117
ENSMUSG00000050271	Prag1	Up	Yes	5.91236e-05	0.000618261	0.699806
ENSMUSG00000028149	Rap1gds1	Up	Yes	5.92844e-05	0.000619602	0.272167
ENSMUSG00000032718	Mansc1	Up	Yes	5.93752e-05	0.00062021	0.569898
ENSMUSG00000079429	Mroh2a	Down	Yes	5.97245e-05	0.000623516	-1.13874
ENSMUSG00000031904	Slc7a6	Down	Yes	5.98073e-05	0.000624038	-0.299259
ENSMUSG00000044986	Tst	Down	Yes	5.98895e-05	0.000624552	-1.00908
ENSMUSG00000070319	Eif3g	Down	Yes	6.02648e-05	0.000628121	-0.301458
ENSMUSG00000006289	Osgep	Down	Yes	6.0431e-05	0.000629509	-0.411418
ENSMUSG00000079164	Tlr5	Up	Yes	6.06202e-05	0.000631134	0.602688
ENSMUSG00000032060	Cryab	Up	Yes	6.06915e-05	0.00063153	0.692979
ENSMUSG00000037366	Pafah2	Up	Yes	6.08209e-05	0.000632531	0.597288
ENSMUSG00000058672	Tubb2a	Up	Yes	6.09533e-05	0.000633546	0.67121
ENSMUSG00000036109	Mbnl3	Up	Yes	6.09851e-05	0.000633546	0.820199
ENSMUSG00000051890	Klhdc1	Down	Yes	6.10878e-05	0.000634265	-0.477402
ENSMUSG00000009079	Ewsr1	Down	Yes	6.12403e-05	0.000635502	-0.17076
ENSMUSG00000039967	Zfp292	Down	Yes	6.13519e-05	0.000636166	-0.294865
ENSMUSG00000090667	Mdfic2	Down	Yes	6.13712e-05	0.000636166	-1.25487
ENSMUSG00000079457	Gm7609	Up	Yes	6.14272e-05	0.0006364	1.69714
ENSMUSG00000033720	Sfxn5	Up	Yes	6.15039e-05	0.000636847	0.440492
ENSMUSG00000048677	Tpcn2	Up	Yes	6.20214e-05	0.000641856	0.741963
ENSMUSG00000049588	Ccdc69	Down	Yes	6.21751e-05	0.000643096	-0.787932
ENSMUSG00000057092	Fxyd3	Down	Yes	6.2589e-05	0.000646519	-1.1613
ENSMUSG00000046985	Tapt1	Down	Yes	6.26108e-05	0.000646519	-0.417022
ENSMUSG00000046210	Or4q3	Up	Yes	6.26172e-05	0.000646519	1.64807
ENSMUSG00000004951	Hspb1	Up	Yes	6.2642e-05	0.000646519	0.621103
ENSMUSG00000020496	Rnf187	Down	Yes	6.27758e-05	0.000647417	-0.255555
ENSMUSG00000030341	Tnfrsf1a	Up	Yes	6.27971e-05	0.000647417	0.210103
ENSMUSG00000022443	Myh9	Up	Yes	6.28844e-05	0.000647965	0.396376
ENSMUSG00000028633	Ctps1	Up	Yes	6.29909e-05	0.00064871	0.535043
ENSMUSG00000104486	Gm38066	Up	Yes	6.38039e-05	0.000656728	1.04264
ENSMUSG00000018774	Cd68	Up	Yes	6.40268e-05	0.000658666	0.991551
ENSMUSG00000027555	Car13	Down	Yes	6.40739e-05	0.000658793	-0.467855
ENSMUSG00000057396	Zfp759	Down	Yes	6.42935e-05	0.000660694	-0.551849
ENSMUSG00000045128	Rpl18a	Down	Yes	6.43704e-05	0.00066088	-0.356627
ENSMUSG00000055485	Mtcl2	Up	Yes	6.43812e-05	0.00066088	0.346457
ENSMUSG00000018425	Dhx40	Down	Yes	6.44985e-05	0.000661727	-0.298642
ENSMUSG00000033083	Tbc1d4	Down	Yes	6.45415e-05	0.000661812	-0.40083
ENSMUSG00000047507	Baiap3	Up	Yes	6.46674e-05	0.000662745	0.786805
ENSMUSG00000051043	Gprc5c	Up	Yes	6.64462e-05	0.000680608	0.424911
ENSMUSG00000020363	Gfpt2	Down	Yes	6.66973e-05	0.000682812	-0.677455
ENSMUSG00000035365	Parpbp	Up	Yes	6.70603e-05	0.000686159	0.977104
ENSMUSG00000035004	Igsf6	Up	Yes	6.71429e-05	0.000686635	0.934126
ENSMUSG00000041548	Hspb8	Up	Yes	6.72155e-05	0.000687008	0.427756
ENSMUSG00000058934	Igf1os	Down	Yes	6.79214e-05	0.00069385	-1.08148
ENSMUSG00000108286	Gm44224	Down	Yes	6.81131e-05	0.000695434	-0.895769
ENSMUSG00000066877	Nck2	Up	Yes	6.83067e-05	0.000697036	0.412203
ENSMUSG00000003865	Gys1	Down	Yes	6.84218e-05	0.000697789	-0.506509
ENSMUSG00000102644	Thap6	Down	Yes	6.84538e-05	0.000697789	-0.603973
ENSMUSG00000037661	Gpr160	Up	Yes	6.87113e-05	0.000700038	0.582234
ENSMUSG00000023010	Tmbim6	Up	Yes	7.01126e-05	0.000713707	0.216437
ENSMUSG00000037315	Jade3	Down	Yes	7.0128e-05	0.000713707	-0.609242
ENSMUSG00000005362	Crbn	Down	Yes	7.01686e-05	0.000713737	-0.24303
ENSMUSG00000032067	Pts	Down	Yes	7.0222e-05	0.000713749	-0.422939
ENSMUSG00000079487	Med12	Down	Yes	7.02642e-05	0.000713749	-0.258043
ENSMUSG00000028641	P3h1	Up	Yes	7.02823e-05	0.000713749	0.503182
ENSMUSG00000091269	Gm6682	Up	Yes	7.04407e-05	0.000714975	1.32386
ENSMUSG00000103368	Gm36927	Down	Yes	7.11243e-05	0.000721528	-1.27387
ENSMUSG00000040613	Apobec1	Up	Yes	7.19051e-05	0.000729061	0.941462
ENSMUSG00000030878	Cdr2	Up	Yes	7.20427e-05	0.000730066	0.705556
ENSMUSG00000015501	Hivep2	Up	Yes	7.20896e-05	0.000730152	0.431918
ENSMUSG00000062866	Phactr2	Up	Yes	7.2305e-05	0.000731943	0.214538
ENSMUSG00000040112	Mrps35	Down	Yes	7.24451e-05	0.000732631	-0.391874
ENSMUSG00000025702	Marchf8	Down	Yes	7.245e-05	0.000732631	-0.28602
ENSMUSG00000055553	Kxd1	Down	Yes	7.30457e-05	0.000738263	-0.348794
ENSMUSG00000017376	Nlk	Up	Yes	7.32809e-05	0.000740246	0.342607
ENSMUSG00000006398	Cdc20	Up	Yes	7.37777e-05	0.000744715	0.963118
ENSMUSG00000014498	Ankrd52	Up	Yes	7.38016e-05	0.000744715	0.266104
ENSMUSG00000031360	Ctps2	Down	Yes	7.4159e-05	0.000747924	-0.242927
ENSMUSG00000039457	Ppl	Down	Yes	7.43855e-05	0.000749811	-0.934067
ENSMUSG00000057766	Ankrd29	Down	Yes	7.46968e-05	0.00075255	-0.778269
ENSMUSG00000001240	Ramp2	Up	Yes	7.48141e-05	0.000753332	0.577964
ENSMUSG00000097743	Gm16973	Down	Yes	7.49619e-05	0.000754421	-0.547205
ENSMUSG00000047735	Samd9l	Up	Yes	7.50337e-05	0.000754743	0.248463
ENSMUSG00000027180	Fbxo3	Down	Yes	7.50955e-05	0.000754966	-0.234286
ENSMUSG00000031298	Adgrg2	Down	Yes	7.52555e-05	0.000756174	-1.04155
ENSMUSG00000001348	Acp5	Down	Yes	7.53544e-05	0.000756768	-0.490596
ENSMUSG00000029501	Ankle2	Down	Yes	7.55641e-05	0.000758474	-0.186348
ENSMUSG00000052516	Robo2	Up	Yes	7.58074e-05	0.000760514	1.45494
ENSMUSG00000061991	H2ac10	Up	Yes	7.59648e-05	0.000761691	1.07751
ENSMUSG00000039377	Hlx	Up	Yes	7.69297e-05	0.00077096	0.688577
ENSMUSG00000035683	Melk	Up	Yes	7.70213e-05	0.000771471	1.08929
ENSMUSG00000061068	Mcpt4	Down	Yes	7.71864e-05	0.000772717	-1.0815
ENSMUSG00000025076	Casp7	Up	Yes	7.73285e-05	0.000773733	0.3431
ENSMUSG00000039396	Neil3	Up	Yes	7.76204e-05	0.000776245	1.20944
ENSMUSG00000034235	Usp54	Down	Yes	7.79965e-05	0.00077947	-0.665371
ENSMUSG00000006273	Atp6v1b2	Up	Yes	7.80249e-05	0.00077947	0.448558
ENSMUSG00000020149	Rab1a	Up	Yes	7.84409e-05	0.000783215	0.322639
ENSMUSG00000061787	Rps17	Down	Yes	7.85714e-05	0.000784105	-0.33859
ENSMUSG00000024725	Ostf1	Up	Yes	7.86351e-05	0.000784329	0.360241
ENSMUSG00000022221	Ripk3	Up	Yes	7.86804e-05	0.000784369	0.67546
ENSMUSG00000106047	Gm42942	Down	Yes	7.87613e-05	0.000784765	-0.99443
ENSMUSG00000015016	Acsf3	Down	Yes	7.88967e-05	0.000785702	-0.305571
ENSMUSG00000037709	Fam13a	Down	Yes	7.94035e-05	0.000790335	-1.13004
ENSMUSG00000007812	Zfp655	Down	Yes	7.9619e-05	0.000792065	-0.35219
ENSMUSG00000005087	Cd44	Up	Yes	7.96898e-05	0.000792355	0.937137
ENSMUSG00000027198	Ext2	Down	Yes	7.983e-05	0.000793334	-0.232979
ENSMUSG00000027331	Knstrn	Up	Yes	7.98927e-05	0.000793542	1.13372
ENSMUSG00000036273	Lrrk2	Up	Yes	8.0179e-05	0.0007952	0.313712
ENSMUSG00000034636	Zyg11b	Down	Yes	8.01802e-05	0.0007952	-0.233379
ENSMUSG00000043531	Sorcs1	Down	Yes	8.02105e-05	0.0007952	-1.4551
ENSMUSG00000036040	Adamtsl2	Up	Yes	8.02269e-05	0.0007952	1.24909
ENSMUSG00000027952	Pmvk	Up	Yes	8.03091e-05	0.0007956	0.731945
ENSMUSG00000079168	Cd209g	Down	Yes	8.0352e-05	0.00079561	-0.716732
ENSMUSG00000038521	C1s1	Down	Yes	8.06444e-05	0.00079809	-0.434972
ENSMUSG00000037679	Inf2	Up	Yes	8.11278e-05	0.000802456	0.421705
ENSMUSG00000044068	Zrsr2-ps1	Down	Yes	8.12008e-05	0.00080276	-0.492461
ENSMUSG00000032232	Cgnl1	Down	Yes	8.13796e-05	0.00080411	-0.540075
ENSMUSG00000020780	Srp68	Down	Yes	8.14882e-05	0.000804764	-0.258642
ENSMUSG00000041119	Pde9a	Up	Yes	8.20148e-05	0.000809545	0.649666
ENSMUSG00000046070	Igfals	Up	Yes	8.24065e-05	0.000812557	1.14382
ENSMUSG00000034839	Larp6	Down	Yes	8.24516e-05	0.000812557	-0.774055
ENSMUSG00000019809	Pex3	Down	Yes	8.24868e-05	0.000812557	-0.44909
ENSMUSG00000013150	Gfod2	Down	Yes	8.24909e-05	0.000812557	-0.636042
ENSMUSG00000000184	Ccnd2	Up	Yes	8.27731e-05	0.000814914	0.506475
ENSMUSG00000037358	Dipk2b	Up	Yes	8.30804e-05	0.000817517	0.591277
ENSMUSG00000042557	Sin3a	Down	Yes	8.35711e-05	0.000821919	-0.187404
ENSMUSG00000027782	Kpna4	Up	Yes	8.45e-05	0.000830626	0.26376
ENSMUSG00000014856	Tmem208	Up	Yes	8.45618e-05	0.000830736	0.440204
ENSMUSG00000036395	Glb1l2	Down	Yes	8.45986e-05	0.000830736	-0.422244
ENSMUSG00000005836	Gata6	Down	Yes	8.5066e-05	0.000834894	-0.69597
ENSMUSG00000105282	Gm42981	Up	Yes	8.52781e-05	0.000836544	0.81288
ENSMUSG00000038324	Trpc4ap	Down	Yes	8.59835e-05	0.000843028	-0.22114
ENSMUSG00000032946	Rasgrp2	Up	Yes	8.61314e-05	0.000844044	0.682438
ENSMUSG00000071757	Zhx2	Down	Yes	8.66852e-05	0.000849033	-0.38433
ENSMUSG00000029175	Slc35f6	Up	Yes	8.68824e-05	0.000850526	0.43375
ENSMUSG00000001467	Cyp51	Up	Yes	8.71261e-05	0.000852473	0.865354
ENSMUSG00000036053	Fmnl2	Down	Yes	8.74677e-05	0.000855375	-0.396007
ENSMUSG00000025949	Pikfyve	Down	Yes	8.75315e-05	0.000855559	-0.177698
ENSMUSG00000085113	B130011K05Rik	Down	Yes	8.78331e-05	0.000858065	-1.16781
ENSMUSG00000028716	Pdzk1ip1	Up	Yes	8.79448e-05	0.000858716	0.0590436
ENSMUSG00000028468	Rgp1	Up	Yes	8.90702e-05	0.000869257	0.300414
ENSMUSG00000020521	Rnft1	Down	Yes	8.92217e-05	0.000870289	-0.33058
ENSMUSG00000020069	Hnrnph3	Down	Yes	8.94514e-05	0.000872083	-0.443191
ENSMUSG00000024816	Frmd8	Up	Yes	8.99178e-05	0.00087618	0.426657
ENSMUSG00000039670	Oxld1	Down	Yes	9.05807e-05	0.000882187	-0.745609
ENSMUSG00000001418	Glmp	Up	Yes	9.1105e-05	0.000886839	0.257016
ENSMUSG00000063457	Rps15	Down	Yes	9.1186e-05	0.000887003	-0.376123
ENSMUSG00000078566	Bnip3	Down	Yes	9.12152e-05	0.000887003	-0.524971
ENSMUSG00000028381	Ugcg	Up	Yes	9.18908e-05	0.000893116	0.278998
ENSMUSG00000020709	Adap2	Up	Yes	9.25835e-05	0.000899389	0.610947
ENSMUSG00000024835	Coro1b	Down	Yes	9.27525e-05	0.000900571	-0.304204
ENSMUSG00000026623	Lpgat1	Up	Yes	9.28013e-05	0.000900585	0.850734
ENSMUSG00000001285	Myg1	Down	Yes	9.34238e-05	0.000906163	-0.388985
ENSMUSG00000037012	Hk1	Up	Yes	9.35041e-05	0.000906479	0.37964
ENSMUSG00000022453	Naga	Down	Yes	9.39666e-05	0.000910499	-0.294149
ENSMUSG00000036613	Eipr1	Up	Yes	9.40571e-05	0.000910911	0.438734
ENSMUSG00000028525	Pde4b	Up	Yes	9.43882e-05	0.000913653	0.641403
ENSMUSG00000022892	App	Up	Yes	9.46948e-05	0.000916154	0.430787
[truncated: 29,114 more rows]

## Sheet: 129, HFD vs Chow
Ensembl ID	MGI symbol	Up/Down	Is significant	P-value	FDR	log2(Fold change)
[truncated: 31,079 more rows]
