# Supplementary material for: Genetic variation shapes the chromatin accessibility landscape and transcriptional responses in mouse adipose tissue
Source: PLoS Genet. 2026 Jan 16;22(1):e1011716. doi: 10.1371/journal.pgen.1011716 (PMC12844536; doi:10.1371/journal.pgen.1011716)
Supplement: S2 Table — Footprint score differences presented as maximum differences between the groups included in the NFR class. Common = ”DAR in both diet comparisons”, HFD = ”DAR in HFD comparison”, Chow = ”DAR in chow comparison”, Non-DAR = “Non-DAR in both comparisons”. (XLSX) [file pgen.1011716.s014.xlsx]

## Sheet: eWAT
Footprint coordinates	NFR coordinates	NFR-class	Motif_ID	SNP ID (rsID or coordinates)	TF Name	Difference in footprint score (129 vs B6)	Difference in motif score (129 vs B6)
chr1:34434906-34434922	chr1:34434817-34434967	Non-DAR	M09620_2.00	rs259355831	Nr1h2	-0.615757	-1.2044
chr1:39731799-39731807	chr1:39731731-39731881	Non-DAR	M00421_2.00	rs33184597	Hoxc10	-0.283892	-0.572174
chr1:39762231-39762250	chr1:39762117-39762267	Non-DAR	M08985_2.00	rs32168947	Zkscan1	-0.0191175	-0.931098
chr1:44102504-44102513	chr1:44102335-44102584	Non-DAR	M09359_2.00	rs51118693	Nfatc3	1.1371	1.63915
chr1:44552531-44552551	chr1:44552501-44552651	Non-DAR	M08966_2.00/M08022_2.00	rs47458444	Ctcf	-0.438975	-0.808377
chr1:45925696-45925708	chr1:45925571-45925721	Non-DAR	M09527_2.00	rs51269218	Ebf1	0.361939	0.732545
chr1:72226385-72226395	chr1:72226267-72226417	Non-DAR	M09520_2.00	rs32681131	Onecut1	-0.853253	-1.3995
chr1:72255068-72255081	chr1:72254901-72255110	Non-DAR	M05859_2.00/M00134_2.00/M00787_2.00	rs46625246	Sp4/Klf7/Klf12	-0.393969	-1.62894
chr1:78537638-78537651	chr1:78537637-78537787	Non-DAR	M02863_2.00/M01807_2.00	1:78537640_A/G	Creb3l2/Atf3	0.565487	0.728076
chr1:79776103-79776121	chr1:79775995-79776145	Non-DAR	M09015_2.00	rs50597413	Ctcfl	-0.535611	-1.00709
chr1:88008265-88008279	chr1:88008235-88008385	Non-DAR	M09037_2.00	rs46785450	E2f4	1.09277	1.08777
chr1:88008265-88008277	chr1:88008235-88008385	Non-DAR	M09038_2.00/M09043_2.00	rs46785450	E2f3/E2f6	1.09277	1.28925
chr1:88008264-88008277	chr1:88008235-88008385	Non-DAR	M09040_2.00	rs46785450	E2f7	1.09277	0.721144
chr1:88008266-88008278	chr1:88008235-88008385	Non-DAR	M09041_2.00	rs46785450	E2f1	1.09277	1.37021
chr1:90202604-90202613	chr1:90202521-90202671	Common	M02718_2.00	rs30332179	Sox17	2.14548	1.3909
chr1:90592724-90592734	chr1:90592662-90592812	Common	M00765_2.00/M00133_2.00	rs258598100	Sp1/Sp4	1.37594	1.58506
chr1:90592721-90592734	chr1:90592662-90592812	Common	M05859_2.00/M00134_2.00/M00787_2.00	rs258598100	Sp4/Klf7/Klf12	1.37594	1.49071
chr1:90592721-90592737	chr1:90592662-90592812	Common	M08965_2.00/M08021_2.00	rs258598100	Klf5/Klf4	1.37594	1.4248
chr1:90592720-90592739	chr1:90592662-90592812	Common	M08967_2.00	rs258598100	Zbtb17	1.37594	0.662202
chr1:90592717-90592737	chr1:90592662-90592812	Common	M08968_2.00	rs258598100	Wt1	1.37594	0.886629
chr1:90592723-90592738	chr1:90592662-90592812	Common	M08999_2.00/M08025_2.00	rs258598100	Zfp281	1.37594	1.63915
chr1:90710755-90710773	chr1:90710684-90710834	Non-DAR	M02871_2.00	rs49858199	Mafb	0.810029	1.45283
chr1:90896952-90896963	chr1:90896840-90896990	Non-DAR	M09258_2.00	rs32156555	Mbd2	0.351001	1.63915
chr1:91540541-91540560	chr1:91540540-91540690	Non-DAR	M09007_2.00	rs248579468	Prdm9	0.621602	0.669614
chr1:91540549-91540571	chr1:91540540-91540690	Non-DAR	M09010_2.00/M09441_2.00	rs234943396	Zfp143/Thap11	0.353499	0.835398
chr1:116988147-116988156	chr1:116988098-116988248	Common	M09357_2.00	rs45924341	Nfatc2	1.78176	1.63915
chr1:120099717-120099732	chr1:120099582-120099732	HFD	M09080_2.00	rs46084514	Elf2	-0.33714	-1.63915
chr1:121327999-121328015	chr1:121327805-121328093	Non-DAR	M02932_2.00/M01862_2.00	rs13476082	Egr1/Sp4	0.2895	1.62494
chr1:121327920-121327935	chr1:121327805-121328093	Non-DAR	M08999_2.00/M08025_2.00	rs30465703	Zfp281	-0.140702	-1.30041
chr1:121329464-121329475	chr1:121329458-121329608	Non-DAR	M08827_2.00	rs252013745	Atf2	-0.220867	-0.597705
chr1:125676941-125676949	chr1:125676860-125677010	Non-DAR	M08969_2.00	rs37094110	Ikzf1	0.306393	1.33123
chr1:131702602-131702618	chr1:131702434-131702702	Common	M02667_2.00/M08980_2.00	rs36560511	Mecom	-0.765606	-1.0948
chr1:131702621-131702629	chr1:131702434-131702702	Common	M09578_2.00	rs38825105	Isl1	-0.765606	-0.544535
chr1:131702616-131702632	chr1:131702434-131702702	Common	M10767_2.00/M09207_2.00/M00467_2.00/M00471_2.00	rs38825105	Prrx2/Arx/Alx1	-0.765606	-1.34246
chr1:132346328-132346348	chr1:132346272-132346422	Non-DAR	M08817_2.00	rs30967501	Mafk	0.0295973	0.497555
chr1:134494584-134494596	chr1:134494546-134494696	Non-DAR	M09038_2.00/M09043_2.00	rs47692272	E2f3/E2f6	0.175185	0.986138
chr1:134651456-134651471	chr1:134651398-134651548	Common	M05886_2.00	rs32402733	Nr3c1	-0.703172	-0.433548
chr1:134651451-134651459	chr1:134651398-134651548	Common	M05889_2.00	rs32402733	Smad4	-0.646205	-1.63915
chr1:134651456-134651472	chr1:134651398-134651548	Common	M09318_2.00/M09614_2.00	rs32402733	Nr3c1	-0.703172	-0.806571
chr1:134651455-134651471	chr1:134651398-134651548	Common	M09331_2.00	rs32402733	Ar	-0.703172	-1.19701
chr1:135313867-135313874	chr1:135313756-135313906	Non-DAR	M09259_2.00	rs3689800	Mecp2	-0.439532	-1.63915
chr1:135475098-135475108	chr1:135474996-135475146	HFD	M09498_2.00	rs38394900	Cebpb	0.87702	1.59807
chr1:135631615-135631629	chr1:135631552-135631800	Non-DAR	M02819_2.00	rs37399486	Tcf21	-0.695113	-0.835832
chr1:135633690-135633705	chr1:135633638-135633867	HFD	M08999_2.00/M08025_2.00	rs252484413	Zfp281	-0.546091	-1.34471
chr1:135670574-135670589	chr1:135670538-135670688	Non-DAR	M02937_2.00	rs47894985	Klf12	-0.282652	-0.800976
chr1:135711251-135711269	chr1:135711158-135711308	Common	M09068_2.00/M09065_2.00/M09538_2.00/M08027_2.00	rs49360302	Spib/Spi1	2.31484	0.897487
chr1:135711248-135711268	chr1:135711158-135711308	Common	M09246_2.00/M09243_2.00	rs49360302	Irf8/Irf4	2.31484	0.842331
chr1:135711292-135711302	chr1:135711158-135711308	Common	M09514_2.00	rs46724989	Gfi1b	2.67854	1.27333
chr1:136346181-136346190	chr1:136346082-136346232	Non-DAR	M00136_2.00	rs31668619	Mtf1	0.751037	1.58157
chr1:143777144-143777164	chr1:143777080-143777230	Non-DAR	M08966_2.00/M08022_2.00	rs30980086	Ctcf	-0.10041	-1.12724
chr1:143777146-143777164	chr1:143777080-143777230	Non-DAR	M09015_2.00	rs30980086	Ctcfl	-0.0505404	-1.00709
chr1:156996700-156996715	chr1:156996584-156996734	Non-DAR	M02937_2.00	rs48591669	Klf12	-0.622668	-0.94166
chr1:156996702-156996715	chr1:156996584-156996734	Non-DAR	M05859_2.00/M00134_2.00/M00787_2.00	rs48591669	Sp4/Klf7/Klf12	-0.622668	-0.463421
chr1:156996702-156996716	chr1:156996584-156996734	Non-DAR	M09037_2.00	rs48591669	E2f4	-0.622668	-1.0429
chr1:156996703-156996715	chr1:156996584-156996734	Non-DAR	M09041_2.00	rs48591669	E2f1	-0.622668	-1.17651
chr1:161876979-161876989	chr1:161876749-161877037	Non-DAR	M00765_2.00/M00133_2.00	rs222769385	Sp1/Sp4	0.915804	1.31869
chr1:161876978-161876994	chr1:161876749-161877037	Non-DAR	M02932_2.00/M01862_2.00	rs222769385	Egr1/Sp4	0.645786	1.62494
chr1:161876976-161876989	chr1:161876749-161877037	Non-DAR	M05859_2.00/M00134_2.00/M00787_2.00	rs222769385	Sp4/Klf7/Klf12	0.92741	1.54747
chr1:161876978-161876991	chr1:161876749-161877037	Non-DAR	M05860_2.00/M09515_2.00	rs222769385	Egr1/Egr2	0.915804	1.2404
chr1:161876977-161876992	chr1:161876749-161877037	Non-DAR	M08996_2.00/M08994_2.00	rs222769385	Egr1/Egr2	0.915804	1.3366
chr1:161876975-161876989	chr1:161876749-161877037	Non-DAR	M09037_2.00	rs222769385	E2f4	0.92741	1.36216
chr1:161876886-161876901	chr1:161876749-161877037	Non-DAR	M09262_2.00	rs251841455	Mybl1	-0.630395	-0.560187
chr1:169531626-169531636	chr1:169531492-169531642	Non-DAR	M01980_2.00/M03057_2.00/M00163_2.00/M00160_2.00/M00797_2.00/M00792_2.00/M03062_2.00	rs30755743	Foxj2/Foxj3/Foxk1/Foxo3/Foxp2	-0.1945	-0.665666
chr1:169531625-169531636	chr1:169531492-169531642	Non-DAR	M08122_2.00/M09110_2.00	rs30755743	Foxo1/Foxo3	-0.325661	-1.19518
chr1:169531626-169531637	chr1:169531492-169531642	Non-DAR	M09113_2.00	rs30755743	Foxk1	-0.1945	-0.55316
chr1:169531625-169531635	chr1:169531492-169531642	Non-DAR	M09547_2.00/M09108_2.00	rs30755743	Foxo1	-0.325661	-0.95094
chr1:170175088-170175103	chr1:170174937-170175205	Non-DAR	M02931_2.00/M00778_2.00	rs45649765	Egr3/Egr2	1.11992	1.50487
chr1:170175088-170175104	chr1:170174937-170175205	Non-DAR	M02932_2.00/M01862_2.00	rs45649765	Egr1/Sp4	1.11992	0.5113
chr1:170175091-170175104	chr1:170174937-170175205	Non-DAR	M05860_2.00/M09515_2.00	rs45649765	Egr1/Egr2	1.11992	1.61558
chr1:170174985-170175009	chr1:170174937-170175205	Non-DAR	M08963_2.00/M08987_2.00	rs238596423	Sp1/Klf15	0.431492	0.708101
chr1:170175088-170175107	chr1:170174937-170175205	Non-DAR	M08967_2.00	rs45649765	Zbtb17	1.11992	1.01635
chr1:170175090-170175110	chr1:170174937-170175205	Non-DAR	M08968_2.00	rs45649765	Wt1	1.11992	0.622304
chr1:170175090-170175105	chr1:170174937-170175205	Non-DAR	M08996_2.00/M08994_2.00	rs45649765	Egr1/Egr2	1.11992	1.41331
chr1:170175073-170175087	chr1:170174937-170175205	Non-DAR	M08999_2.00/M08025_2.00	rs51842606	Zfp281	0.0298331	1.11651
chr1:170175089-170175104	chr1:170174937-170175205	Non-DAR	M08999_2.00/M08025_2.00	rs45649765	Zfp281	1.11992	1.45902
chr1:170174982-170174994	chr1:170174937-170175205	Non-DAR	M09038_2.00/M09043_2.00	rs46263953	E2f3/E2f6	0.338832	1.10193
chr1:170174982-170174995	chr1:170174937-170175205	Non-DAR	M09040_2.00	rs46263953	E2f7	0.338832	0.624427
chr1:170177760-170177772	chr1:170177712-170177862	Non-DAR	M02862_2.00	rs50836004	Jdp2	0.540192	1.41294
chr1:170177760-170177773	chr1:170177712-170177862	Non-DAR	M02866_2.00/M08824_2.00	rs50836004	Creb5/Creb1	0.540192	1.07491
chr1:170177761-170177772	chr1:170177712-170177862	Non-DAR	M08827_2.00	rs50836004	Atf2	0.540192	1.24078
chr1:170282587-170282600	chr1:170282529-170282679	Common	M09465_2.00/M09401_2.00/M09406_2.00/M02646_2.00	rs48628484	Tcf3/Tcf7l2/Tcf7l1	-0.618793	-1.43862
chr1:170853771-170853786	chr1:170853649-170853878	HFD	M09551_2.00	rs32463706	Gata3	-0.5679	-1.61557
chr1:170898524-170898536	chr1:170898500-170898749	Non-DAR	M09420_2.00/M09421_2.00	rs246446332	Stat5a/Stat5b	-0.311845	-1.39872
chr1:171240224-171240238	chr1:171240110-171240260	Non-DAR	M02865_2.00	rs48773123	Atf4	0.909094	1.62238
chr1:171247312-171247322	chr1:171247077-171247325	Non-DAR	M08997_2.00	rs108790513	Prdm16	-0.447264	-0.660364
chr1:171270296-171270306	chr1:171270240-171270390	Non-DAR	M00772_2.00/M00773_2.00	rs51634894	Mzf1	0.768728	1.27679
chr1:171503204-171503212	chr1:171503116-171503266	Non-DAR	M05889_2.00	rs31537561	Smad4	-0.103761	-1.63915
chr1:172133659-172133692	chr1:172133651-172133801	Non-DAR	M03423_2.00/M03417_2.00/M03418_2.00/M03434_2.00/M03425_2.00/M03433_2.00/M09613_2.00/M09612_2.00/M09334_2.00	rs31339855	Rarb/Rarg/Rara/Pparg/Nr2f1	0.14022	1.63379
chr1:172300307-172300315	chr1:172300264-172300414	Common	M08969_2.00	rs51267194	Ikzf1	1.29541	0.800991
chr1:172501853-172501872	chr1:172501789-172501939	Non-DAR	M08967_2.00	rs235890420	Zbtb17	-0.443729	-0.645346
chr1:172633010-172633025	chr1:172632978-172633128	Non-DAR	M08999_2.00/M08025_2.00	rs50093564	Zfp281	-0.0689584	-0.591285
chr1:173961675-173961689	chr1:173961629-173961779	Common	M03009_2.00	1:173961688_C/T	Spic	1.52734	1.51278
chr1:173961675-173961693	chr1:173961629-173961779	Common	M09068_2.00/M09065_2.00/M09538_2.00/M08027_2.00	1:173961688_C/T	Spib/Spi1	1.52734	0.913834
chr1:173961676-173961696	chr1:173961629-173961779	Common	M09246_2.00/M09243_2.00	1:173961688_C/T	Irf8/Irf4	1.52734	0.786915
chr1:173961674-173961691	chr1:173961629-173961779	Common	M09360_2.00/M09495_2.00	1:173961688_C/T	Nfatc1/Batf	1.52734	0.752132
chr1:176828268-176828278	chr1:176828133-176828283	Non-DAR	M01980_2.00/M03057_2.00/M00163_2.00/M00160_2.00/M00797_2.00/M00792_2.00/M03062_2.00	rs32316165	Foxj2/Foxj3/Foxk1/Foxo3/Foxp2	-0.140297	-1.04471
chr1:176828270-176828281	chr1:176828133-176828283	Non-DAR	M03059_2.00/M09100_2.00	rs32316165	Foxc1/Foxj2	-0.140297	-1.63352
chr1:176828270-176828282	chr1:176828133-176828283	Non-DAR	M08126_2.00/M09120_2.00/M09121_2.00	rs32316165	Gata4/Gata6/Gata2	-0.140297	-0.953414
chr1:176828267-176828279	chr1:176828133-176828283	Non-DAR	M09105_2.00	rs32316165	Foxq1	-0.140297	-1.63915
chr1:185332170-185332182	chr1:185332078-185332228	Non-DAR	M00195_2.00/M09497_2.00	rs32801862	Cic/Mafa	0.841128	1.44763
chr1:189728017-189728028	chr1:189727932-189728082	Non-DAR	M00991_2.00	rs247047164	Creb1	-0.00356154	-1.63827
chr1:189728017-189728029	chr1:189727932-189728082	Non-DAR	M00992_2.00/M09499_2.00	rs247047164	Creb1/Atf7	-0.00356154	-0.715969
chr1:191085723-191085735	chr1:191085612-191085841	HFD	M08023_2.00/M08976_2.00	rs45989110	Gli3/Gli1	-0.751682	-0.921515
chr1:191421031-191421042	chr1:191421002-191421152	Non-DAR	M08749_2.00	rs32650872	Srebf1	0.865587	0.518079
chr1:191421032-191421046	chr1:191421002-191421152	Non-DAR	M09330_2.00/M09475_2.00	rs32650872	Rxrb/Mitf	0.794351	0.788927
chr1:191449845-191449854	chr1:191449755-191449905	HFD	M01722_2.00	rs48210822	Hey2	0.872646	1.06963
chr1:191449845-191449855	chr1:191449755-191449905	HFD	M01731_2.00	rs48210822	Npas2	0.864427	1.20753
chr1:191449846-191449854	chr1:191449755-191449905	HFD	M01743_2.00	rs48210822	Mlxip	0.864427	1.62968
chr1:191449844-191449854	chr1:191449755-191449905	HFD	M01751_2.00/M08761_2.00/M01728_2.00	rs48210822	Arntl/Bhlhe40/Tfeb	0.872646	1.11601
chr1:191449845-191449855	chr1:191449755-191449905	HFD	M02817_2.00/M02818_2.00/M02655_2.00/M00119_2.00	rs48210822	Bhlhe40/Arnt	0.864427	1.45098
chr1:191449844-191449856	chr1:191449755-191449905	HFD	M08778_2.00/M08751_2.00	rs48210822	Max/Myc	0.864427	0.888772
chr1:191449845-191449855	chr1:191449755-191449905	HFD	M09468_2.00/M08776_2.00	rs48210822	Npas2/Arntl	0.864427	0.608879
chr1:192078664-192078682	chr1:192078499-192078748	Non-DAR	M09068_2.00/M09065_2.00/M09538_2.00/M08027_2.00	rs32017321	Spib/Spi1	0.105924	0.641638
chr2:5714798-5714809	chr2:5714784-5714934	Non-DAR	M09356_2.00	rs27080912	Nfkb2	0.239474	0.655431
chr2:5714798-5714809	chr2:5714784-5714934	Non-DAR	M09358_2.00/M09355_2.00	rs27080912	Nfkb1/Rela	0.239474	1.01756
chr2:5895412-5895432	chr2:5895316-5895466	Non-DAR	M08968_2.00	rs27093036	Wt1	1.95714	0.487363
chr2:45117548-45117563	chr2:45117416-45117566	Non-DAR	M09080_2.00	rs225145515	Elf2	0.110194	0.959583
chr2:50842184-50842195	chr2:50841884-50842250	Non-DAR	M00116_2.00	rs28295449	Arid5a	-0.233349	-1.14519
chr2:59894172-59894182	chr2:59894069-59894219	Common	M01307_2.00	rs214864569	Runx2	1.93314	0.501989
chr2:60698404-60698424	chr2:60698168-60698436	Non-DAR	M08817_2.00	rs33704265	Mafk	0.240737	1.02951
chr2:60698406-60698424	chr2:60698168-60698436	Non-DAR	M08823_2.00/M08843_2.00/M08077_2.00/M08832_2.00/M08816_2.00	rs33704265	Bach1/Nfe2/Nfe2l2/Bach2	0.240737	1.41856
chr2:101796765-101796774	chr2:101796671-101796821	Non-DAR	M00136_2.00	rs48779759	Mtf1	0.467796	1.52753
chr2:101796757-101796774	chr2:101796671-101796821	Non-DAR	M08981_2.00	rs48779759	Mtf1	0.367328	0.726342
chr2:102009930-102009947	chr2:102009873-102010023	Common	M09360_2.00/M09495_2.00	rs3717968	Nfatc1/Batf	-0.524963	-1.11315
chr2:102142265-102142275	chr2:102142206-102142553	Common	M01810_2.00/M01809_2.00	rs6227468	Jdp2/Fosl2	1.20734	0.573162
chr2:102142263-102142275	chr2:102142206-102142553	Common	M02862_2.00	rs6227468	Jdp2	1.20734	1.5341
chr2:102142263-102142276	chr2:102142206-102142553	Common	M02866_2.00/M08824_2.00	rs6227468	Creb5/Creb1	1.20734	1.06688
chr2:114654865-114654873	chr2:114654835-114654985	Non-DAR	M08750_2.00	rs29622469	Hif1a	0.778721	0.694317
chr2:118598199-118598211	chr2:118598080-118598230	Non-DAR	M09038_2.00/M09043_2.00	rs47600292	E2f3/E2f6	-0.042665	-0.587067
chr2:118598205-118598217	chr2:118598080-118598230	Non-DAR	M09038_2.00/M09043_2.00	rs47600292	E2f3/E2f6	-0.042665	-0.587067
chr2:119112523-119112533	chr2:119112471-119112621	Non-DAR	M00158_2.00/M01484_2.00	rs27453721	Ehf	0.239152	1.54407
chr2:119208932-119208953	chr2:119208811-119208961	Non-DAR	M08044_2.00	rs3721438	Tbx2	1.93736	1.239
chr2:119208932-119208954	chr2:119208811-119208961	Non-DAR	M09010_2.00/M09441_2.00	rs3721438	Zfp143/Thap11	1.93736	0.666348
chr2:119288631-119288641	chr2:119288502-119288750	Non-DAR	M00765_2.00/M00133_2.00	rs33212739	Sp1/Sp4	1.06588	0.576231
chr2:119288630-119288646	chr2:119288502-119288750	Non-DAR	M02932_2.00/M01862_2.00	rs33212739	Egr1/Sp4	0.719164	1.35766
chr2:120027504-120027516	chr2:120027477-120027627	Non-DAR	M00992_2.00/M09499_2.00	rs32935339	Creb1/Atf7	0.551435	1.07669
chr2:120027504-120027516	chr2:120027477-120027627	Non-DAR	M08820_2.00/M08845_2.00	rs32935339	Atf1/Crem	0.551435	1.02189
chr2:120054876-120054885	chr2:120054800-120054950	Non-DAR	M09000_2.00	rs27457681	Klf8	0.958999	0.597778
chr2:120977315-120977339	chr2:120977217-120977367	Non-DAR	M08963_2.00/M08987_2.00	rs29769456	Sp1/Klf15	-0.122194	-0.708101
chr2:120977318-120977337	chr2:120977217-120977367	Non-DAR	M08967_2.00	rs29769456	Zbtb17	-0.122194	-0.91928
chr2:120977239-120977250	chr2:120977217-120977367	Non-DAR	M09258_2.00	rs33615696	Mbd2	0.306505	1.63915
chr2:122146070-122146081	chr2:122146037-122146187	Non-DAR	M09356_2.00	rs32822177	Nfkb2	0.980343	1.02593
chr2:122160868-122160879	chr2:122160780-122160930	Non-DAR	M08749_2.00	rs27425662	Srebf1	0.136832	1.41381
chr2:122234757-122234770	chr2:122234711-122234861	Non-DAR	M05859_2.00/M00134_2.00/M00787_2.00	rs248592167	Sp4/Klf7/Klf12	-0.127873	-0.638284
chr2:122234757-122234773	chr2:122234711-122234861	Non-DAR	M08965_2.00/M08021_2.00	rs248592167	Klf5/Klf4	-0.16007	-1.38851
chr2:122234756-122234775	chr2:122234711-122234861	Non-DAR	M08967_2.00	rs248592167	Zbtb17	-0.16007	-0.514077
chr2:122765318-122765342	chr2:122765280-122765430	Non-DAR	M08963_2.00/M08987_2.00	rs51203877	Sp1/Klf15	0.32912	0.708101
chr2:122765322-122765346	chr2:122765280-122765430	Non-DAR	M08963_2.00/M08987_2.00	rs51203877	Sp1/Klf15	0.32912	0.708101
chr2:125782873-125782889	chr2:125782747-125782897	Non-DAR	M02932_2.00/M01862_2.00	rs216401305	Egr1/Sp4	0.705196	0.988078
chr2:127482601-127482613	chr2:127482530-127482680	Non-DAR	M09410_2.00	rs47515323	Sox4	-0.0774279	-1.36408
chr2:132263112-132263122	chr2:132262977-132263127	Non-DAR	M00765_2.00/M00133_2.00	rs32981783	Sp1/Sp4	-0.339004	-0.501742
chr2:132263109-132263122	chr2:132262977-132263127	Non-DAR	M05859_2.00/M00134_2.00/M00787_2.00	rs32981783	Sp4/Klf7/Klf12	-0.290779	-0.450889
chr2:132263100-132263124	chr2:132262977-132263127	Non-DAR	M08963_2.00/M08987_2.00	rs32981783	Sp1/Klf15	-0.192502	-0.480915
chr2:132263108-132263127	chr2:132262977-132263127	Non-DAR	M08967_2.00	rs32981783	Zbtb17	-0.339004	-0.864976
chr2:132599372-132599390	chr2:132599293-132599443	Non-DAR	M08823_2.00/M08843_2.00/M08077_2.00/M08832_2.00/M08816_2.00	rs260987172	Bach1/Nfe2/Nfe2l2/Bach2	-0.0353501	-1.14543
chr2:134644188-134644203	chr2:134644061-134644211	Non-DAR	M05888_2.00	rs47363093	Rfx2	0.680068	0.429051
chr2:137663347-137663360	chr2:137663100-137663467	Non-DAR	M02863_2.00/M01807_2.00	rs27227505	Creb3l2/Atf3	0.313845	1.42137
chr2:143847052-143847069	chr2:143847017-143847167	Non-DAR	M09360_2.00/M09495_2.00	rs45710439	Nfatc1/Batf	0.884347	0.628972
chr2:143940593-143940616	chr2:143940527-143940677	Common	M09329_2.00/M09305_2.00/M03431_2.00	rs32994239	Rara/Rxrg/Esrra	1.51789	0.544682
chr2:144213965-144213973	chr2:144213880-144214030	Non-DAR	M00212_2.00	rs45737826	Sox13	-0.131864	-1.62103
chr2:144213957-144213972	chr2:144213880-144214030	Non-DAR	M03541_2.00	rs45737826	Sox11	-0.131864	-1.63915
chr2:150786680-150786694	chr2:150786657-150786807	Non-DAR	M08100_2.00	rs226886599	Zfx	0.165636	1.45949
chr2:150786684-150786699	chr2:150786657-150786807	Non-DAR	M08999_2.00/M08025_2.00	rs226886599	Zfp281	0.165636	1.04175
chr2:150786681-150786695	chr2:150786657-150786807	Non-DAR	M09037_2.00	rs226886599	E2f4	0.165636	1.0172
chr2:150786682-150786694	chr2:150786657-150786807	Non-DAR	M09041_2.00	rs226886599	E2f1	0.165636	1.36152
chr2:151994903-151994911	chr2:151994811-151995040	HFD	M00140_2.00	rs49425086	Zfp410	-0.760655	-1.61309
chr2:152694857-152694870	chr2:152694767-152695015	HFD	M02863_2.00/M01807_2.00	rs51814206	Creb3l2/Atf3	2.85272	1.5795
chr2:152695003-152695014	chr2:152694767-152695015	HFD	M08815_2.00	rs51864319	Hlf	1.63284	1.40421
chr2:152742563-152742575	chr2:152742554-152742704	Non-DAR	M08023_2.00/M08976_2.00	rs33292103	Gli3/Gli1	0.691182	1.04133
chr2:154790763-154790785	chr2:154790741-154790891	Non-DAR	M08983_2.00	rs264866907	Rest	1.70472	1.01362
chr2:155826729-155826753	chr2:155826659-155826809	Non-DAR	M08963_2.00/M08987_2.00	rs47894584	Sp1/Klf15	-0.328439	-0.527467
chr2:155930359-155930373	chr2:155930253-155930403	Non-DAR	M09330_2.00/M09475_2.00	rs226027725	Rxrb/Mitf	0.526324	0.609398
chr2:155956512-155956524	chr2:155956456-155956606	Non-DAR	M08023_2.00/M08976_2.00	rs260279068	Gli3/Gli1	0.0856425	1.11932
chr2:163017258-163017272	chr2:163017145-163017295	Non-DAR	M09449_2.00/M09445_2.00/M09019_2.00	rs27331444	Nfyc/Nfyb/Nfya	-0.200016	-1.5802
chr2:163602233-163602246	chr2:163602204-163602354	Non-DAR	M00126_2.00	rs236423980	Mafb	-0.458915	-1.2213
chr2:163602232-163602244	chr2:163602204-163602354	Non-DAR	M00195_2.00/M09497_2.00	rs236423980	Cic/Mafa	-0.35553	-0.908887
chr2:163993085-163993096	chr2:163993009-163993258	Non-DAR	M08827_2.00	rs29577896	Atf2	0.576427	0.597705
chr2:164833402-164833414	chr2:164833396-164833546	Non-DAR	M08023_2.00/M08976_2.00	rs8269687	Gli3/Gli1	-0.713004	-1.31714
chr2:164833402-164833414	chr2:164833396-164833546	Non-DAR	M09512_2.00/M01023_2.00/M01024_2.00/M01022_2.00	rs8269687	Gli3/Gli1/Gli2	-0.713004	-1.58867
chr2:166446740-166446763	chr2:166446707-166446857	Non-DAR	M09012_2.00	rs46520735	Zfp932	-0.50028	-1.33051
chr2:167235510-167235525	chr2:167235434-167235702	Non-DAR	M02931_2.00/M00778_2.00	rs33136043	Egr3/Egr2	-0.12426	-0.824732
chr2:167503468-167503479	chr2:167503343-167503493	Non-DAR	M08062_2.00	rs239101650	Tcf12	0.135514	1.63915
chr2:167503468-167503479	chr2:167503343-167503493	Non-DAR	M09407_2.00	rs239101650	Tcf7l1	0.135514	1.59667
chr2:167702207-167702232	chr2:167702196-167702346	Non-DAR	M03419_2.00/M03416_2.00/M03424_2.00/M03432_2.00	rs29560125	Nr2f6/Rarg/Rarb/Rara	0.19396	1.44455
chr2:167925502-167925510	chr2:167925443-167925593	Non-DAR	M08750_2.00	rs33572746	Hif1a	0.274817	0.675623
chr2:169790850-169790865	chr2:169790799-169790949	Non-DAR	M08999_2.00/M08025_2.00	rs264045480	Zfp281	0.812102	1.63019
chr2:173219082-173219092	chr2:173218965-173219115	Non-DAR	M08997_2.00	rs29814380	Prdm16	-0.4618	-0.660364
chr2:180171618-180171642	chr2:180171401-180171650	Non-DAR	M08963_2.00/M08987_2.00	rs260721803	Sp1/Klf15	0.93366	0.428659
chr2:180171623-180171647	chr2:180171401-180171650	Non-DAR	M08963_2.00/M08987_2.00	rs260721803	Sp1/Klf15	0.308724	0.428659
chr2:180171619-180171636	chr2:180171401-180171650	Non-DAR	M09450_2.00	rs260721803	Nrf1	0.93366	1.09532
chr3:19628518-19628534	chr3:19628269-19628535	Non-DAR	M03429_2.00/M09315_2.00	rs48867372	Vdr	1.3475	0.71386
chr3:27863491-27863508	chr3:27863413-27863563	Non-DAR	M02870_2.00	rs29594756	Mafb	0.328613	0.673321
chr3:27863489-27863511	chr3:27863413-27863563	Non-DAR	M08834_2.00/M09491_2.00	rs29594756	Maff/Mafk	0.0382029	1.09005
chr3:36449559-36449568	chr3:36449378-36449779	Non-DAR	M09357_2.00	rs258481670	Nfatc2	0.259536	0.639992
chr3:36449559-36449568	chr3:36449378-36449779	Non-DAR	M09359_2.00	rs258481670	Nfatc3	0.259536	0.820428
chr3:37312484-37312495	chr3:37312413-37312563	Non-DAR	M09213_2.00/M09175_2.00	3:37312494_A/G	Pbx1/Pknox1	0.702049	0.478239
chr3:37312479-37312496	chr3:37312413-37312563	Non-DAR	M09574_2.00/M08098_2.00/M08984_2.00/M08977_2.00	3:37312494_A/G	Hoxc9/Gfi1b/Gfi1	0.702049	0.492775
chr3:37758413-37758438	chr3:37758247-37758532	Non-DAR	M03419_2.00/M03416_2.00/M03424_2.00/M03432_2.00	rs30091255	Nr2f6/Rarg/Rarb/Rara	1.81354	1.61756
chr3:38255009-38255022	chr3:38254944-38255094	Non-DAR	M09045_2.00	rs51756809	Ebf1	0.576875	1.40207
chr3:38255010-38255022	chr3:38254944-38255094	Non-DAR	M09527_2.00	rs51756809	Ebf1	0.588574	1.61557
chr3:38255004-38255026	chr3:38254944-38255094	Non-DAR	M10469_2.00	rs51756809	Ebf1	0.576875	0.684168
chr3:41295287-41295297	chr3:41295164-41295314	Non-DAR	M08997_2.00	rs30149254	Prdm16	-0.0822225	-0.660364
chr3:41295289-41295300	chr3:41295164-41295314	Non-DAR	M09021_2.00	rs30149254	Rbpj	-0.128612	-1.36592
chr3:41587699-41587718	chr3:41587654-41587804	Non-DAR	M08967_2.00	rs30204043	Zbtb17	1.05232	0.91928
chr3:69045018-69045033	chr3:69044957-69045107	Non-DAR	M09232_2.00/M09593_2.00	rs30559275	Hsf1	-0.595167	-1.16892
chr3:81939129-81939141	chr3:81939033-81939183	Non-DAR	M02864_2.00	rs32651615	Creb3l2	-0.143806	-0.682434
chr3:81939127-81939141	chr3:81939033-81939183	Non-DAR	M03270_2.00/M03280_2.00/M03262_2.00/M03261_2.00/M00500_2.00/M00407_2.00	rs32651615	Pknox2/Meis3/Meis2/Tgif1/Meis1	-0.143806	-0.991996
chr3:81939133-81939143	chr3:81939033-81939183	Non-DAR	M09381_2.00/M09385_2.00	rs32651615	Nfib/Nfic	-0.143806	-1.37368
chr3:83943389-83943400	chr3:83943275-83943425	Non-DAR	M09213_2.00/M09175_2.00	rs30854364	Pbx1/Pknox1	0.535107	1.35798
chr3:84155791-84155805	chr3:84155783-84155933	Non-DAR	M08100_2.00	rs48257880	Zfx	0.871605	1.45949
chr3:84155783-84155807	chr3:84155783-84155933	Non-DAR	M08963_2.00/M08987_2.00	rs48257880	Sp1/Klf15	0.871605	0.824677
chr3:84155788-84155812	chr3:84155783-84155933	Non-DAR	M08963_2.00/M08987_2.00	rs48257880	Sp1/Klf15	0.871605	0.824677
chr3:84325156-84325172	chr3:84325032-84325182	HFD	M08965_2.00/M08021_2.00	rs48559553	Klf5/Klf4	1.20615	1.55268
chr3:84814446-84814456	chr3:84814377-84814644	Non-DAR	M01821_2.00/M01804_2.00	rs52316693	Crem/Atf1	1.04036	0.808453
chr3:84814444-84814457	chr3:84814377-84814644	Non-DAR	M02863_2.00/M01807_2.00	rs52316693	Creb3l2/Atf3	1.04036	0.727238
chr3:87508458-87508469	chr3:87508343-87508493	Non-DAR	M08122_2.00/M09110_2.00	rs51882836	Foxo1/Foxo3	0.169315	1.44947
chr3:87508458-87508468	chr3:87508343-87508493	Non-DAR	M09547_2.00/M09108_2.00	rs51882836	Foxo1	0.169315	1.49941
chr3:87617361-87617377	chr3:87617306-87617456	Non-DAR	M02932_2.00/M01862_2.00	rs229093416	Egr1/Sp4	0.875532	0.5113
chr3:93537476-93537491	chr3:93537339-93537605	Non-DAR	M05888_2.00	rs31422151	Rfx2	0.812845	0.592181
chr3:95281909-95281919	chr3:95281769-95281919	Non-DAR	M08762_2.00	rs33107922	Tcf12	0.528277	1.06899
chr3:95281908-95281919	chr3:95281769-95281919	Non-DAR	M09407_2.00	rs33107922	Tcf7l1	0.528277	1.4939
chr3:95702241-95702255	chr3:95702065-95702350	Non-DAR	M02819_2.00	rs30810569	Tcf21	1.18321	1.59794
chr3:95702243-95702254	chr3:95702065-95702350	Non-DAR	M08062_2.00	rs30810569	Tcf12	1.18321	1.63915
chr3:95702236-95702249	chr3:95702065-95702350	Non-DAR	M09103_2.00/M09106_2.00	rs30810569	Foxa1/Foxa3	1.08845	1.49641
chr3:104220534-104220552	chr3:104220469-104220619	Non-DAR	M02933_2.00/M02934_2.00/M00141_2.00	rs244501184	Hic1	0.967113	1.41958
chr3:121635784-121635795	chr3:121635650-121635858	Common	M00991_2.00	rs30234137	Creb1	1.159	1.63827
chr3:121635787-121635795	chr3:121635650-121635858	Common	M01725_2.00	rs30234137	Srebf2	1.10791	1.21481
chr3:121635785-121635795	chr3:121635650-121635858	Common	M01810_2.00/M01809_2.00	rs30234137	Jdp2/Fosl2	1.1596	1.51364
chr3:121635785-121635795	chr3:121635650-121635858	Common	M01821_2.00/M01804_2.00	rs30234137	Crem/Atf1	1.1596	0.916549
chr3:121643372-121643390	chr3:121643330-121643480	Non-DAR	M09015_2.00	rs30862718	Ctcfl	0.425102	1.51319
chr3:122984708-122984722	chr3:122984606-122984756	Non-DAR	M09037_2.00	rs230364563	E2f4	0.636594	1.41796
chr3:122984710-122984723	chr3:122984606-122984756	Non-DAR	M09040_2.00	rs230364563	E2f7	0.636594	1.22737
chr3:122984709-122984721	chr3:122984606-122984756	Non-DAR	M09041_2.00	rs230364563	E2f1	0.636594	1.44133
chr3:123159578-123159590	chr3:123159561-123159943	Non-DAR	M08818_2.00	rs36644116	Xbp1	-0.0664545	-1.63915
chr3:126385194-126385216	chr3:126385088-126385238	Common	M08834_2.00/M09491_2.00	rs30479681	Maff/Mafk	1.31441	0.632785
chr3:138489464-138489471	chr3:138489358-138489508	Non-DAR	M09259_2.00	rs30745868	Mecp2	1.30591	0.576208
chr3:142560582-142560592	chr3:142560487-142560637	Non-DAR	M09042_2.00	rs31057456	E2f5	0.384004	1.63915
chr3:142882143-142882159	chr3:142882113-142882263	Non-DAR	M09368_2.00/M08162_2.00	rs229787531	Rfx3/Rfx1	0.0545644	1.43215
chr3:145952031-145952043	chr3:145951934-145952201	Chow	M00195_2.00/M09497_2.00	rs48709330	Cic/Mafa	1.03622	0.908887
chr3:145952029-145952047	chr3:145951934-145952201	Chow	M03441_2.00	rs48709330	Trp53	1.03622	1.03987
chr3:145951969-145951977	chr3:145951934-145952201	Chow	M05889_2.00	rs30706875	Smad4	1.00796	1.63915
chr3:145952028-145952048	chr3:145951934-145952201	Chow	M08817_2.00	rs48709330	Mafk	1.03622	0.995922
chr3:145952028-145952048	chr3:145951934-145952201	Chow	M09340_2.00	rs48709330	Trp53	1.03622	0.49456
chr3:152122880-152122898	chr3:152122783-152122933	Non-DAR	M08823_2.00/M08843_2.00/M08077_2.00/M08832_2.00/M08816_2.00	rs224832335	Bach1/Nfe2/Nfe2l2/Bach2	-0.173438	-0.74029
chr4:9770643-9770660	chr4:9770573-9770723	Non-DAR	M09333_2.00	rs46800358	Thra	-0.941473	-0.84341
chr4:46138706-46138724	chr4:46138630-46138780	Non-DAR	M09015_2.00	rs52357748	Ctcfl	0.120885	0.644697
chr4:54527765-54527773	chr4:54527706-54527954	Non-DAR	M09517_2.00	rs27811580	Zfx	-0.271595	-1.61557
chr4:55349774-55349786	chr4:55349717-55349867	Non-DAR	M08836_2.00	rs212877203	Cebpe	0.912509	0.749985
chr4:55349777-55349787	chr4:55349717-55349867	Non-DAR	M09498_2.00	rs212877203	Cebpb	0.912509	0.667081
chr4:55532658-55532678	chr4:55532657-55532807	Non-DAR	M08968_2.00	rs226196759	Wt1	-0.13169	-0.692262
chr4:55532664-55532684	chr4:55532657-55532807	Non-DAR	M08968_2.00	rs226196759	Wt1	-0.499181	-0.692262
chr4:55532663-55532678	chr4:55532657-55532807	Non-DAR	M08999_2.00/M08025_2.00	rs226196759	Zfp281	-0.22702	-0.716255
chr4:55716577-55716587	chr4:55716479-55716629	Non-DAR	M09381_2.00/M09385_2.00	rs27769386	Nfib/Nfic	0.793515	1.41326
chr4:56947442-56947461	chr4:56947392-56947542	Non-DAR	M08967_2.00	rs31818439	Zbtb17	-0.253625	-0.776262
chr4:56947444-56947464	chr4:56947392-56947542	Non-DAR	M08968_2.00	rs31818439	Wt1	-0.253625	-1.31833
chr4:56947444-56947459	chr4:56947392-56947542	Non-DAR	M08996_2.00/M08994_2.00	rs31818439	Egr1/Egr2	-0.253625	-0.656491
chr4:71291897-71291917	chr4:71291843-71291993	Non-DAR	M09245_2.00/M09242_2.00/M08995_2.00	rs239822303	Irf2/Irf1/Prdm1	0.512546	0.486099
chr4:72199249-72199258	chr4:72199110-72199260	Non-DAR	M09000_2.00	rs32945337	Klf8	0.112003	0.597778
chr4:84540699-84540707	chr4:84540606-84540854	HFD	M00196_2.00	rs28085773	Bbx	0.923161	1.42846
chr4:84540693-84540706	chr4:84540606-84540854	HFD	M09102_2.00/M09107_2.00/M03060_2.00	rs28085773	Foxj3/Foxo4/Foxc1	0.923161	1.16798
chr4:94979108-94979132	chr4:94979082-94979232	Non-DAR	M08963_2.00/M08987_2.00	rs6405908	Sp1/Klf15	0.359148	0.708101
chr4:94979107-94979123	chr4:94979082-94979232	Non-DAR	M08965_2.00/M08021_2.00	rs6405908	Klf5/Klf4	0.359148	0.46626
chr4:94979117-94979128	chr4:94979082-94979232	Non-DAR	M09258_2.00	rs6405908	Mbd2	0.282513	0.41356
chr4:100990113-100990123	chr4:100989886-100990134	Non-DAR	M08992_2.00	rs32941005	Zfp57	1.26751	1.31237
chr4:106144972-106144987	chr4:106144917-106145067	Non-DAR	M08158_2.00/M09615_2.00/M09320_2.00	rs47377563	Nr5a2	0.849445	1.38538
chr4:106144971-106144986	chr4:106144917-106145067	Non-DAR	M09319_2.00/M09309_2.00/M09616_2.00/M09321_2.00	rs47377563	Esrra/Esr1/Nr5a2/Esrrg	0.849445	0.456647
chr4:108118484-108118506	chr4:108118456-108118684	Non-DAR	M08983_2.00	rs28147762	Rest	1.47959	1.55527
chr4:124693669-124693684	chr4:124693566-124693716	Non-DAR	M09232_2.00/M09593_2.00	rs27585823	Hsf1	0.74293	0.968643
chr4:127126047-127126067	chr4:127125973-127126123	Non-DAR	M08968_2.00	rs32948856	Wt1	0.509123	0.696346
chr4:128993186-128993205	chr4:128993157-128993307	Non-DAR	M09423_2.00	4:128993195_G/T	Stat2	-0.00907182	-1.18025
chr4:129058151-129058159	chr4:129058019-129058169	Non-DAR	M00766_2.00	4:129058158_A/G	Zfp263	-0.319298	-0.982313
chr4:129332974-129332987	chr4:129332929-129333079	Non-DAR	M08043_2.00/M09419_2.00	4:129332982_A/G	Stat3	0.838437	0.723298
chr4:129621462-129621477	chr4:129621462-129621612	Common	M02931_2.00/M00778_2.00	4:129621472_G/C	Egr3/Egr2	-1.19707	-0.866992
chr4:129742857-129742879	chr4:129742829-129742979	Non-DAR	M08834_2.00/M09491_2.00	4:129742868_A/G	Maff/Mafk	-0.576888	-1.07175
chr4:132078498-132078507	chr4:132078472-132078622	Common	M02323_2.00	rs32182593	Terf2	-1.91406	-1.63829
chr4:132078585-132078598	chr4:132078472-132078622	Common	M08043_2.00/M09419_2.00	rs27538709	Stat3	-1.05917	-0.723298
chr4:132078585-132078599	chr4:132078472-132078622	Common	M08174_2.00/M09424_2.00	rs27538709	Stat4	-1.05917	-0.973509
chr4:132078586-132078597	chr4:132078472-132078622	Common	M09021_2.00	rs27538709	Rbpj	-1.05917	-1.36592
chr4:132308623-132308643	chr4:132308543-132308693	Non-DAR	M08966_2.00/M08022_2.00	rs27556415	Ctcf	-0.580639	-1.15134
chr4:132308625-132308643	chr4:132308543-132308693	Non-DAR	M09015_2.00	rs27556415	Ctcfl	-0.580639	-1.04058
chr4:133118386-133118396	chr4:133118262-133118412	Non-DAR	M01718_2.00	rs231379750	Twist2	0.494338	1.63584
chr4:133118387-133118396	chr4:133118262-133118412	Non-DAR	M01746_2.00	rs231379750	Tcf21	0.494338	1.60989
chr4:133118382-133118399	chr4:133118262-133118412	Non-DAR	M09360_2.00/M09495_2.00	rs231379750	Nfatc1/Batf	0.494338	0.627089
chr4:133241355-133241366	chr4:133241332-133241482	Non-DAR	M08062_2.00	rs46948197	Tcf12	1.01696	1.63915
chr4:133241357-133241367	chr4:133241332-133241482	Non-DAR	M09466_2.00	rs46948197	Tcf3	1.01696	1.61557
chr4:133266325-133266338	chr4:133266306-133266554	Common	M02863_2.00/M01807_2.00	rs13477988	Creb3l2/Atf3	0.979386	0.858834
chr4:133910768-133910783	chr4:133910700-133911143	Non-DAR	M08996_2.00/M08994_2.00	rs32498720	Egr1/Egr2	-0.430485	-0.584502
chr4:133910769-133910784	chr4:133910700-133911143	Non-DAR	M08999_2.00/M08025_2.00	rs32498720	Zfp281	-0.430485	-1.63182
chr4:133910766-133910780	chr4:133910700-133911143	Non-DAR	M09037_2.00	rs32498720	E2f4	-0.430485	-1.06499
chr4:133910767-133910779	chr4:133910700-133911143	Non-DAR	M09041_2.00	rs32498720	E2f1	-0.430485	-0.987266
chr4:133941829-133941843	chr4:133941741-133941891	Non-DAR	M08100_2.00	rs45983769	Zfx	1.13142	1.22617
chr4:134001035-134001047	chr4:134000908-134001058	Non-DAR	M01719_2.00	rs27574158	Arnt	-0.650502	-0.596702
chr4:134001037-134001045	chr4:134000908-134001058	Non-DAR	M01725_2.00	rs27574158	Srebf2	-0.650502	-0.635957
chr4:134001035-134001046	chr4:134000908-134001058	Non-DAR	M01732_2.00	rs27574158	Usf1	-0.650502	-1.30062
chr4:134001035-134001045	chr4:134000908-134001058	Non-DAR	M01751_2.00/M08761_2.00/M01728_2.00	rs27574158	Arntl/Bhlhe40/Tfeb	-0.650502	-1.25058
chr4:134001035-134001046	chr4:134000908-134001058	Non-DAR	M01752_2.00/M05833_2.00/M09479_2.00/M01741_2.00/M01715_2.00	rs27574158	Usf2/Tfe3/Mitf	-0.650502	-1.24731
chr4:134001036-134001045	chr4:134000908-134001058	Non-DAR	M01812_2.00	rs27574158	Creb3l2	-0.650502	-0.971552
chr4:134001036-134001046	chr4:134000908-134001058	Non-DAR	M02816_2.00/M02815_2.00	rs27574158	Srebf1/Mlx	-0.650502	-1.62526
chr4:134001036-134001046	chr4:134000908-134001058	Non-DAR	M02817_2.00/M02818_2.00/M02655_2.00/M00119_2.00	rs27574158	Bhlhe40/Arnt	-0.650502	-1.28424
chr4:134001035-134001045	chr4:134000908-134001058	Non-DAR	M08753_2.00/M08743_2.00/M09478_2.00/M09473_2.00/M00752_2.00	rs27574158	Tfeb/Tfe3/Arntl/Clock/Mlx	-0.650502	-1.14917
chr4:134001034-134001053	chr4:134000908-134001058	Non-DAR	M08756_2.00/M08777_2.00	rs27574158	Usf1/Usf2	-0.650502	-1.62233
chr4:134001035-134001045	chr4:134000908-134001058	Non-DAR	M08765_2.00	rs27574158	Mitf	-0.650502	-1.43151
chr4:134001032-134001046	chr4:134000908-134001058	Non-DAR	M09330_2.00/M09475_2.00	rs27574158	Rxrb/Mitf	-0.650502	-1.56719
chr4:134117191-134117206	chr4:134117049-134117277	Common	M09069_2.00/M08113_2.00/M09070_2.00/M01481_2.00	rs27559971	Gabpa/Elk1/Elk3	-0.639011	-0.931822
chr4:134117192-134117206	chr4:134117049-134117277	Common	M09079_2.00	rs27559971	Elf1	-0.639011	-0.840765
chr4:134496927-134496951	chr4:134496631-134496977	Non-DAR	M08963_2.00/M08987_2.00	rs27547096	Sp1/Klf15	-0.15609	-0.420605
chr4:135298128-135298138	chr4:135298111-135298261	HFD	M01822_2.00/M08831_2.00	rs224148734	Jund/Nfe2l1	1.12522	1.2722
chr4:135298128-135298138	chr4:135298111-135298261	HFD	M02861_2.00/M01000_2.00	rs224148734	Jdp2/Jund	1.12522	1.60153
chr4:135298126-135298138	chr4:135298111-135298261	HFD	M08819_2.00/M08821_2.00/M08828_2.00/M08846_2.00/M08837_2.00/M08838_2.00/M08825_2.00/M08814_2.00	rs224148734	Fos/Fosl1/Fosl2/Jund/Jun/Junb/Atf3/Fosb	1.12522	1.22647
chr4:135298128-135298145	chr4:135298111-135298261	HFD	M09360_2.00/M09495_2.00	rs224148734	Nfatc1/Batf	1.12522	0.547848
chr4:135314066-135314079	chr4:135313945-135314095	Common	M05860_2.00/M09515_2.00	rs27583887	Egr1/Egr2	-0.7877	-1.2404
chr4:135873965-135873980	chr4:135873963-135874113	Non-DAR	M05888_2.00	rs108836845	Rfx2	-0.115729	-0.622021
chr4:135963598-135963615	chr4:135963545-135963832	Non-DAR	M09450_2.00	rs32624280	Nrf1	1.9412	0.977175
chr4:136117226-136117236	chr4:136117127-136117277	Non-DAR	M02861_2.00/M01000_2.00	rs27604421	Jdp2/Jund	-0.411471	-0.422277
chr4:136117222-136117239	chr4:136117127-136117277	Non-DAR	M09574_2.00/M08098_2.00/M08984_2.00/M08977_2.00	rs27604421	Hoxc9/Gfi1b/Gfi1	-0.39148	-0.730288
chr4:136123546-136123562	chr4:136123508-136123658	Non-DAR	M03426_2.00	rs30532710	Hnf4a	1.03502	0.552109
chr4:136310791-136310805	chr4:136310774-136310924	Non-DAR	M09449_2.00/M09445_2.00/M09019_2.00	rs50396839	Nfyc/Nfyb/Nfya	-0.679133	-1.57681
chr4:140975604-140975619	chr4:140975464-140975712	HFD	M08158_2.00/M09615_2.00/M09320_2.00	rs32711846	Nr5a2	-0.196675	-1.38538
chr4:140975603-140975618	chr4:140975464-140975712	HFD	M09319_2.00/M09309_2.00/M09616_2.00/M09321_2.00	rs32711846	Esrra/Esr1/Nr5a2/Esrrg	-0.196675	-0.456647
chr4:141060888-141060902	chr4:141060780-141060930	Non-DAR	M09037_2.00	rs27588353	E2f4	0.297694	1.37077
chr4:141060890-141060902	chr4:141060780-141060930	Non-DAR	M09038_2.00/M09043_2.00	rs27588353	E2f3/E2f6	0.297694	1.10935
chr4:141060890-141060903	chr4:141060780-141060930	Non-DAR	M09040_2.00	rs27588353	E2f7	0.297694	0.756519
chr4:141060889-141060901	chr4:141060780-141060930	Non-DAR	M09041_2.00	rs27588353	E2f1	0.297694	1.22281
chr4:141076858-141076891	chr4:141076770-141076920	Non-DAR	M03423_2.00/M03417_2.00/M03418_2.00/M03434_2.00/M03425_2.00/M03433_2.00/M09613_2.00/M09612_2.00/M09334_2.00	rs27588251	Rarb/Rarg/Rara/Pparg/Nr2f1	-0.139613	-1.02983
chr4:141423496-141423512	chr4:141423432-141423582	Non-DAR	M08965_2.00/M08021_2.00	rs214350159	Klf5/Klf4	1.1212	1.4248
chr4:141423499-141423513	chr4:141423432-141423582	Non-DAR	M09037_2.00	rs214350159	E2f4	1.1212	1.02483
chr4:141423500-141423512	chr4:141423432-141423582	Non-DAR	M09041_2.00	rs214350159	E2f1	1.1212	1.20168
chr4:141425724-141425734	chr4:141425604-141425754	Chow	M09196_2.00	rs254516901	Hoxa1	0.8345	0.737058
chr4:141545910-141545920	chr4:141545836-141546221	Non-DAR	M09042_2.00	rs260859809	E2f5	0.170296	1.63915
chr4:141606123-141606133	chr4:141606021-141606171	Common	M02861_2.00/M01000_2.00	rs32741991	Jdp2/Jund	-0.592958	-0.909832
chr4:141606123-141606135	chr4:141606021-141606171	Common	M08819_2.00/M08821_2.00/M08828_2.00/M08846_2.00/M08837_2.00/M08838_2.00/M08825_2.00/M08814_2.00	rs32741991	Fos/Fosl1/Fosl2/Jund/Jun/Junb/Atf3/Fosb	-0.592958	-0.959448
chr4:143289067-143289078	chr4:143289011-143289161	Common	M02867_2.00/M00993_2.00/M00998_2.00/M00994_2.00/M00997_2.00/M00996_2.00	4:143289074_G/A	Cebpb/Cebpa/Cebpg	-0.730516	-1.21429
chr4:143412467-143412482	chr4:143412335-143412485	Non-DAR	M09232_2.00/M09593_2.00	4:143412480_T/C	Hsf1	0.528013	1.45901
chr4:144892326-144892339	chr4:144892303-144892453	Non-DAR	M09045_2.00	rs51388671	Ebf1	-0.811537	-0.9561
chr4:144892326-144892338	chr4:144892303-144892453	Non-DAR	M09527_2.00	rs51388671	Ebf1	-0.811537	-0.813875
chr4:144913919-144913929	chr4:144913715-144913963	Non-DAR	M02861_2.00/M01000_2.00	rs31952140	Jdp2/Jund	0.790337	0.95239
chr4:144913917-144913929	chr4:144913715-144913963	Non-DAR	M08819_2.00/M08821_2.00/M08828_2.00/M08846_2.00/M08837_2.00/M08838_2.00/M08825_2.00/M08814_2.00	rs31952140	Fos/Fosl1/Fosl2/Jund/Jun/Junb/Atf3/Fosb	0.790337	0.979648
chr4:144913914-144913932	chr4:144913715-144913963	Non-DAR	M08823_2.00/M08843_2.00/M08077_2.00/M08832_2.00/M08816_2.00	rs31952140	Bach1/Nfe2/Nfe2l2/Bach2	0.790337	0.560504
chr4:145231973-145231990	chr4:145231840-145232108	Non-DAR	M09450_2.00	rs32916821	Nrf1	-0.0993445	-1.05296
chr4:145260866-145260883	chr4:145260807-145260957	Common	M09360_2.00/M09495_2.00	rs46696300	Nfatc1/Batf	-0.950194	-0.515484
chr4:147868584-147868598	chr4:147868562-147868712	Non-DAR	M08100_2.00	4:147868595_C/A	Zfx	-0.54747	-1.63915
chr4:147906383-147906393	chr4:147906375-147906604	Non-DAR	M08765_2.00	4:147906389_T/C	Mitf	0.088391	0.603072
chr4:147906481-147906498	chr4:147906375-147906604	Non-DAR	M08981_2.00	4:147906494_G/A	Mtf1	0.205948	1.63915
chr4:148038872-148038879	chr4:148038859-148039127	Non-DAR	M09259_2.00	4:148038876_T/C	Mecp2	0.212538	1.63915
chr4:149049751-149049764	chr4:149049663-149049813	Non-DAR	M00126_2.00	4:149049762_T/C	Mafb	0.498447	0.835854
chr4:149847202-149847214	chr4:149847150-149847300	Non-DAR	M03532_2.00	4:149847206_C/T	Tcf7	0.255905	1.48303
chr4:149951421-149951431	chr4:149951333-149951483	Non-DAR	M09381_2.00/M09385_2.00	4:149951429_G/A	Nfib/Nfic	1.60247	0.400581
chr4:149978109-149978123	chr4:149978029-149978179	Non-DAR	M08097_2.00/M08972_2.00	4:149978115_T/C	Bcl6	-0.253635	-1.47512
chr4:150707274-150707297	chr4:150707209-150707477	Non-DAR	M09329_2.00/M09305_2.00/M03431_2.00	4:150707286_T/C	Rara/Rxrg/Esrra	1.00554	1.33348
chr4:150901881-150901898	chr4:150901776-150901926	Non-DAR	M09333_2.00	4:150901885_C/T	Thra	-0.596769	-1.18325
chr4:151044780-151044795	chr4:151044653-151044803	Non-DAR	M02937_2.00	4:151044795_G/C	Klf12	1.21453	0.488481
chr4:151058032-151058056	chr4:151057981-151058131	Non-DAR	M08963_2.00/M08987_2.00	4:151058046_A/G	Sp1/Klf15	0.876011	0.453834
chr4:152010503-152010523	chr4:152010402-152010552	Non-DAR	M08817_2.00	rs51316301	Mafk	-1.07761	-1.43063
chr4:152010505-152010523	chr4:152010402-152010552	Non-DAR	M08823_2.00/M08843_2.00/M08077_2.00/M08832_2.00/M08816_2.00	rs51316301	Bach1/Nfe2/Nfe2l2/Bach2	-1.07761	-0.581653
chr4:155491001-155491020	chr4:155490996-155491146	Non-DAR	M08967_2.00	rs47892059	Zbtb17	0.014056	0.421081
chr4:155790330-155790344	chr4:155790254-155790404	Non-DAR	M03009_2.00	rs32980009	Spic	0.986462	1.55448
chr4:155839682-155839701	chr4:155839557-155839707	Non-DAR	M08967_2.00	rs32665090	Zbtb17	0.324684	0.809454
chr4:155839683-155839698	chr4:155839557-155839707	Non-DAR	M08999_2.00/M08025_2.00	rs32665090	Zfp281	0.324684	1.15324
chr5:8798054-8798065	chr5:8798048-8798198	Non-DAR	M08841_2.00/M08830_2.00	rs8237220	Cebpb/Cebpa	0.699064	1.59954
chr5:8798054-8798064	chr5:8798048-8798198	Non-DAR	M09498_2.00	rs8237220	Cebpb	0.699064	1.58739
chr5:18360743-18360767	chr5:18360665-18360815	Non-DAR	M08963_2.00/M08987_2.00	rs29546888	Sp1/Klf15	1.13071	0.824677
chr5:18360746-18360765	chr5:18360665-18360815	Non-DAR	M08967_2.00	rs29546888	Zbtb17	1.13071	1.11809
chr5:18360747-18360762	chr5:18360665-18360815	Non-DAR	M08999_2.00/M08025_2.00	rs29546888	Zfp281	1.13071	1.63019
chr5:23410176-23410186	chr5:23410105-23410392	HFD	M01479_2.00/M01487_2.00/M01485_2.00	rs32090210	Etv1/Etv4/Etv5	-0.628485	-1.4635
chr5:23410175-23410186	chr5:23410105-23410392	HFD	M03010_2.00/M01482_2.00/M01483_2.00/M00157_2.00	rs32090210	Elk3/Gabpa/Elk1	-0.628485	-1.59329
chr5:23410233-23410245	chr5:23410105-23410392	HFD	M03061_2.00/M03055_2.00	rs32090207	Foxk1/Foxj3	-1.00077	-1.60222
chr5:23410174-23410188	chr5:23410105-23410392	HFD	M09079_2.00	rs32090210	Elf1	-0.628485	-1.6246
chr5:23712796-23712816	chr5:23712606-23712873	Non-DAR	M08966_2.00/M08022_2.00	rs52280256	Ctcf	2.6073	0.924627
chr5:23712796-23712814	chr5:23712606-23712873	Non-DAR	M09015_2.00	rs52280256	Ctcfl	2.6073	1.27779
chr5:24069072-24069080	chr5:24069043-24069193	Non-DAR	M00766_2.00	rs235728697	Zfp263	0.932621	0.679851
chr5:24750881-24750905	chr5:24750778-24750986	Non-DAR	M08963_2.00/M08987_2.00	rs51669841	Sp1/Klf15	-0.185008	-0.654619
chr5:24750886-24750906	chr5:24750778-24750986	Non-DAR	M08968_2.00	rs51669841	Wt1	-0.185008	-0.622304
chr5:24750886-24750901	chr5:24750778-24750986	Non-DAR	M08996_2.00/M08994_2.00	rs51669841	Egr1/Egr2	-0.185008	-1.04417
chr5:24750885-24750900	chr5:24750778-24750986	Non-DAR	M08999_2.00/M08025_2.00	rs51669841	Zfp281	-0.185008	-1.45902
chr5:32080452-32080477	chr5:32080337-32080487	HFD	M03419_2.00/M03416_2.00/M03424_2.00/M03432_2.00	rs29633502	Nr2f6/Rarg/Rarb/Rara	1.50129	1.40304
chr5:52833841-52833856	chr5:52833822-52833972	Non-DAR	M09353_2.00	rs32948840	Rel	1.00619	0.423988
chr5:52833845-52833856	chr5:52833822-52833972	Non-DAR	M09358_2.00/M09355_2.00	rs32948840	Nfkb1/Rela	1.33503	1.29215
chr5:66884698-66884708	chr5:66884627-66884855	Non-DAR	M00139_2.00	rs33570451	Zfp281	0.438659	1.31353
chr5:67533017-67533027	chr5:67532892-67533140	Common	M01822_2.00/M08831_2.00	rs31492154	Jund/Nfe2l1	2.62451	1.0324
chr5:67533017-67533027	chr5:67532892-67533140	Common	M02861_2.00/M01000_2.00	rs31492154	Jdp2/Jund	2.62451	1.63831
chr5:67533015-67533027	chr5:67532892-67533140	Common	M08819_2.00/M08821_2.00/M08828_2.00/M08846_2.00/M08837_2.00/M08838_2.00/M08825_2.00/M08814_2.00	rs31492154	Fos/Fosl1/Fosl2/Jund/Jun/Junb/Atf3/Fosb	2.62451	1.19239
chr5:67533012-67533030	chr5:67532892-67533140	Common	M08823_2.00/M08843_2.00/M08077_2.00/M08832_2.00/M08816_2.00	rs31492154	Bach1/Nfe2/Nfe2l2/Bach2	2.62451	1.41856
chr5:73292727-73292736	chr5:73292698-73292848	Non-DAR	M09215_2.00	rs29571223	Nkx2-9	0.932338	1.63915
chr5:74068442-74068462	chr5:74068438-74068588	Non-DAR	M08968_2.00	rs33500127	Wt1	0.804306	0.411575
chr5:74068452-74068472	chr5:74068438-74068588	Non-DAR	M08968_2.00	rs33500127	Wt1	0.804306	0.411575
chr5:74068452-74068464	chr5:74068438-74068588	Non-DAR	M09038_2.00/M09043_2.00	rs33500127	E2f3/E2f6	0.804306	0.986138
chr5:74068452-74068466	chr5:74068438-74068588	Non-DAR	M09072_2.00/M09075_2.00	rs33500127	Fli1/Elk4	0.804306	1.38777
chr5:74068452-74068467	chr5:74068438-74068588	Non-DAR	M09078_2.00/M09081_2.00	rs33500127	Ets1/Erg	0.804306	1.50121
chr5:74068453-74068468	chr5:74068438-74068588	Non-DAR	M09080_2.00	rs33500127	Elf2	0.804306	1.63915
chr5:74195157-74195170	chr5:74195130-74195280	Non-DAR	M09045_2.00	rs46856420	Ebf1	0.529356	1.40207
chr5:88939404-88939429	chr5:88939303-88939453	Non-DAR	M03419_2.00/M03416_2.00/M03424_2.00/M03432_2.00	rs33661560	Nr2f6/Rarg/Rarb/Rara	0.985308	1.61756
chr5:92278243-92278255	chr5:92278178-92278328	Non-DAR	M03422_2.00	rs49794329	Rxra	1.38085	0.544537
chr5:93267077-93267092	chr5:93267075-93267225	Non-DAR	M09069_2.00/M08113_2.00/M09070_2.00/M01481_2.00	rs33240396	Gabpa/Elk1/Elk3	-1.17622	-1.6155
chr5:93267077-93267091	chr5:93267075-93267225	Non-DAR	M09072_2.00/M09075_2.00	rs33240396	Fli1/Elk4	-1.17622	-1.47952
chr5:93267077-93267091	chr5:93267075-93267225	Non-DAR	M09079_2.00	rs33240396	Elf1	-1.17622	-1.6246
chr5:96803156-96803164	chr5:96803126-96803276	Non-DAR	M00131_2.00	rs48683774	Zscan26	0.68076	1.06734
chr5:96803185-96803210	chr5:96803126-96803276	Non-DAR	M03419_2.00/M03416_2.00/M03424_2.00/M03432_2.00	rs51971512	Nr2f6/Rarg/Rarb/Rara	-0.0375459	-1.16606
chr5:96803194-96803207	chr5:96803126-96803276	Non-DAR	M09304_2.00	rs51971512	Nr2c1	-0.0583885	-1.25799
chr5:96803192-96803205	chr5:96803126-96803276	Non-DAR	M09325_2.00	rs51971512	Nr2f2	-0.0375459	-0.506945
chr5:107026096-107026114	chr5:107025994-107026144	Common	M09617_2.00/M09618_2.00	rs33187965	Rorc/Nr1h4	1.07161	1.14444
chr5:107597563-107597587	chr5:107597507-107597657	Non-DAR	M08963_2.00/M08987_2.00	rs239124456	Sp1/Klf15	-0.328686	-0.57368
chr5:107987134-107987158	chr5:107986944-107987211	Non-DAR	M08963_2.00/M08987_2.00	rs234843543	Sp1/Klf15	0.190659	0.609117
chr5:109557349-109557357	chr5:109557166-109557434	Non-DAR	M00421_2.00	rs48436999	Hoxc10	-0.0127782	-1.14282
chr5:109557391-109557406	chr5:109557166-109557434	Non-DAR	M03056_2.00/M09101_2.00	rs51365589	Foxj3/Foxp2	-0.113689	-0.716
chr5:109557344-109557359	chr5:109557166-109557434	Non-DAR	M09179_2.00	rs48436999	Hnf1b	-0.0469924	-1.0412
chr5:109557344-109557359	chr5:109557166-109557434	Non-DAR	M09191_2.00	rs48436999	Hnf1a	-0.0469924	-0.505189
chr5:109557679-109557691	chr5:109557617-109557767	Non-DAR	M08971_2.00	rs50962323	Yy1	-0.310746	-0.789114
chr5:109558608-109558622	chr5:109558596-109558746	Non-DAR	M03322_2.00	rs108047929	Pou2f2	0.756161	1.46064
chr5:109558613-109558623	chr5:109558596-109558746	Non-DAR	M09589_2.00/M03323_2.00	rs108047929	Pou2f2	0.756161	1.38152
chr5:109752029-109752041	chr5:109751757-109752044	Non-DAR	M00992_2.00/M09499_2.00	rs46183011	Creb1/Atf7	1.11655	0.715969
chr5:109752028-109752040	chr5:109751757-109752044	Non-DAR	M02862_2.00	rs46183011	Jdp2	1.11655	1.51775
chr5:109752029-109752041	chr5:109751757-109752044	Non-DAR	M08820_2.00/M08845_2.00	rs46183011	Atf1/Crem	1.11655	0.903847
chr5:109751959-109751983	chr5:109751757-109752044	Non-DAR	M08963_2.00/M08987_2.00	rs3703916	Sp1/Klf15	0.834074	0.4162
chr5:110176502-110176514	chr5:110176446-110176596	Non-DAR	M09038_2.00/M09043_2.00	rs33199424	E2f3/E2f6	0.344084	0.986138
chr5:110176504-110176514	chr5:110176446-110176596	Non-DAR	M09042_2.00	rs33199424	E2f5	0.344084	1.63915
chr5:110629944-110629961	chr5:110629885-110630035	Common	M09254_2.00	rs48948081	Srf	1.27577	0.879435
chr5:110629948-110629960	chr5:110629885-110630035	Common	M09598_2.00	rs48948081	Srf	1.27577	0.538559
chr5:110810194-110810213	chr5:110810140-110810290	Non-DAR	M08985_2.00	rs250217101	Zkscan1	1.44949	1.22842
chr5:112631949-112631964	chr5:112631886-112632114	Non-DAR	M03420_2.00/M09323_2.00	rs33627824	Nr2f6/Nr4a2	0.587845	0.469523
chr5:112631956-112631975	chr5:112631886-112632114	Non-DAR	M09316_2.00	rs33627824	Nr1i2	0.587845	1.15496
chr5:113180505-113180514	chr5:113180466-113180616	Non-DAR	M09000_2.00	rs33516320	Klf8	0.597008	1.11086
chr5:114707644-114707659	chr5:114707642-114707792	Non-DAR	M05888_2.00	rs230851544	Rfx2	0.48921	0.455199
chr5:115010964-115010978	chr5:115010946-115011096	Non-DAR	M08100_2.00	rs49815385	Zfx	0.422611	0.881654
chr5:115010965-115010973	chr5:115010946-115011096	Non-DAR	M09517_2.00	rs49815385	Zfx	0.39905	1.08648
chr5:115237927-115237938	chr5:115237891-115238041	Non-DAR	M09258_2.00	rs29817840	Mbd2	-0.385841	-0.723291
chr5:118143700-118143718	chr5:118143636-118143883	HFD	M08823_2.00/M08843_2.00/M08077_2.00/M08832_2.00/M08816_2.00	rs33519473	Bach1/Nfe2/Nfe2l2/Bach2	0.920804	0.581653
chr5:121660533-121660545	chr5:121660454-121660604	Non-DAR	M09038_2.00/M09043_2.00	rs33486340	E2f3/E2f6	0.0667207	1.25011
chr5:122707674-122707681	chr5:122707635-122707785	Non-DAR	M09259_2.00	rs13467733	Mecp2	-0.275569	-1.63915
chr5:129119312-129119322	chr5:129119251-129119401	Common	M09498_2.00	rs29682083	Cebpb	1.18014	1.59807
chr5:129534559-129534574	chr5:129534559-129534709	Non-DAR	M09232_2.00/M09593_2.00	rs36356782	Hsf1	0.303081	0.611733
chr5:129725026-129725040	chr5:129725018-129725168	Non-DAR	M08100_2.00	rs253390216	Zfx	0.281851	0.589529
chr5:129725027-129725035	chr5:129725018-129725168	Non-DAR	M09517_2.00	rs253390216	Zfx	0.281851	1.21754
chr5:129846960-129846969	chr5:129846872-129847022	Non-DAR	M00136_2.00	rs33184211	Mtf1	0.107413	1.21273
chr5:136986916-136986925	chr5:136986795-136987023	Non-DAR	M00136_2.00	rs33365167	Mtf1	0.67495	1.52753
chr5:137649792-137649825	chr5:137649787-137649937	Non-DAR	M08968_2.00	rs251179724	Wt1	0.964998	0.488126
chr5:137657120-137657138	chr5:137657053-137657203	Non-DAR	M02933_2.00/M02934_2.00/M00141_2.00	rs32284352	Hic1	0.0335381	0.515955
chr5:138170996-138171010	chr5:138170929-138171079	Non-DAR	M09072_2.00/M09075_2.00	rs29582816	Fli1/Elk4	-0.670073	-0.488564
chr5:138207466-138207477	chr5:138207376-138207526	HFD	M09021_2.00	rs49054762	Rbpj	0.819699	1.37455
chr5:138207480-138207498	chr5:138207376-138207526	HFD	M09302_2.00	rs47881206	Nr1i3	0.594389	1.3527
chr5:138207480-138207499	chr5:138207376-138207526	HFD	M09316_2.00	rs47881206	Nr1i2	0.594389	1.63915
chr5:138207481-138207498	chr5:138207376-138207526	HFD	M09333_2.00	rs47881206	Thra	0.594389	1.39719
chr5:138207481-138207497	chr5:138207376-138207526	HFD	M09620_2.00	rs47881206	Nr1h2	0.594389	1.14439
chr5:138622858-138622873	chr5:138622762-138622912	Non-DAR	M09232_2.00/M09593_2.00	rs46483782	Hsf1	0.801962	0.968643
chr5:138775294-138775304	chr5:138775227-138775377	Common	M01822_2.00/M08831_2.00	rs33240551	Jund/Nfe2l1	-0.441675	-0.899694
chr5:138775294-138775304	chr5:138775227-138775377	Common	M02861_2.00/M01000_2.00	rs33240551	Jdp2/Jund	-0.441675	-1.03206
chr5:138775294-138775306	chr5:138775227-138775377	Common	M08819_2.00/M08821_2.00/M08828_2.00/M08846_2.00/M08837_2.00/M08838_2.00/M08825_2.00/M08814_2.00	rs33240551	Fos/Fosl1/Fosl2/Jund/Jun/Junb/Atf3/Fosb	-0.441675	-1.38968
chr5:143464617-143464628	chr5:143464489-143464639	Non-DAR	M09258_2.00	rs48144889	Mbd2	0.06425	1.63915
chr5:143490092-143490106	chr5:143490066-143490216	Non-DAR	M08748_2.00	rs29629547	Ascl1	-0.100855	-1.39069
chr5:143490093-143490104	chr5:143490066-143490216	Non-DAR	M09407_2.00	rs29629547	Tcf7l1	-0.100855	-1.59667
chr5:144283765-144283783	chr5:144283589-144283837	Non-DAR	M09068_2.00/M09065_2.00/M09538_2.00/M08027_2.00	rs239804107	Spib/Spi1	-0.681274	-0.641638
chr5:144283766-144283786	chr5:144283589-144283837	Non-DAR	M09246_2.00/M09243_2.00	rs239804107	Irf8/Irf4	-0.681274	-1.33691
chr5:148552795-148552815	chr5:148552666-148552816	Non-DAR	M08966_2.00/M08022_2.00	rs230706671	Ctcf	-0.0374283	-0.48382
chr5:149678207-149678227	chr5:149678126-149678276	Non-DAR	M08966_2.00/M08022_2.00	rs46606609	Ctcf	-0.016065	-0.914587
chr6:5298419-5298433	chr6:5298317-5298467	Non-DAR	M08100_2.00	rs46452773	Zfx	0.236145	1.57679
chr6:5443382-5443398	chr6:5443144-5443430	Non-DAR	M03533_2.00/M02719_2.00	rs31001771	Sox17/Sox5	0.492276	1.31936
chr6:7882642-7882658	chr6:7882514-7882742	Non-DAR	M03463_2.00/M03461_2.00	rs30516595	Rfx3/Rfx2	1.52	1.39227
chr6:7882643-7882658	chr6:7882514-7882742	Non-DAR	M05888_2.00	rs30516595	Rfx2	1.52	0.44616
chr6:8209077-8209101	chr6:8209063-8209213	Non-DAR	M08963_2.00/M08987_2.00	rs240911019	Sp1/Klf15	0.461918	0.501618
chr6:8209083-8209098	chr6:8209063-8209213	Non-DAR	M08986_2.00	rs240911019	Prdm5	0.461918	0.862018
chr6:8259179-8259190	chr6:8259177-8259327	Non-DAR	M09021_2.00	rs30715573	Rbpj	0.911796	0.997234
chr6:8473163-8473183	chr6:8473063-8473213	Non-DAR	M08966_2.00/M08022_2.00	rs49552500	Ctcf	1.48805	1.57625
chr6:8473634-8473650	chr6:8473611-8473761	Non-DAR	M03429_2.00/M09315_2.00	rs214343355	Vdr	1.11929	0.511157
chr6:8996444-8996462	chr6:8996410-8996638	Non-DAR	M09617_2.00/M09618_2.00	rs30019221	Rorc/Nr1h4	1.05609	0.826811
chr6:17636963-17636985	chr6:17636770-17637155	Non-DAR	M09010_2.00/M09441_2.00	rs233333884	Zfp143/Thap11	-0.485801	-1.35479
chr6:29768308-29768329	chr6:29768239-29768389	Non-DAR	M08044_2.00	rs30460026	Tbx2	0.103312	1.41031
chr6:29768308-29768330	chr6:29768239-29768389	Non-DAR	M09010_2.00/M09441_2.00	rs30460026	Zfp143/Thap11	0.103312	1.35479
chr6:29986160-29986182	chr6:29986075-29986225	Non-DAR	M10469_2.00	rs29656390	Ebf1	0.850805	0.488434
chr6:34750929-34750946	chr6:34750902-34751052	HFD	M09360_2.00/M09495_2.00	rs30721209	Nfatc1/Batf	-0.60846	-0.515484
chr6:50973562-50973574	chr6:50973354-50973602	Chow	M09372_2.00/M09373_2.00/M08163_2.00	rs29752570	Runx1/Runx2	1.11517	1.33779
chr6:50973562-50973574	chr6:50973354-50973602	Chow	M09633_2.00/M09374_2.00	rs29752570	Runx1/Runx3	1.11517	1.46925
chr6:54699600-54699617	chr6:54699564-54699714	Common	M09450_2.00	rs30518864	Nrf1	-2.13476	-1.00256
chr6:55214747-55214764	chr6:55214659-55214809	Non-DAR	M09254_2.00	rs29871331	Srf	0.781661	0.927762
chr6:55214747-55214764	chr6:55214659-55214809	Non-DAR	M09333_2.00	rs29871331	Thra	0.781661	1.42078
chr6:83033460-83033467	chr6:83033404-83033554	Non-DAR	M09259_2.00	6:83033464_G/C	Mecp2	-0.436797	-1.63915
chr6:86585382-86585395	chr6:86585380-86585530	Non-DAR	M03269_2.00/M02651_2.00	rs31000964	Arx/Arid3a	-0.059515	-1.0941
chr6:86585382-86585395	chr6:86585380-86585530	Non-DAR	M03273_2.00/M03278_2.00	rs31000964	Alx1/Alx4	-0.059515	-0.51916
chr6:86684538-86684548	chr6:86684453-86684603	Non-DAR	M01479_2.00/M01487_2.00/M01485_2.00	rs30511369	Etv1/Etv4/Etv5	0.0395823	0.908695
chr6:86684538-86684549	chr6:86684453-86684603	Non-DAR	M03010_2.00/M01482_2.00/M01483_2.00/M00157_2.00	rs30511369	Elk3/Gabpa/Elk1	0.0395823	1.04168
chr6:86684536-86684551	chr6:86684453-86684603	Non-DAR	M09069_2.00/M08113_2.00/M09070_2.00/M01481_2.00	rs30511369	Gabpa/Elk1/Elk3	0.0395823	0.929248
chr6:86684536-86684550	chr6:86684453-86684603	Non-DAR	M09079_2.00	rs30511369	Elf1	0.0395823	0.834552
chr6:86849062-86849074	chr6:86848969-86849119	Non-DAR	M08971_2.00	rs50592292	Yy1	-0.261793	-0.422343
chr6:87101402-87101422	chr6:87101335-87101485	Non-DAR	M08966_2.00/M08022_2.00	rs51030208	Ctcf	1.07698	0.914587
chr6:87101404-87101422	chr6:87101335-87101485	Non-DAR	M09015_2.00	rs51030208	Ctcfl	1.07698	0.693283
chr6:89345235-89345243	chr6:89344984-89345251	Non-DAR	M00131_2.00	rs47378332	Zscan26	-0.441172	-0.654649
chr6:90731657-90731671	chr6:90731404-90731671	Non-DAR	M02865_2.00	rs31000999	Atf4	1.39067	1.62238
chr6:90731658-90731670	chr6:90731404-90731671	Non-DAR	M08833_2.00/M09496_2.00/M08840_2.00/M09492_2.00/M08822_2.00	rs31000999	Atf4/Cebpg/Ddit3	1.39067	1.44445
chr6:93757537-93757554	chr6:93757491-93757641	Non-DAR	M08968_2.00	rs49994932	Wt1	0.54639	0.445106
chr6:108213084-108213100	chr6:108212989-108213139	Non-DAR	M03426_2.00	rs30896404	Hnf4a	1.18872	1.44713
chr6:108213084-108213098	chr6:108212989-108213139	Non-DAR	M09308_2.00	rs30896404	Hnf4a	1.13755	1.06347
chr6:108828599-108828615	chr6:108828370-108828618	Non-DAR	M03533_2.00/M02719_2.00	rs30755355	Sox17/Sox5	0.433627	1.62785
chr6:108828599-108828614	chr6:108828370-108828618	Non-DAR	M03541_2.00	rs30755355	Sox11	0.433627	1.63915
chr6:115808970-115808983	chr6:115808964-115809114	Non-DAR	M03058_2.00	rs30661148	Foxj3	-0.19458	-0.771258
chr6:115808966-115808977	chr6:115808964-115809114	Non-DAR	M03059_2.00/M09100_2.00	rs30661148	Foxc1/Foxj2	-0.101695	-1.20827
chr6:115808969-115808982	chr6:115808964-115809114	Non-DAR	M09102_2.00/M09107_2.00/M03060_2.00	rs30661148	Foxj3/Foxo4/Foxc1	-0.203526	-1.47791
chr6:116006931-116006944	chr6:116006895-116007045	Chow	M09040_2.00	rs47138769	E2f7	1.17385	0.83317
chr6:116654299-116654309	chr6:116654225-116654375	Non-DAR	M09648_2.00	rs36448803	Tbx21	-0.607702	-0.509043
chr6:119565675-119565690	chr6:119565577-119565727	Non-DAR	M02937_2.00	rs31676209	Klf12	-0.49626	-1.58881
chr6:119595573-119595585	chr6:119595552-119595702	Non-DAR	M09566_2.00	rs30564364	Hoxa2	0.40894	1.5606
chr6:120191156-120191173	chr6:120191008-120191217	HFD	M09333_2.00	rs30271078	Thra	-0.437607	-0.733499
chr6:120822806-120822820	chr6:120822677-120822827	Non-DAR	M03009_2.00	6:120822813_T/C	Spic	1.14547	1.57644
chr6:120972234-120972256	chr6:120972118-120972502	Common	M08834_2.00/M09491_2.00	6:120972244_A/G	Maff/Mafk	2.17313	0.879642
chr6:120972233-120972250	chr6:120972118-120972502	Common	M09360_2.00/M09495_2.00	6:120972244_A/G	Nfatc1/Batf	2.17313	0.627089
chr6:122602403-122602415	chr6:122602340-122602490	Non-DAR	M09579_2.00	rs30221335	Six1	0.0820356	0.734487
chr6:122635519-122635539	chr6:122635424-122635574	Non-DAR	M08817_2.00	rs30369150	Mafk	-0.347414	-1.61899
chr6:125604609-125604617	chr6:125604554-125604704	Non-DAR	M09517_2.00	rs30805550	Zfx	-0.516255	-1.05984
chr6:128362655-128362665	chr6:128362633-128362783	Non-DAR	M09039_2.00	rs246557359	E2f2	0.753227	1.06165
chr6:128424641-128424653	chr6:128424634-128424784	Non-DAR	M08971_2.00	rs30066763	Yy1	0.268284	0.789114
chr6:128760843-128760854	chr6:128760745-128760895	Non-DAR	M00991_2.00	rs47043272	Creb1	0.765253	1.63827
chr6:128760842-128760854	chr6:128760745-128760895	Non-DAR	M00992_2.00/M09499_2.00	rs47043272	Creb1/Atf7	0.765253	0.719268
chr6:128760841-128760851	chr6:128760745-128760895	Non-DAR	M01810_2.00/M01809_2.00	rs47043272	Jdp2/Fosl2	0.650387	0.436701
chr6:128760841-128760851	chr6:128760745-128760895	Non-DAR	M01821_2.00/M01804_2.00	rs47043272	Crem/Atf1	0.650387	1.60516
chr6:128760841-128760853	chr6:128760745-128760895	Non-DAR	M02862_2.00	rs47043272	Jdp2	0.714555	1.51775
chr6:128760841-128760854	chr6:128760745-128760895	Non-DAR	M02866_2.00/M08824_2.00	rs47043272	Creb5/Creb1	0.714555	1.06688
chr6:128760842-128760854	chr6:128760745-128760895	Non-DAR	M08820_2.00/M08845_2.00	rs47043272	Atf1/Crem	0.765253	1.00399
chr6:128799477-128799492	chr6:128799459-128799609	Non-DAR	M09232_2.00/M09593_2.00	rs51861728	Hsf1	-0.455417	-1.19045
chr6:128839137-128839149	chr6:128838955-128839203	Non-DAR	M08971_2.00	rs29925427	Yy1	0.725425	1.20363
chr6:129114050-129114071	chr6:129113924-129114074	Common	M08044_2.00	rs36856037	Tbx2	-1.03663	-0.836508
chr6:129114049-129114071	chr6:129113924-129114074	Common	M09010_2.00/M09441_2.00	rs36856037	Zfp143/Thap11	-1.03663	-0.877199
chr6:135168152-135168164	chr6:135168113-135168263	Non-DAR	M09041_2.00	rs49527293	E2f1	0.534502	0.918864
chr6:135364618-135364631	chr6:135364421-135364650	Non-DAR	M00126_2.00	rs38168179	Mafb	-0.24915	-1.21095
chr6:135364617-135364629	chr6:135364421-135364650	Non-DAR	M00195_2.00/M09497_2.00	rs38168179	Cic/Mafa	-0.24915	-1.49897
chr6:135364619-135364631	chr6:135364421-135364650	Non-DAR	M02869_2.00	rs38168179	Mafb	-0.24915	-1.41177
chr6:135559607-135559626	chr6:135559400-135559883	Non-DAR	M08967_2.00	rs231949691	Zbtb17	0.960666	0.864976
chr6:135559610-135559625	chr6:135559400-135559883	Non-DAR	M08999_2.00/M08025_2.00	rs231949691	Zfp281	1.01258	1.30041
chr6:136661887-136661902	chr6:136661662-136661910	Non-DAR	M08986_2.00	rs248034436	Prdm5	0.500147	0.615425
chr6:137754572-137754579	chr6:137754461-137754611	Chow	M09259_2.00	rs31980632	Mecp2	0.961002	1.63915
chr6:137754598-137754610	chr6:137754461-137754611	Chow	M09372_2.00/M09373_2.00/M08163_2.00	rs31981334	Runx1/Runx2	0.981884	0.489234
chr6:137754555-137754563	chr6:137754461-137754611	Chow	M09517_2.00	rs47244959	Zfx	0.747541	1.0596
chr6:138141246-138141257	chr6:138141173-138141323	Non-DAR	M08062_2.00	rs48105878	Tcf12	0.667557	1.63915
chr6:138141245-138141259	chr6:138141173-138141323	Non-DAR	M08748_2.00	rs48105878	Ascl1	0.667557	1.6229
chr6:138141246-138141257	chr6:138141173-138141323	Non-DAR	M09407_2.00	rs48105878	Tcf7l1	0.667557	1.5147
chr6:138141247-138141257	chr6:138141173-138141323	Non-DAR	M09466_2.00	rs48105878	Tcf3	0.667557	1.61557
chr6:146577607-146577624	chr6:146577423-146577651	Non-DAR	M08766_2.00	6:146577610_A/G	Twist1	-0.502541	-1.01565
chr6:146577897-146577917	chr6:146577756-146577984	Non-DAR	M08966_2.00/M08022_2.00	6:146577906_A/G	Ctcf	-0.613468	-1.12724
chr6:146675237-146675246	chr6:146675186-146675434	Non-DAR	M09209_2.00	6:146675240_T/G	Isl1	-0.147524	-0.409727
chr6:146776813-146776828	chr6:146776743-146776893	Common	M09078_2.00/M09081_2.00	6:146776818_C/A	Ets1/Erg	-1.43508	-0.438687
chr6:146776813-146776827	chr6:146776743-146776893	Common	M09079_2.00	6:146776818_C/A	Elf1	-1.43508	-0.525129
chr6:146776814-146776829	chr6:146776743-146776893	Common	M09080_2.00	6:146776818_C/A	Elf2	-1.43508	-0.782287
chr6:146888361-146888374	chr6:146888350-146888597	Non-DAR	M08043_2.00/M09419_2.00	6:146888363_G/T	Stat3	1.14953	1.07338
chr6:146888486-146888500	chr6:146888350-146888597	Non-DAR	M09037_2.00	6:146888493_T/C	E2f4	0.22687	0.990273
chr6:147091500-147091519	chr6:147091384-147091534	Non-DAR	M08967_2.00	6:147091507_A/G	Zbtb17	0.829596	1.01635
chr7:3293015-3293023	chr7:3293002-3293152	Non-DAR	M08969_2.00	7:3293017_T/A	Ikzf1	-0.182885	-0.841525
chr7:3665563-3665573	chr7:3665465-3665713	Non-DAR	M00765_2.00/M00133_2.00	rs262398277	Sp1/Sp4	0.376242	1.58506
chr7:3665562-3665578	chr7:3665465-3665713	Non-DAR	M02932_2.00/M01862_2.00	rs262398277	Egr1/Sp4	0.583501	1.63669
chr7:3665560-3665573	chr7:3665465-3665713	Non-DAR	M05859_2.00/M00134_2.00/M00787_2.00	rs262398277	Sp4/Klf7/Klf12	0.376242	1.62894
chr7:12922087-12922104	chr7:12922081-12922231	Non-DAR	M09450_2.00	rs31883466	Nrf1	-0.256283	-0.977175
chr7:16048291-16048302	chr7:16048239-16048389	Non-DAR	M09026_2.00	rs31244652	Onecut1	-1.39587	-1.596
chr7:16052952-16052974	chr7:16052801-16053049	Non-DAR	M08983_2.00	rs219685755	Rest	0.0542003	0.768618
chr7:16222114-16222129	chr7:16221999-16222149	Non-DAR	M09071_2.00/M09073_2.00	rs32221342	Ehf/Etv4	1.22068	1.27984
chr7:16273930-16273949	chr7:16273824-16273974	Non-DAR	M08967_2.00	rs32223323	Zbtb17	0.0140164	0.674875
chr7:16273931-16273946	chr7:16273824-16273974	Non-DAR	M08999_2.00/M08025_2.00	rs32223323	Zfp281	0.0929727	1.04175
chr7:16295063-16295087	chr7:16294949-16295099	Non-DAR	M08963_2.00/M08987_2.00	rs47275401	Sp1/Klf15	-0.557947	-0.90412
chr7:16761357-16761368	chr7:16761273-16761423	Non-DAR	M09021_2.00	rs31900127	Rbpj	0.757954	0.821692
chr7:16761360-16761375	chr7:16761273-16761423	Non-DAR	M09232_2.00/M09593_2.00	rs31900127	Hsf1	0.78818	0.576282
chr7:16763567-16763582	chr7:16763544-16763870	Non-DAR	M08986_2.00	rs50256112	Prdm5	-0.75311	-0.539559
chr7:16875150-16875168	chr7:16875123-16875351	Non-DAR	M02933_2.00/M02934_2.00/M00141_2.00	rs234615551	Hic1	0.675442	1.3072
chr7:17027678-17027695	chr7:17027562-17027712	Non-DAR	M08981_2.00	rs31343174	Mtf1	-0.200067	-1.46513
chr7:17058381-17058391	chr7:17058281-17058431	Non-DAR	M00765_2.00/M00133_2.00	rs231431943	Sp1/Sp4	0.00426517	0.719577
chr7:17058376-17058392	chr7:17058281-17058431	Non-DAR	M02932_2.00/M01862_2.00	rs231431943	Egr1/Sp4	0.00426517	1.34295
chr7:17058381-17058394	chr7:17058281-17058431	Non-DAR	M05859_2.00/M00134_2.00/M00787_2.00	rs231431943	Sp4/Klf7/Klf12	0.00426517	0.609853
chr7:17058379-17058392	chr7:17058281-17058431	Non-DAR	M05860_2.00/M09515_2.00	rs231431943	Egr1/Egr2	0.00426517	0.439185
chr7:17058369-17058393	chr7:17058281-17058431	Non-DAR	M08963_2.00/M08987_2.00	rs231431943	Sp1/Klf15	0.0106053	0.438431
chr7:17058378-17058394	chr7:17058281-17058431	Non-DAR	M08965_2.00/M08021_2.00	rs231431943	Klf5/Klf4	0.00426517	1.02841
chr7:17058372-17058391	chr7:17058281-17058431	Non-DAR	M08967_2.00	rs231431943	Zbtb17	0.0106053	0.523883
chr7:17058374-17058389	chr7:17058281-17058431	Non-DAR	M08996_2.00/M08994_2.00	rs231431943	Egr1/Egr2	0.0106053	0.57995
chr7:17058373-17058388	chr7:17058281-17058431	Non-DAR	M08999_2.00/M08025_2.00	rs231431943	Zfp281	0.0346365	0.755148
chr7:18910582-18910597	chr7:18910457-18910607	Non-DAR	M05886_2.00	rs225830171	Nr3c1	2.37361	0.454701
chr7:18910495-18910508	chr7:18910457-18910607	Non-DAR	M09045_2.00	rs31481038	Ebf1	-0.689193	-1.40207
chr7:18910495-18910507	chr7:18910457-18910607	Non-DAR	M09527_2.00	rs31481038	Ebf1	-0.689193	-1.61557
chr7:18910491-18910513	chr7:18910457-18910607	Non-DAR	M10469_2.00	rs31481038	Ebf1	-0.689193	-0.899074
chr7:19359739-19359747	chr7:19359630-19359780	Non-DAR	M09517_2.00	rs32411766	Zfx	0.520308	1.1034
chr7:19458946-19458966	chr7:19458835-19458985	Non-DAR	M09340_2.00	rs234802915	Trp53	1.30054	0.421294
chr7:19508643-19508657	chr7:19508584-19508734	Non-DAR	M09037_2.00	rs49057408	E2f4	0.0293023	1.0172
chr7:19691737-19691753	chr7:19691488-19691814	Non-DAR	M03429_2.00/M09315_2.00	rs32421105	Vdr	0.633369	0.725207
chr7:19701233-19701243	chr7:19701121-19701271	Non-DAR	M01174_2.00/M00132_2.00	rs32421696	Osr1/Osr2	0.835798	0.806881
chr7:19715879-19715894	chr7:19715765-19715915	Non-DAR	M03420_2.00/M09323_2.00	rs260677015	Nr2f6/Nr4a2	0.755823	1.43448
chr7:19715879-19715893	chr7:19715765-19715915	Non-DAR	M03435_2.00/M03421_2.00/M00818_2.00	rs260677015	Rxrb/Rxra/Nr4a2	0.755823	1.22858
chr7:19756514-19756538	chr7:19756430-19756580	Non-DAR	M08963_2.00/M08987_2.00	7:19756518_A/G	Sp1/Klf15	0.0238525	0.438431
chr7:19921066-19921081	chr7:19921047-19921197	Non-DAR	M09262_2.00	rs231978216	Mybl1	-0.341034	-1.21629
chr7:24112195-24112205	chr7:24112145-24112412	Non-DAR	M08997_2.00	rs249944070	Prdm16	0.222019	1.54002
chr7:24112196-24112218	chr7:24112145-24112412	Non-DAR	M09472_2.00/M09555_2.00	rs249944070	Tal1/Gata3	1.27934	1.34809
chr7:24134056-24134073	chr7:24134053-24134203	Non-DAR	M09641_2.00/M09399_2.00	rs221796986	Sox4/Sox9	0.0662351	1.01351
chr7:24270296-24270317	chr7:24270281-24270431	Non-DAR	M08044_2.00	rs241218422	Tbx2	0.28035	1.41031
chr7:24270295-24270317	chr7:24270281-24270431	Non-DAR	M09010_2.00/M09441_2.00	rs241218422	Zfp143/Thap11	0.28035	1.33788
chr7:24270299-24270309	chr7:24270281-24270431	Non-DAR	M09644_2.00	rs220090981	Stat6	0.28035	0.471274
chr7:25221351-25221368	chr7:25221274-25221424	Non-DAR	M09450_2.00	rs31326143	Nrf1	0.807369	0.462631
chr7:25238120-25238141	chr7:25238111-25238261	Non-DAR	M08044_2.00	rs249204894	Tbx2	0.854223	0.480376
chr7:25238119-25238141	chr7:25238111-25238261	Non-DAR	M09010_2.00/M09441_2.00	rs249204894	Zfp143/Thap11	0.854223	0.549046
chr7:25238123-25238134	chr7:25238111-25238261	Non-DAR	M09021_2.00	rs249204894	Rbpj	0.854223	0.997234
chr7:25250764-25250771	chr7:25250740-25250890	Non-DAR	M09259_2.00	rs228486318	Mecp2	-0.0578285	-1.63915
chr7:25316788-25316796	chr7:25316720-25316870	Non-DAR	M00766_2.00	rs108144189	Zfp263	1.78285	0.679851
chr7:25316790-25316798	chr7:25316720-25316870	Non-DAR	M08969_2.00	rs108144189	Ikzf1	1.78285	1.30508
chr7:25316792-25316802	chr7:25316720-25316870	Non-DAR	M08997_2.00	rs108144189	Prdm16	1.78285	0.547991
chr7:27326233-27326246	chr7:27326230-27326380	Common	M05859_2.00/M00134_2.00/M00787_2.00	rs233331931	Sp4/Klf7/Klf12	1.28364	0.452755
chr7:27326230-27326250	chr7:27326230-27326380	Common	M08968_2.00	rs233331931	Wt1	1.28364	0.715267
chr7:28867679-28867704	chr7:28867596-28867746	Non-DAR	M03419_2.00/M03416_2.00/M03424_2.00/M03432_2.00	rs265876426	Nr2f6/Rarg/Rarb/Rara	0.87604	1.18788
chr7:29155637-29155655	chr7:29155578-29155728	Non-DAR	M09015_2.00	rs47128598	Ctcfl	0.505336	1.39839
chr7:29180707-29180715	chr7:29180600-29180750	Non-DAR	M00212_2.00	rs31336119	Sox13	0.618192	0.439715
chr7:29211434-29211467	chr7:29211319-29211469	Non-DAR	M03423_2.00/M03417_2.00/M03418_2.00/M03434_2.00/M03425_2.00/M03433_2.00/M09613_2.00/M09612_2.00/M09334_2.00	rs47658165	Rarb/Rarg/Rara/Pparg/Nr2f1	-0.0168495	-1.61926
chr7:29438464-29438473	chr7:29438450-29438600	HFD	M09000_2.00	rs49237715	Klf8	0.725137	1.63915
chr7:29784017-29784027	chr7:29783896-29784046	Non-DAR	M08765_2.00	rs51434084	Mitf	1.43181	0.643748
chr7:30094758-30094767	chr7:30094687-30094837	Non-DAR	M09317_2.00	rs266127965	Nr4a1	0.95013	0.481823
chr7:34912411-34912419	chr7:34912339-34912489	Non-DAR	M01725_2.00	rs31719045	Srebf2	0.26794	0.784072
chr7:34912410-34912420	chr7:34912339-34912489	Non-DAR	M02816_2.00/M02815_2.00	rs31719045	Srebf1/Mlx	0.26794	0.652902
chr7:34912345-34912361	chr7:34912339-34912489	Non-DAR	M08965_2.00/M08021_2.00	rs31230983	Klf5/Klf4	0.0576964	0.840922
chr7:35064973-35064995	chr7:35064955-35065105	Non-DAR	M08983_2.00	rs244106616	Rest	0.0279282	0.425956
chr7:35333847-35333862	chr7:35333847-35333997	Non-DAR	M08158_2.00/M09615_2.00/M09320_2.00	rs235921145	Nr5a2	-0.952188	-1.53379
chr7:38019594-38019604	chr7:38019486-38019636	Non-DAR	M08997_2.00	rs32449616	Prdm16	0.0626647	1.17544
chr7:38085047-38085061	chr7:38084938-38085088	Non-DAR	M09037_2.00	rs32029040	E2f4	-0.245056	-1.0172
chr7:38085048-38085060	chr7:38084938-38085088	Non-DAR	M09041_2.00	rs32029040	E2f1	-0.245056	-1.36152
chr7:45638789-45638806	chr7:45638722-45638872	Non-DAR	M09450_2.00	rs46559905	Nrf1	-0.47463	-0.977175
chr7:45682889-45682903	chr7:45682853-45683003	Non-DAR	M08100_2.00	rs32462848	Zfx	0.807833	1.62403
chr7:45896779-45896788	chr7:45896729-45896879	Non-DAR	M09187_2.00	rs49634099	Lhx6	0.140418	1.44493
chr7:45897033-45897043	chr7:45896964-45897114	Non-DAR	M08997_2.00	rs31919496	Prdm16	-0.454943	-0.768811
chr7:45896998-45897015	chr7:45896964-45897114	Non-DAR	M09450_2.00	rs32421336	Nrf1	-0.567198	-1.5784
chr7:45896999-45897016	chr7:45896964-45897114	Non-DAR	M09450_2.00	rs32421336	Nrf1	-0.567198	-1.5784
chr7:49560186-49560198	chr7:49560105-49560255	Common	M02868_2.00/M02860_2.00	rs32396319	Dbp/Hlf	1.63522	1.26576
chr7:55911627-55911643	chr7:55911449-55911697	Non-DAR	M03429_2.00/M09315_2.00	rs50046382	Vdr	-0.50694	-0.594475
chr7:58772179-58772193	chr7:58772101-58772251	Common	M02865_2.00	rs33004130	Atf4	1.32542	1.61585
chr7:58772180-58772192	chr7:58772101-58772251	Common	M08833_2.00/M09496_2.00/M08840_2.00/M09492_2.00/M08822_2.00	rs33004130	Atf4/Cebpg/Ddit3	1.32542	0.608292
chr7:58772200-58772217	chr7:58772101-58772251	Common	M09450_2.00	rs33004131	Nrf1	1.20624	1.25184
chr7:79920600-79920614	chr7:79920596-79920746	Non-DAR	M02819_2.00	rs31418121	Tcf21	0.595132	1.54849
chr7:79920601-79920612	chr7:79920596-79920746	Non-DAR	M08062_2.00	rs31418121	Tcf12	0.601238	0.746632
chr7:79920601-79920611	chr7:79920596-79920746	Non-DAR	M09466_2.00	rs31418121	Tcf3	0.601238	0.482011
chr7:80261242-80261251	chr7:80261107-80261257	Non-DAR	M09429_2.00	rs31394999	Tbx3	-0.482827	-0.714977
chr7:84606273-84606283	chr7:84606152-84606302	HFD	M00765_2.00/M00133_2.00	rs52503816	Sp1/Sp4	1.30721	1.31869
chr7:84606261-84606285	chr7:84606152-84606302	HFD	M08963_2.00/M08987_2.00	rs52503816	Sp1/Klf15	1.30721	0.40596
chr7:84606269-84606283	chr7:84606152-84606302	HFD	M09037_2.00	rs52503816	E2f4	1.30721	1.36216
chr7:84606268-84606281	chr7:84606152-84606302	HFD	M09040_2.00	rs52503816	E2f7	1.30721	0.638965
chr7:84606270-84606282	chr7:84606152-84606302	HFD	M09041_2.00	rs52503816	E2f1	1.30721	1.20168
chr7:84779704-84779716	chr7:84779657-84779807	Common	M08971_2.00	rs3694415	Yy1	1.44356	1.56126
chr7:92875219-92875228	chr7:92875104-92875254	Non-DAR	M09000_2.00	rs32396098	Klf8	0.940773	1.11086
chr7:97355690-97355706	chr7:97355613-97355763	Common	M09368_2.00/M08162_2.00	rs32020399	Rfx3/Rfx1	-1.1999	-1.38524
chr7:97420459-97420471	chr7:97420458-97420706	Non-DAR	M08818_2.00	rs50514628	Xbp1	0.942985	1.58939
chr7:97421074-97421083	chr7:97421026-97421176	Non-DAR	M09077_2.00	rs31587984	Etv6	0.901411	1.15419
chr7:98794574-98794587	chr7:98794505-98794655	Chow	M09045_2.00	rs32107495	Ebf1	1.27977	1.40207
chr7:98794576-98794588	chr7:98794505-98794655	Chow	M09527_2.00	rs32107495	Ebf1	1.04819	1.61557
chr7:98928488-98928502	chr7:98928462-98928612	Common	M02865_2.00	rs32340530	Atf4	-0.972905	-1.61217
chr7:98928489-98928501	chr7:98928462-98928612	Common	M08833_2.00/M09496_2.00/M08840_2.00/M09492_2.00/M08822_2.00	rs32340530	Atf4/Cebpg/Ddit3	-0.972905	-1.38048
chr7:99025058-99025073	chr7:99024926-99025076	Non-DAR	M09232_2.00/M09593_2.00	rs31702431	Hsf1	0.542293	1.03903
chr7:100496053-100496073	chr7:100495966-100496116	Non-DAR	M09246_2.00/M09243_2.00	rs31731382	Irf8/Irf4	-0.373535	-1.36843
chr7:100582907-100582923	chr7:100582797-100582947	Non-DAR	M08989_2.00	rs31742595	Hinfp	-0.109579	-1.48117
chr7:102441723-102441734	chr7:102441630-102441780	Non-DAR	M03059_2.00/M09100_2.00	rs31997462	Foxc1/Foxj2	0.315752	1.63352
chr7:102565587-102565611	chr7:102565465-102565615	Non-DAR	M08963_2.00/M08987_2.00	rs108280673	Sp1/Klf15	0.857344	0.624823
chr7:102687386-102687398	chr7:102687264-102687414	Non-DAR	M02864_2.00	rs31514779	Creb3l2	-0.0225727	-0.660748
chr7:104353484-104353494	chr7:104353385-104353535	Non-DAR	M02861_2.00/M01000_2.00	rs45780999	Jdp2/Jund	0.46171	1.60391
chr7:104507850-104507860	chr7:104507801-104508030	Common	M09244_2.00	rs48917149	Irf7	-1.53352	-0.403559
chr7:104507844-104507864	chr7:104507801-104508030	Common	M09245_2.00/M09242_2.00/M08995_2.00	rs48917149	Irf2/Irf1/Prdm1	-1.53352	-1.46542
chr7:107567380-107567400	chr7:107567294-107567444	Non-DAR	M08968_2.00	rs236694020	Wt1	0.143046	0.445106
chr7:107595002-107595015	chr7:107594919-107595167	Non-DAR	M00126_2.00	rs32161672	Mafb	0.45855	1.22853
chr7:107595001-107595013	chr7:107594919-107595167	Non-DAR	M00195_2.00/M09497_2.00	rs32161672	Cic/Mafa	0.576327	1.44238
chr7:107594998-107595010	chr7:107594919-107595167	Non-DAR	M08819_2.00/M08821_2.00/M08828_2.00/M08846_2.00/M08837_2.00/M08838_2.00/M08825_2.00/M08814_2.00	rs32161672	Fos/Fosl1/Fosl2/Jund/Jun/Junb/Atf3/Fosb	0.576327	1.19735
chr7:116308448-116308468	chr7:116308385-116308535	Common	M09245_2.00/M09242_2.00/M08995_2.00	rs244540461	Irf2/Irf1/Prdm1	1.6116	1.55493
chr7:118533410-118533421	chr7:118533339-118533489	Non-DAR	M09356_2.00	rs50713164	Nfkb2	-1.83117	-0.683362
chr7:118533410-118533421	chr7:118533339-118533489	Non-DAR	M09358_2.00/M09355_2.00	rs50713164	Nfkb1/Rela	-1.83117	-1.04784
chr7:118740673-118740697	chr7:118740559-118740709	Non-DAR	M08963_2.00/M08987_2.00	rs46282373	Sp1/Klf15	0.500896	0.606995
chr7:118740670-118740682	chr7:118740559-118740709	Non-DAR	M08971_2.00	rs46282373	Yy1	0.500896	0.480954
chr7:122021240-122021253	chr7:122021133-122021283	Non-DAR	M05860_2.00/M09515_2.00	rs31729643	Egr1/Egr2	-0.151388	-0.514629
chr7:122021239-122021254	chr7:122021133-122021283	Non-DAR	M08996_2.00/M08994_2.00	rs31729643	Egr1/Egr2	-0.151388	-0.653427
chr7:122067445-122067460	chr7:122067319-122067469	Non-DAR	M03056_2.00/M09101_2.00	rs32753316	Foxj3/Foxp2	-0.362829	-0.682909
chr7:128392441-128392459	chr7:128392409-128392559	Non-DAR	M08823_2.00/M08843_2.00/M08077_2.00/M08832_2.00/M08816_2.00	rs31502664	Bach1/Nfe2/Nfe2l2/Bach2	-0.863803	-1.49338
chr7:128417955-128417974	chr7:128417900-128418050	Non-DAR	M08967_2.00	rs47363341	Zbtb17	-0.61282	-0.875287
chr7:129760086-129760096	chr7:129759819-129760106	Non-DAR	M09381_2.00/M09385_2.00	rs48060763	Nfib/Nfic	-0.392473	-1.37368
chr7:139220556-139220570	chr7:139220424-139220574	Non-DAR	M09449_2.00/M09445_2.00/M09019_2.00	rs31549013	Nfyc/Nfyb/Nfya	0.165204	1.5019
chr7:139235987-139236005	chr7:139235950-139236100	HFD	M09015_2.00	rs49072667	Ctcfl	-0.39565	-0.765176
chr7:145266111-145266132	chr7:145266107-145266394	Non-DAR	M08044_2.00	rs46709984	Tbx2	0.341036	1.06649
chr7:145266110-145266132	chr7:145266107-145266394	Non-DAR	M09010_2.00/M09441_2.00	rs46709984	Zfp143/Thap11	0.341036	1.1019
chr7:145266114-145266125	chr7:145266107-145266394	Non-DAR	M09021_2.00	rs46709984	Rbpj	0.341036	1.36592
chr8:3645979-3646001	chr8:3645933-3646083	HFD	M08834_2.00/M09491_2.00	rs33280840	Maff/Mafk	1.01628	0.772919
chr8:3645983-3646001	chr8:3645933-3646083	HFD	M08835_2.00/M08847_2.00	rs33280840	Mafg/Mafb	1.08582	1.22195
chr8:4493350-4493360	chr8:4493305-4493455	HFD	M09042_2.00	rs263698979	E2f5	2.43128	1.63915
chr8:15013101-15013116	chr8:15013062-15013212	Non-DAR	M02937_2.00	rs30178134	Klf12	1.43103	0.800976
chr8:15027454-15027461	chr8:15027412-15027562	Non-DAR	M09259_2.00	rs240507732	Mecp2	0.748048	1.63915
chr8:22166418-22166434	chr8:22166388-22166538	Non-DAR	M02932_2.00/M01862_2.00	rs48073393	Egr1/Sp4	0.543371	0.668757
chr8:22166420-22166440	chr8:22166388-22166538	Non-DAR	M08968_2.00	rs48073393	Wt1	0.961671	0.498655
chr8:25976738-25976758	chr8:25976634-25976882	Non-DAR	M08966_2.00/M08022_2.00	rs51780758	Ctcf	0.474761	0.759289
chr8:25976740-25976758	chr8:25976634-25976882	Non-DAR	M09015_2.00	rs51780758	Ctcfl	0.474761	1.31749
chr8:25976821-25976830	chr8:25976634-25976882	Non-DAR	M09357_2.00	rs52053934	Nfatc2	1.41557	0.731661
chr8:25976821-25976830	chr8:25976634-25976882	Non-DAR	M09359_2.00	rs52053934	Nfatc3	1.41557	1.05723
chr8:25994219-25994229	chr8:25994109-25994259	Non-DAR	M09196_2.00	rs36346239	Hoxa1	0.111187	1.01586
chr8:33641684-33641697	chr8:33641605-33641755	Non-DAR	M09304_2.00	rs30235565	Nr2c1	1.34076	0.776423
chr8:33641686-33641699	chr8:33641605-33641755	Non-DAR	M09325_2.00	rs30235565	Nr2f2	1.34076	1.31999
chr8:33641688-33641702	chr8:33641605-33641755	Non-DAR	M09330_2.00/M09475_2.00	rs30235565	Rxrb/Mitf	1.34076	0.609398
chr8:33642011-33642035	chr8:33641898-33642048	Non-DAR	M08963_2.00/M08987_2.00	rs46918758	Sp1/Klf15	-1.22798	-0.505681
chr8:33642010-33642030	chr8:33641898-33642048	Non-DAR	M08968_2.00	rs46654267	Wt1	-1.22798	-0.819766
chr8:33797542-33797555	chr8:33797412-33797562	Common	M05859_2.00/M00134_2.00/M00787_2.00	rs30245324	Sp4/Klf7/Klf12	-1.07332	-1.54747
chr8:33869503-33869518	chr8:33869419-33869687	Non-DAR	M08986_2.00	rs51726467	Prdm5	-0.857801	-1.52032
chr8:33869510-33869523	chr8:33869419-33869687	Non-DAR	M09325_2.00	rs48630124	Nr2f2	-0.824944	-0.710845
chr8:33869498-33869521	chr8:33869419-33869687	Non-DAR	M09329_2.00/M09305_2.00/M03431_2.00	rs48630124	Rara/Rxrg/Esrra	-0.857801	-0.998667
chr8:33869669-33869686	chr8:33869419-33869687	Non-DAR	M09641_2.00/M09399_2.00	rs30266369	Sox4/Sox9	0.806439	0.987265
chr8:33929736-33929756	chr8:33929712-33929862	Non-DAR	M08968_2.00	rs230299901	Wt1	0.697792	0.861715
chr8:34904271-34904289	chr8:34904229-34904379	Non-DAR	M09068_2.00/M09065_2.00/M09538_2.00/M08027_2.00	rs30300666	Spib/Spi1	-0.0607078	-0.604427
chr8:35495168-35495181	chr8:35495047-35495197	Non-DAR	M09304_2.00	rs32814286	Nr2c1	-0.458149	-1.30545
chr8:35495500-35495511	chr8:35495496-35495646	Non-DAR	M09258_2.00	rs47276536	Mbd2	-0.179366	-1.63915
chr8:36122695-36122703	chr8:36122473-36122740	Non-DAR	M08969_2.00	rs30475317	Ikzf1	-0.149106	-1.24162
chr8:36831881-36831896	chr8:36831825-36832151	Non-DAR	M09232_2.00/M09593_2.00	rs39325816	Hsf1	1.04551	1.33315
chr8:40994159-40994167	chr8:40994122-40994428	Non-DAR	M09517_2.00	rs46447936	Zfx	0.276281	1.61557
chr8:41014309-41014319	chr8:41014193-41014343	Non-DAR	M08765_2.00	rs33467105	Mitf	0.662451	0.603072
chr8:41202527-41202543	chr8:41202431-41202581	HFD	M09318_2.00/M09614_2.00	rs33020833	Nr3c1	1.05174	0.515933
chr8:41202528-41202544	chr8:41202431-41202581	HFD	M09331_2.00	rs33020833	Ar	1.06954	0.80314
chr8:46851849-46851864	chr8:46851730-46851880	Non-DAR	M03462_2.00	rs48646906	Rfx2	-0.165975	-1.55108
chr8:46851856-46851865	chr8:46851730-46851880	Non-DAR	M09003_2.00	rs48646906	Hic1	-0.165975	-1.24037
chr8:68793870-68793880	chr8:68793792-68794039	Non-DAR	M03253_2.00/M03283_2.00	rs51738434	Hoxc10/Hoxd9	0.250672	0.473136
chr8:68793867-68793886	chr8:68793792-68794039	Non-DAR	M09423_2.00	rs50923854	Stat2	0.248673	1.26078
chr8:68861039-68861054	chr8:68860761-68861087	HFD	M08986_2.00	rs33226981	Prdm5	1.06094	1.54862
chr8:68866433-68866447	chr8:68866365-68866515	Non-DAR	M09330_2.00/M09475_2.00	rs48071606	Rxrb/Mitf	0.821574	1.01515
chr8:69654493-69654503	chr8:69654363-69654513	Non-DAR	M08997_2.00	rs233846540	Prdm16	0.567742	0.403656
chr8:69654492-69654505	chr8:69654363-69654513	Non-DAR	M09045_2.00	rs233846540	Ebf1	0.567742	1.40207
chr8:69654491-69654503	chr8:69654363-69654513	Non-DAR	M09527_2.00	rs233846540	Ebf1	0.567742	1.61557
chr8:69654487-69654509	chr8:69654363-69654513	Non-DAR	M10469_2.00	rs233846540	Ebf1	0.567742	1.04892
chr8:69808692-69808705	chr8:69808627-69808777	Non-DAR	M00126_2.00	rs33266199	Mafb	0.846965	1.21095
chr8:69808691-69808703	chr8:69808627-69808777	Non-DAR	M00195_2.00/M09497_2.00	rs33266199	Cic/Mafa	0.846965	1.49897
chr8:69903228-69903245	chr8:69903186-69903394	Non-DAR	M09450_2.00	rs33587828	Nrf1	0.296814	0.977175
chr8:70216742-70216753	chr8:70216733-70216883	HFD	M08062_2.00	rs30818481	Tcf12	2.05682	0.904517
chr8:70216739-70216753	chr8:70216733-70216883	HFD	M08748_2.00	rs30818481	Ascl1	2.05682	0.418537
chr8:70234675-70234699	chr8:70234383-70234709	Non-DAR	M08963_2.00/M08987_2.00	rs52197444	Sp1/Klf15	2.0008	0.754013
chr8:70234674-70234694	chr8:70234383-70234709	Non-DAR	M08968_2.00	rs52197444	Wt1	1.95036	1.15981
chr8:70302518-70302529	chr8:70302427-70302577	Non-DAR	M09021_2.00	rs47415701	Rbpj	0.249815	1.36592
chr8:70630009-70630016	chr8:70629915-70630065	Non-DAR	M09259_2.00	rs3703280	Mecp2	-0.363793	-1.63915
chr8:70682399-70682407	chr8:70682280-70682430	Non-DAR	M08969_2.00	rs32732213	Ikzf1	0.574843	0.809228
chr8:70761108-70761117	chr8:70760965-70761193	Non-DAR	M09077_2.00	rs33302633	Etv6	0.193805	1.4812
chr8:70873799-70873815	chr8:70873700-70873850	Non-DAR	M09368_2.00/M08162_2.00	rs32659824	Rfx3/Rfx1	0.000706235	0.557447
chr8:70897520-70897530	chr8:70897462-70897612	Non-DAR	M03253_2.00/M03283_2.00	rs32693198	Hoxc10/Hoxd9	-0.617435	-0.936952
chr8:70897519-70897530	chr8:70897462-70897612	Non-DAR	M09202_2.00	rs32693198	Hoxa13	-0.617435	-0.71702
chr8:70897520-70897534	chr8:70897462-70897612	Non-DAR	M09449_2.00/M09445_2.00/M09019_2.00	rs32693198	Nfyc/Nfyb/Nfya	-0.617435	-1.5019
chr8:72135307-72135340	chr8:72135211-72135361	Non-DAR	M03423_2.00/M03417_2.00/M03418_2.00/M03434_2.00/M03425_2.00/M03433_2.00/M09613_2.00/M09612_2.00/M09334_2.00	rs52557345	Rarb/Rarg/Rara/Pparg/Nr2f1	-0.0380967	-1.32203
chr8:72136549-72136564	chr8:72136422-72136572	Non-DAR	M09436_2.00	rs49732504	Tead4	-0.401628	-1.54233
chr8:72136553-72136566	chr8:72136422-72136572	Non-DAR	M09653_2.00/M09438_2.00/M09437_2.00/M09652_2.00	rs49732504	Tead2/Tead1/Tead4	-0.401628	-1.48936
chr8:81342451-81342475	chr8:81342341-81342491	Non-DAR	M08963_2.00/M08987_2.00	rs33530834	Sp1/Klf15	-0.301078	-0.702961
chr8:81342450-81342470	chr8:81342341-81342491	Non-DAR	M08968_2.00	rs33530834	Wt1	-0.301078	-1.22443
chr8:83442566-83442577	chr8:83442497-83442647	Non-DAR	M08039_2.00	rs46044900	Rela	-0.987493	-1.33644
chr8:83697460-83697468	chr8:83697411-83697561	Non-DAR	M09517_2.00	rs32671042	Zfx	-0.253288	-1.61557
chr8:83699292-83699300	chr8:83699090-83699358	Non-DAR	M00142_2.00	rs52105673	Zfp691	0.154566	0.767503
chr8:83699292-83699300	chr8:83699090-83699358	Non-DAR	M00766_2.00	rs52105673	Zfp263	0.154566	0.982313
chr8:83741140-83741150	chr8:83741127-83741277	Non-DAR	M09039_2.00	rs37440649	E2f2	0.440853	0.915218
chr8:83741145-83741155	chr8:83741127-83741277	Non-DAR	M09039_2.00	rs37440649	E2f2	0.440853	0.915218
chr8:84066703-84066721	chr8:84066487-84066813	Non-DAR	M09302_2.00	rs228852339	Nr1i3	1.1484	1.24772
chr8:84072082-84072092	chr8:84071915-84072162	Common	M09498_2.00	rs48587842	Cebpb	-0.531022	-0.612481
chr8:84201684-84201701	chr8:84201617-84201845	Non-DAR	M09450_2.00	rs33615186	Nrf1	-1.63524	-1.56887
chr8:84203844-84203855	chr8:84203707-84203857	Non-DAR	M09258_2.00	rs32887551	Mbd2	0.418165	0.41356
chr8:84908566-84908579	chr8:84908529-84908777	Non-DAR	M02863_2.00/M01807_2.00	rs33001952	Creb3l2/Atf3	0.40193	0.935516
chr8:84976681-84976700	chr8:84976592-84976742	Non-DAR	M09338_2.00	rs32550514	Trp63	1.24594	0.472457
chr8:85071733-85071743	chr8:85071619-85071769	Non-DAR	M00765_2.00/M00133_2.00	rs3676934	Sp1/Sp4	-0.865387	-0.577514
chr8:85299606-85299620	chr8:85299511-85299661	Non-DAR	M03435_2.00/M03421_2.00/M00818_2.00	rs32796987	Rxrb/Rxra/Nr4a2	0.119709	1.2953
chr8:85299611-85299620	chr8:85299511-85299661	Non-DAR	M09317_2.00	rs32796987	Nr4a1	0.119709	0.488256
chr8:87804709-87804719	chr8:87804609-87804759	Common	M00821_2.00	rs225880935	Ar	1.70996	1.63573
chr8:87940864-87940873	chr8:87940794-87940944	Non-DAR	M09215_2.00	rs50207795	Nkx2-9	0.170714	1.63915
chr8:88636211-88636223	chr8:88636108-88636258	HFD	M02864_2.00	rs46925793	Creb3l2	0.158843	0.538105
chr8:88636181-88636189	chr8:88636108-88636258	HFD	M05889_2.00	rs51379631	Smad4	-0.481043	-1.63915
chr8:88647042-88647055	chr8:88647003-88647153	Non-DAR	M08043_2.00/M09419_2.00	rs50354736	Stat3	-0.117551	-0.578558
chr8:88647042-88647056	chr8:88647003-88647153	Non-DAR	M08174_2.00/M09424_2.00	rs50354736	Stat4	-0.117551	-0.682836
chr8:88647042-88647054	chr8:88647003-88647153	Non-DAR	M09420_2.00/M09421_2.00	rs50354736	Stat5a/Stat5b	-0.117551	-1.37832
chr8:90828787-90828797	chr8:90828733-90828883	Non-DAR	M01174_2.00/M00132_2.00	rs49046248	Osr1/Osr2	0.650693	0.735311
chr8:91070095-91070106	chr8:91069980-91070130	Non-DAR	M09258_2.00	rs243634555	Mbd2	-1.33506	-1.63915
chr8:94365465-94365484	chr8:94365399-94365549	Common	M08967_2.00	rs247281966	Zbtb17	-0.619071	-1.48097
chr8:94365468-94365483	chr8:94365399-94365549	Common	M08999_2.00/M08025_2.00	rs247281966	Zfp281	-0.619071	-1.63915
chr8:94365465-94365479	chr8:94365399-94365549	Common	M09037_2.00	rs247281966	E2f4	-0.626348	-1.41796
chr8:94365466-94365478	chr8:94365399-94365549	Common	M09041_2.00	rs247281966	E2f1	-0.626348	-1.44133
chr8:94703605-94703617	chr8:94703548-94703698	Non-DAR	M03266_2.00	rs32110897	Irx3	0.853853	0.42075
chr8:94838275-94838293	chr8:94838268-94838418	Non-DAR	M02871_2.00	rs32997526	Mafb	2.62028	0.984821
chr8:106683110-106683122	chr8:106683010-106683160	Non-DAR	M03532_2.00	rs46549616	Tcf7	0.388295	1.46103
chr8:121792306-121792326	chr8:121792206-121792453	Common	M08968_2.00	rs48075045	Wt1	-0.73318	-0.498655
chr8:121792279-121792297	chr8:121792206-121792453	Common	M09068_2.00/M09065_2.00/M09538_2.00/M08027_2.00	rs31667644	Spib/Spi1	-0.86003	-0.541579
chr8:121792284-121792293	chr8:121792206-121792453	Common	M09077_2.00	rs31667644	Etv6	-0.86003	-1.08111
chr8:122556773-122556789	chr8:122556676-122556826	Non-DAR	M08965_2.00/M08021_2.00	rs219226852	Klf5/Klf4	-0.0634233	-1.55268
chr8:124663348-124663356	chr8:124663255-124663405	Non-DAR	M00149_2.00	rs45725190	Zfp128	0.0671448	0.435641
chr9:7763969-7763984	chr9:7763854-7764004	Non-DAR	M08999_2.00/M08025_2.00	rs49379167	Zfp281	0.0406719	1.37342
chr9:7763968-7763986	chr9:7763854-7764004	Non-DAR	M09015_2.00	rs49379167	Ctcfl	0.177616	0.707998
chr9:18292088-18292098	chr9:18292072-18292222	Non-DAR	M09039_2.00	rs13480088	E2f2	1.10688	0.627695
chr9:20607381-20607391	chr9:20607336-20607486	Non-DAR	M01718_2.00	rs48606012	Twist2	0.527659	0.807286
chr9:20878448-20878463	chr9:20878217-20878484	Non-DAR	M03420_2.00/M09323_2.00	rs13466262	Nr2f6/Nr4a2	1.41931	1.44885
chr9:20878443-20878455	chr9:20878217-20878484	Non-DAR	M08023_2.00/M08976_2.00	rs13466262	Gli3/Gli1	1.41931	1.11932
chr9:20878449-20878468	chr9:20878217-20878484	Non-DAR	M09324_2.00/M09303_2.00	rs13466262	Rorc/Nr2c2	1.41931	0.96016
chr9:20878443-20878455	chr9:20878217-20878484	Non-DAR	M09512_2.00/M01023_2.00/M01024_2.00/M01022_2.00	rs13466262	Gli3/Gli1/Gli2	1.41931	0.838734
chr9:26999671-26999683	chr9:26999557-26999707	Non-DAR	M08818_2.00	rs29599436	Xbp1	0.918507	1.63915
chr9:35211101-35211116	chr9:35210974-35211124	Non-DAR	M09005_2.00	rs234267909	Zbtb33	-0.510022	-0.741891
chr9:40117142-40117155	chr9:40117014-40117164	HFD	M05860_2.00/M09515_2.00	rs29978523	Egr1/Egr2	-0.127575	-1.2404
chr9:40117140-40117156	chr9:40117014-40117164	HFD	M08965_2.00/M08021_2.00	rs29978523	Klf5/Klf4	-0.127575	-1.4248
chr9:40575207-40575223	chr9:40575168-40575318	HFD	M03426_2.00	rs50304241	Hnf4a	1.49777	0.586684
chr9:40730935-40730947	chr9:40730869-40731019	Non-DAR	M09512_2.00/M01023_2.00/M01024_2.00/M01022_2.00	rs29736226	Gli3/Gli1/Gli2	0.457864	0.56274
chr9:41157753-41157772	chr9:41157666-41157816	Non-DAR	M09338_2.00	rs29689715	Trp63	-0.223567	-1.596
chr9:41157752-41157772	chr9:41157666-41157816	Non-DAR	M09340_2.00	rs29689715	Trp53	-0.223567	-1.16708
chr9:41157794-41157811	chr9:41157666-41157816	Non-DAR	M09450_2.00	rs33636993	Nrf1	-0.515597	-0.733153
chr9:42217850-42217861	chr9:42217829-42217979	Non-DAR	M01818_2.00/M02634_2.00/M00999_2.00	rs37281374	Cebpb	-0.176181	-0.767898
chr9:42217850-42217861	chr9:42217829-42217979	Non-DAR	M08815_2.00	rs37281374	Hlf	-0.176181	-1.40421
chr9:42217849-42217860	chr9:42217829-42217979	Non-DAR	M08841_2.00/M08830_2.00	rs37281374	Cebpb/Cebpa	-0.176181	-1.55076
chr9:42217850-42217860	chr9:42217829-42217979	Non-DAR	M09498_2.00	rs37281374	Cebpb	-0.176181	-1.45226
chr9:44418003-44418016	chr9:44417990-44418140	Non-DAR	M05860_2.00/M09515_2.00	rs32610628	Egr1/Egr2	-0.194784	-1.26025
chr9:44603604-44603621	chr9:44603590-44603740	Non-DAR	M09360_2.00/M09495_2.00	rs259804519	Nfatc1/Batf	-0.161573	-0.515484
chr9:44767757-44767768	chr9:44767734-44767884	Non-DAR	M09258_2.00	9:44767764_G/A	Mbd2	-0.305285	-1.63915
chr9:44921300-44921309	chr9:44921237-44921387	Non-DAR	M01722_2.00	rs29738928	Hey2	0.291465	1.06919
chr9:44921299-44921310	chr9:44921237-44921387	Non-DAR	M01732_2.00	rs29738928	Usf1	0.291465	1.27943
chr9:44921301-44921309	chr9:44921237-44921387	Non-DAR	M01743_2.00	rs29738928	Mlxip	0.291465	1.62968
chr9:44921299-44921309	chr9:44921237-44921387	Non-DAR	M01751_2.00/M08761_2.00/M01728_2.00	rs29738928	Arntl/Bhlhe40/Tfeb	0.291465	1.07834
chr9:44921299-44921310	chr9:44921237-44921387	Non-DAR	M01752_2.00/M05833_2.00/M09479_2.00/M01741_2.00/M01715_2.00	rs29738928	Usf2/Tfe3/Mitf	0.291465	0.631594
chr9:44921300-44921309	chr9:44921237-44921387	Non-DAR	M01812_2.00	rs29738928	Creb3l2	0.291465	1.60989
chr9:44921300-44921310	chr9:44921237-44921387	Non-DAR	M02816_2.00/M02815_2.00	rs29738928	Srebf1/Mlx	0.291465	1.28611
chr9:44921300-44921310	chr9:44921237-44921387	Non-DAR	M02817_2.00/M02818_2.00/M02655_2.00/M00119_2.00	rs29738928	Bhlhe40/Arnt	0.291465	1.47896
chr9:44921301-44921311	chr9:44921237-44921387	Non-DAR	M08753_2.00/M08743_2.00/M09478_2.00/M09473_2.00/M00752_2.00	rs29738928	Tfeb/Tfe3/Arntl/Clock/Mlx	0.291465	1.03315
chr9:44921298-44921317	chr9:44921237-44921387	Non-DAR	M08756_2.00/M08777_2.00	rs29738928	Usf1/Usf2	0.291465	1.31255
chr9:44921299-44921309	chr9:44921237-44921387	Non-DAR	M08765_2.00	rs29738928	Mitf	0.291465	0.603072
chr9:44921300-44921310	chr9:44921237-44921387	Non-DAR	M09468_2.00/M08776_2.00	rs29738928	Npas2/Arntl	0.291465	0.716832
chr9:45274882-45274901	chr9:45274754-45274904	Non-DAR	M09324_2.00/M09303_2.00	rs51405755	Rorc/Nr2c2	0.776161	0.96016
chr9:45405824-45405835	chr9:45405730-45405880	Non-DAR	M09407_2.00	rs30354160	Tcf7l1	-0.0436187	-0.413524
chr9:45917734-45917743	chr9:45917633-45917783	Non-DAR	M09359_2.00	rs30033912	Nfatc3	0.244044	1.63915
chr9:48558803-48558814	chr9:48558772-48558922	HFD	M08039_2.00	rs48926600	Rela	-0.746074	-1.149
chr9:48558801-48558819	chr9:48558772-48558922	HFD	M09068_2.00/M09065_2.00/M09538_2.00/M08027_2.00	rs48926600	Spib/Spi1	-0.687433	-1.59967
chr9:48558803-48558814	chr9:48558772-48558922	HFD	M09358_2.00/M09355_2.00	rs48926600	Nfkb1/Rela	-0.746074	-0.751765
chr9:48605297-48605313	chr9:48604992-48605356	Non-DAR	M03533_2.00/M02719_2.00	rs8265572	Sox17/Sox5	0.172134	1.63915
chr9:48605297-48605312	chr9:48604992-48605356	Non-DAR	M03541_2.00	rs8265572	Sox11	0.172134	1.63915
chr9:48605189-48605209	chr9:48604992-48605356	Non-DAR	M08968_2.00	rs8265571	Wt1	-0.0425441	-0.666261
chr9:48605200-48605211	chr9:48604992-48605356	Non-DAR	M09356_2.00	rs8265571	Nfkb2	0.120985	0.832516
chr9:48605200-48605211	chr9:48604992-48605356	Non-DAR	M09358_2.00/M09355_2.00	rs8265571	Nfkb1/Rela	0.120985	1.22158
chr9:48618895-48618905	chr9:48618590-48618973	Non-DAR	M08997_2.00	rs30076595	Prdm16	0.253787	0.852978
chr9:48695949-48695969	chr9:48695896-48696046	Common	M08966_2.00/M08022_2.00	rs51447830	Ctcf	1.26835	1.4997
chr9:48695949-48695967	chr9:48695896-48696046	Common	M09015_2.00	rs51447830	Ctcfl	1.26835	1.51319
chr9:48740393-48740409	chr9:48740268-48740418	Non-DAR	M08965_2.00/M08021_2.00	rs47706849	Klf5/Klf4	1.01194	0.840922
chr9:50885300-50885315	chr9:50885163-50885644	Non-DAR	M02937_2.00	rs234234132	Klf12	2.45524	1.4127
chr9:50885300-50885313	chr9:50885163-50885644	Non-DAR	M05859_2.00/M00134_2.00/M00787_2.00	rs234234132	Sp4/Klf7/Klf12	2.45524	1.62936
chr9:50885300-50885316	chr9:50885163-50885644	Non-DAR	M08965_2.00/M08021_2.00	rs234234132	Klf5/Klf4	2.33936	1.6067
chr9:56950945-56950957	chr9:56950809-56950959	Non-DAR	M08818_2.00	rs30428326	Xbp1	0.98494	0.45659
chr9:57073654-57073676	chr9:57073616-57073766	Non-DAR	M08983_2.00	rs33635888	Rest	-0.765066	-1.28978
chr9:61022807-61022821	chr9:61022728-61022878	Non-DAR	M03009_2.00	rs36799103	Spic	0.278618	1.27986
chr9:61022803-61022821	chr9:61022728-61022878	Non-DAR	M09068_2.00/M09065_2.00/M09538_2.00/M08027_2.00	rs36799103	Spib/Spi1	0.278618	0.777517
chr9:61337513-61337524	chr9:61337398-61337548	Non-DAR	M08749_2.00	rs30176750	Srebf1	-0.020475	-0.518079
chr9:62363868-62363879	chr9:62363733-62363883	Non-DAR	M00991_2.00	rs30322113	Creb1	0.948251	1.63827
chr9:62363866-62363878	chr9:62363733-62363883	Non-DAR	M02862_2.00	rs30322113	Jdp2	0.948251	1.51775
chr9:62363866-62363879	chr9:62363733-62363883	Non-DAR	M02866_2.00/M08824_2.00	rs30322113	Creb5/Creb1	0.948251	1.06688
chr9:62532054-62532067	chr9:62532040-62532306	Non-DAR	M09045_2.00	rs33633592	Ebf1	-0.318322	-1.57678
chr9:63399350-63399363	chr9:63399230-63399380	Non-DAR	M05860_2.00/M09515_2.00	rs30331016	Egr1/Egr2	0.62877	0.721236
chr9:63399349-63399364	chr9:63399230-63399380	Non-DAR	M08996_2.00/M08994_2.00	rs30331016	Egr1/Egr2	0.62877	0.416961
chr9:63997598-63997617	chr9:63997562-63997712	Non-DAR	M08967_2.00	rs246582107	Zbtb17	0.189663	1.04004
chr9:65215108-65215122	chr9:65215061-65215211	Non-DAR	M08100_2.00	rs52134354	Zfx	1.1394	1.47844
chr9:65630377-65630401	chr9:65630360-65630647	Non-DAR	M08963_2.00/M08987_2.00	rs223412365	Sp1/Klf15	1.07829	0.527467
chr9:66795776-66795800	chr9:66795744-66795894	Non-DAR	M08963_2.00/M08987_2.00	rs30129567	Sp1/Klf15	-0.930775	-0.433794
chr9:66946070-66946089	chr9:66945940-66946090	Non-DAR	M08967_2.00	rs247197018	Zbtb17	-0.428562	-0.925051
chr9:66946075-66946089	chr9:66945940-66946090	Non-DAR	M09037_2.00	rs247197018	E2f4	-0.428562	-1.12182
chr9:67845272-67845290	chr9:67845228-67845378	Non-DAR	M09068_2.00/M09065_2.00/M09538_2.00/M08027_2.00	rs30377956	Spib/Spi1	1.25158	1.59967
chr9:67845269-67845289	chr9:67845228-67845378	Non-DAR	M09245_2.00/M09242_2.00/M08995_2.00	rs30377956	Irf2/Irf1/Prdm1	1.25158	1.03212
chr9:67845269-67845289	chr9:67845228-67845378	Non-DAR	M09246_2.00/M09243_2.00	rs30377956	Irf8/Irf4	1.25158	1.20558
chr9:67845266-67845285	chr9:67845228-67845378	Non-DAR	M09423_2.00	rs30377956	Stat2	1.25158	1.25215
chr9:70503862-70503886	chr9:70503777-70503927	Non-DAR	M08963_2.00/M08987_2.00	rs221472166	Sp1/Klf15	0.168601	0.433484
chr9:70503859-70503873	chr9:70503777-70503927	Non-DAR	M09037_2.00	rs221472166	E2f4	0.0602285	1.07804
chr9:79680661-79680682	chr9:79680544-79680694	Non-DAR	M08044_2.00	rs30376251	Tbx2	0.344557	1.239
chr9:79680661-79680683	chr9:79680544-79680694	Non-DAR	M09010_2.00/M09441_2.00	rs30376251	Zfp143/Thap11	0.344557	0.76443
chr9:87255513-87255523	chr9:87255482-87255632	Non-DAR	M00158_2.00/M01484_2.00	rs30032561	Ehf	-0.180673	-1.47929
chr9:94538634-94538658	chr9:94538627-94538777	Non-DAR	M08963_2.00/M08987_2.00	rs242017047	Sp1/Klf15	0.175177	0.417518
chr9:98296570-98296585	chr9:98296537-98296687	Non-DAR	M09071_2.00/M09073_2.00	rs30027038	Ehf/Etv4	-0.120448	-0.497065
chr9:105702134-105702156	chr9:105702059-105702209	Common	M08834_2.00/M09491_2.00	rs46163992	Maff/Mafk	1.31013	0.473743
chr9:106438338-106438355	chr9:106438293-106438443	Non-DAR	M09450_2.00	rs29945325	Nrf1	1.26074	1.52761
chr9:106472433-106472448	chr9:106472433-106472583	Non-DAR	M03420_2.00/M09323_2.00	rs30229414	Nr2f6/Nr4a2	-0.433469	-0.469523
chr9:106472437-106472449	chr9:106472433-106472583	Non-DAR	M03532_2.00	rs30229414	Tcf7	-0.423643	-1.2095
chr9:106472440-106472453	chr9:106472433-106472583	Non-DAR	M09304_2.00	rs30229414	Nr2c1	-0.423643	-1.25799
chr9:106472438-106472451	chr9:106472433-106472583	Non-DAR	M09325_2.00	rs30229414	Nr2f2	-0.423643	-0.506945
chr9:107289882-107289892	chr9:107289824-107289974	Chow	M09381_2.00/M09385_2.00	rs16791653	Nfib/Nfic	-1.34261	-1.49054
chr9:107551449-107551458	chr9:107551446-107551596	Non-DAR	M02323_2.00	rs30329218	Terf2	-0.116889	-1.63829
chr9:107554627-107554635	chr9:107554403-107554728	Non-DAR	M05889_2.00	rs30088450	Smad4	1.03933	1.63915
chr9:107566237-107566261	chr9:107566152-107566302	Non-DAR	M08963_2.00/M08987_2.00	rs47641934	Sp1/Klf15	0.761183	0.544139
chr9:107626948-107626968	chr9:107626845-107626995	Chow	M08968_2.00	rs245144666	Wt1	-0.78093	-1.00963
chr9:113930878-113930885	chr9:113930828-113931076	Non-DAR	M09259_2.00	rs254377627	Mecp2	-1.04547	-1.63915
chr9:124422974-124422989	chr9:124422922-124423072	Common	M02937_2.00	9:124422982_C/G	Klf12	-6.40159	-1.59811
chr9:124422974-124422987	chr9:124422922-124423072	Common	M05859_2.00/M00134_2.00/M00787_2.00	9:124422982_C/G	Sp4/Klf7/Klf12	-6.40159	-1.62904
chr9:124422974-124422990	chr9:124422922-124423072	Common	M08965_2.00/M08021_2.00	9:124422982_C/G	Klf5/Klf4	-6.40159	-1.55426
chr10:4672083-4672098	chr10:4671971-4672121	HFD	M02937_2.00	rs29366718	Klf12	1.80134	1.5011
chr10:7775681-7775690	chr10:7775604-7775754	Non-DAR	M01722_2.00	rs29363219	Hey2	-0.112238	-1.06919
chr10:7775680-7775690	chr10:7775604-7775754	Non-DAR	M01731_2.00	rs29363219	Npas2	-0.112238	-1.10118
chr10:7775681-7775689	chr10:7775604-7775754	Non-DAR	M01743_2.00	rs29363219	Mlxip	-0.112238	-1.62968
chr10:7775681-7775689	chr10:7775604-7775754	Non-DAR	M08746_2.00	rs29363219	Arnt	-0.112238	-1.63915
chr10:7775679-7775691	chr10:7775604-7775754	Non-DAR	M08778_2.00/M08751_2.00	rs29363219	Max/Myc	-0.112238	-1.03124
chr10:7775680-7775690	chr10:7775604-7775754	Non-DAR	M09468_2.00/M08776_2.00	rs29363219	Npas2/Arntl	-0.112238	-0.438277
chr10:7775679-7775689	chr10:7775604-7775754	Non-DAR	M09476_2.00/M09467_2.00/M08768_2.00	rs29363219	Mycn/Myc	-0.112238	-0.924374
chr10:8881836-8881846	chr10:8881831-8881981	Non-DAR	M09244_2.00	rs29367021	Irf7	-0.294323	-1.12756
chr10:13983067-13983085	chr10:13982986-13983136	Common	M09068_2.00/M09065_2.00/M09538_2.00/M08027_2.00	rs48585763	Spib/Spi1	-1.05391	-0.897487
chr10:25400297-25400307	chr10:25400266-25400416	Non-DAR	M01307_2.00	rs29349634	Runx2	1.20284	0.949798
chr10:82859139-82859158	chr10:82859058-82859208	Non-DAR	M08985_2.00	rs51895855	Zkscan1	-0.145347	-0.676635
chr10:93488586-93488596	chr10:93488483-93488789	HFD	M01174_2.00/M00132_2.00	rs36282535	Osr1/Osr2	0.485535	0.735311
chr10:93488539-93488547	chr10:93488483-93488789	HFD	M05889_2.00	rs47966303	Smad4	0.611472	1.63915
chr10:117377020-117377031	chr10:117376906-117377056	Non-DAR	M08062_2.00	rs259878367	Tcf12	0.615053	1.62113
chr10:117377020-117377034	chr10:117376906-117377056	Non-DAR	M08748_2.00	rs259878367	Ascl1	0.615053	1.61926
chr10:117377021-117377032	chr10:117376906-117377056	Non-DAR	M09407_2.00	rs259878367	Tcf7l1	0.615053	1.55353
chr10:117377020-117377030	chr10:117376906-117377056	Non-DAR	M09466_2.00	rs259878367	Tcf3	0.615053	1.61557
chr10:122678805-122678820	chr10:122678688-122678838	Non-DAR	M08986_2.00	rs29320015	Prdm5	-0.139126	-0.491031
chr10:126905769-126905779	chr10:126905658-126905808	Non-DAR	M00765_2.00/M00133_2.00	rs29331638	Sp1/Sp4	2.41021	0.790481
chr10:126905766-126905781	chr10:126905658-126905808	Non-DAR	M02937_2.00	rs29331638	Klf12	2.41021	1.42085
chr10:126905766-126905779	chr10:126905658-126905808	Non-DAR	M05859_2.00/M00134_2.00/M00787_2.00	rs29331638	Sp4/Klf7/Klf12	2.41021	0.439315
chr10:126905766-126905782	chr10:126905658-126905808	Non-DAR	M08965_2.00/M08021_2.00	rs29331638	Klf5/Klf4	2.41021	1.25255
chr10:126905767-126905785	chr10:126905658-126905808	Non-DAR	M09015_2.00	rs29331638	Ctcfl	2.45138	1.51946
chr10:128211816-128211836	chr10:128211752-128211902	Non-DAR	M08966_2.00/M08022_2.00	rs29326621	Ctcf	-0.493517	-1.4997
chr10:128211818-128211836	chr10:128211752-128211902	Non-DAR	M09015_2.00	rs29326621	Ctcfl	-0.493517	-1.51319
chr10:128211818-128211831	chr10:128211752-128211902	Non-DAR	M09045_2.00	rs29326621	Ebf1	-0.262013	-0.450157
chr10:128232009-128232017	chr10:128231922-128232072	Non-DAR	M05889_2.00	rs236341037	Smad4	-0.31402	-1.63915
chr11:5762056-5762078	chr11:5762047-5762197	Non-DAR	M08983_2.00	rs46238937	Rest	0.386757	1.52464
chr11:5762164-5762187	chr11:5762047-5762197	Non-DAR	M09012_2.00	rs26931543	Zfp932	0.730357	1.28941
chr11:6291787-6291798	chr11:6291785-6291935	Non-DAR	M03010_2.00/M01482_2.00/M01483_2.00/M00157_2.00	rs29438896	Elk3/Gabpa/Elk1	-0.68785	-0.690617
chr11:20896480-20896489	chr11:20896380-20896530	Non-DAR	M09187_2.00	rs26848053	Lhx6	1.611	1.44493
chr11:55033382-55033390	chr11:55033373-55033523	Non-DAR	M00149_2.00	rs29394196	Zfp128	0.0266639	1.63218
chr11:55087267-55087278	chr11:55087163-55087313	HFD	M08815_2.00	rs51093240	Hlf	1.12342	0.919491
chr11:55087268-55087280	chr11:55087163-55087313	HFD	M08836_2.00	rs51093240	Cebpe	1.12342	1.13997
chr11:55087266-55087277	chr11:55087163-55087313	HFD	M08841_2.00/M08830_2.00	rs51093240	Cebpb/Cebpa	1.12342	0.615644
chr11:55087267-55087277	chr11:55087163-55087313	HFD	M09498_2.00	rs51093240	Cebpb	1.12342	1.45226
chr11:57962684-57962699	chr11:57962678-57962828	Non-DAR	M09071_2.00/M09073_2.00	rs29469739	Ehf/Etv4	-0.567911	-0.90762
chr11:58009965-58009976	chr11:58009846-58009996	Non-DAR	M09258_2.00	rs220013708	Mbd2	-0.249456	-0.482194
chr11:58302459-58302473	chr11:58302438-58302588	Non-DAR	M03009_2.00	rs51133309	Spic	1.51647	1.59216
chr11:58302468-58302480	chr11:58302438-58302588	Non-DAR	M03061_2.00/M03055_2.00	rs51133309	Foxk1/Foxj3	1.87999	1.24503
chr11:58302460-58302475	chr11:58302438-58302588	Non-DAR	M03541_2.00	rs51133309	Sox11	1.66848	1.63915
chr11:58302459-58302477	chr11:58302438-58302588	Non-DAR	M09068_2.00/M09065_2.00/M09538_2.00/M08027_2.00	rs51133309	Spib/Spi1	1.67259	1.6043
chr11:58302535-58302550	chr11:58302438-58302588	Non-DAR	M09319_2.00/M09309_2.00/M09616_2.00/M09321_2.00	rs51194247	Esrra/Esr1/Nr5a2/Esrrg	-0.0734386	-0.406608
chr11:59191914-59191926	chr11:59191761-59192009	Non-DAR	M02864_2.00	rs29426024	Creb3l2	-0.631496	-1.63915
chr11:59191914-59191929	chr11:59191761-59192009	Non-DAR	M02937_2.00	rs29426024	Klf12	-0.631496	-0.800976
chr11:59202206-59202221	chr11:59202180-59202330	Non-DAR	M03462_2.00	rs256743977	Rfx2	-1.56724	-1.58246
chr11:59202482-59202494	chr11:59202414-59202564	Common	M02862_2.00	rs215737130	Jdp2	-1.27177	-1.41294
chr11:59202483-59202494	chr11:59202414-59202564	Common	M08827_2.00	rs215737130	Atf2	-1.27177	-0.619295
chr11:61579616-61579630	chr11:61579546-61579793	Non-DAR	M09037_2.00	rs238859590	E2f4	0.240685	1.05508
chr11:61579609-61579622	chr11:61579546-61579793	Non-DAR	M09040_2.00	rs238859590	E2f7	0.240685	0.50408
chr11:61579618-61579631	chr11:61579546-61579793	Non-DAR	M09040_2.00	rs238859590	E2f7	0.0777325	0.50408
chr11:62331293-62331311	chr11:62331240-62331390	Non-DAR	M03440_2.00/M03439_2.00	rs26954002	Trp53	1.20744	1.52991
chr11:62820179-62820190	chr11:62820139-62820289	Non-DAR	M00832_2.00	rs49831756	Tbx1	1.11343	1.63576
chr11:76243708-76243719	chr11:76243655-76243805	Non-DAR	M08749_2.00	rs28199828	Srebf1	-0.0326248	-1.03133
chr11:82871279-82871294	chr11:82871272-82871422	Non-DAR	M02931_2.00/M00778_2.00	rs52498076	Egr3/Egr2	-0.06787	-0.512314
chr11:83440437-83440451	chr11:83440428-83440578	Non-DAR	M09079_2.00	rs29461063	Elf1	-0.155095	-1.6246
chr11:83541124-83541144	chr11:83541094-83541244	Non-DAR	M09245_2.00/M09242_2.00/M08995_2.00	rs3141789	Irf2/Irf1/Prdm1	-0.221187	-0.615411
chr11:83583578-83583592	chr11:83583374-83583641	Chow	M02865_2.00	rs50877482	Atf4	1.75622	0.755755
chr11:83583541-83583557	chr11:83583374-83583641	Chow	M03426_2.00	rs47345471	Hnf4a	1.78897	1.63345
chr11:85353016-85353026	chr11:85352965-85353115	Non-DAR	M09196_2.00	rs26950617	Hoxa1	-1.01297	-1.63915
chr11:86578950-86578963	chr11:86578874-86579024	Non-DAR	M09040_2.00	rs27026943	E2f7	0.503011	0.743247
chr11:87748919-87748931	chr11:87748812-87748962	Non-DAR	M03422_2.00	11:87748930_C/T	Rxra	-0.0257575	-1.57413
chr11:88159070-88159081	chr11:88158974-88159124	Non-DAR	M09213_2.00/M09175_2.00	11:88159072_T/C	Pbx1/Pknox1	0.97955	0.478239
chr11:88166172-88166183	chr11:88166082-88166232	Common	M09113_2.00	11:88166181_T/C	Foxk1	1.67542	0.439461
chr11:88173134-88173145	chr11:88173074-88173224	Non-DAR	M00116_2.00	11:88173141_C/T	Arid5a	0.687953	1.63547
chr11:93968522-93968538	chr11:93968370-93968618	Common	M08173_2.00/M09418_2.00	rs235987391	Stat6	-1.02853	-0.413427
chr11:93968550-93968561	chr11:93968370-93968618	Common	M08973_2.00	rs46990514	Snai2	-1.0981	-1.62442
chr11:93968551-93968559	chr11:93968370-93968618	Common	M09002_2.00	rs46990514	Snai1	-1.0981	-1.63915
chr11:93968525-93968537	chr11:93968370-93968618	Common	M09643_2.00	rs28260249	Stat6	-1.02853	-1.60678
chr11:93968525-93968535	chr11:93968370-93968618	Common	M09644_2.00	rs235987391	Stat6	-1.02853	-0.830789
chr11:96935127-96935142	chr11:96935106-96935256	Non-DAR	M03056_2.00/M09101_2.00	rs51369031	Foxj3/Foxp2	0.934997	0.716
chr11:99024328-99024341	chr11:99024320-99024470	Non-DAR	M03273_2.00/M03278_2.00	rs27102196	Alx1/Alx4	-0.576692	-0.889922
chr11:99024329-99024341	chr11:99024320-99024470	Non-DAR	M09201_2.00	rs27102196	Alx1	-0.324872	-0.903255
chr11:101627552-101627562	chr11:101627400-101627784	Common	M08997_2.00	rs46560758	Prdm16	-0.997546	-0.852978
chr11:101627551-101627564	chr11:101627400-101627784	Common	M09045_2.00	rs46560758	Ebf1	-0.997546	-1.45871
chr11:101627547-101627569	chr11:101627400-101627784	Common	M10469_2.00	rs46560758	Ebf1	-0.997546	-0.482194
chr11:101641979-101641999	chr11:101641889-101642176	Common	M08968_2.00	rs223372231	Wt1	3.51713	1.28029
chr11:101645567-101645586	chr11:101645531-101645681	Common	M09423_2.00	rs49739342	Stat2	-2.42616	-1.25759
chr11:101687455-101687475	chr11:101687422-101687572	Non-DAR	M08968_2.00	rs46119544	Wt1	0.0882494	0.498655
chr11:102309221-102309236	chr11:102309101-102309251	Non-DAR	M09071_2.00/M09073_2.00	rs29450637	Ehf/Etv4	-0.241188	-1.29917
chr11:106675348-106675370	chr11:106675267-106675417	Non-DAR	M09010_2.00/M09441_2.00	rs27056301	Zfp143/Thap11	-0.160945	-0.93892
chr11:106675355-106675374	chr11:106675267-106675417	Non-DAR	M09423_2.00	rs27056301	Stat2	-0.160945	-1.52265
chr11:110268380-110268394	chr11:110268376-110268526	Non-DAR	M03009_2.00	rs52009755	Spic	0.921432	1.55448
chr11:110268380-110268398	chr11:110268376-110268526	Non-DAR	M09068_2.00/M09065_2.00/M09538_2.00/M08027_2.00	rs52009755	Spib/Spi1	0.921432	1.6056
chr11:110268381-110268401	chr11:110268376-110268526	Non-DAR	M09245_2.00/M09242_2.00/M08995_2.00	rs52009755	Irf2/Irf1/Prdm1	0.921432	1.35281
chr11:110268381-110268401	chr11:110268376-110268526	Non-DAR	M09246_2.00/M09243_2.00	rs52009755	Irf8/Irf4	0.921432	1.49964
chr11:110268379-110268398	chr11:110268376-110268526	Non-DAR	M09423_2.00	rs52009755	Stat2	0.921432	1.54736
chr11:110268694-110268712	chr11:110268571-110268721	Non-DAR	M02933_2.00/M02934_2.00/M00141_2.00	rs225410608	Hic1	0.302456	1.44874
chr11:110268682-110268697	chr11:110268571-110268721	Non-DAR	M08996_2.00/M08994_2.00	rs257279831	Egr1/Egr2	0.302456	0.653427
chr11:114968880-114968900	chr11:114968810-114969058	Non-DAR	M09246_2.00/M09243_2.00	rs228436541	Irf8/Irf4	-0.372017	-0.786915
chr11:114969027-114969046	chr11:114968810-114969058	Non-DAR	M09338_2.00	rs261283012	Trp63	-0.254317	-0.472457
chr11:114969026-114969046	chr11:114968810-114969058	Non-DAR	M09340_2.00	rs261283012	Trp53	-0.254317	-0.674457
chr11:115192352-115192362	chr11:115192168-115192533	HFD	M00158_2.00/M01484_2.00	rs29416746	Ehf	-0.629092	-0.95969
chr11:115192347-115192365	chr11:115192168-115192533	HFD	M09068_2.00/M09065_2.00/M09538_2.00/M08027_2.00	rs29416746	Spib/Spi1	-0.629092	-1.6043
chr11:115192349-115192364	chr11:115192168-115192533	HFD	M09071_2.00/M09073_2.00	rs29416746	Ehf/Etv4	-0.629092	-1.20019
chr11:115903613-115903628	chr11:115903549-115903797	Common	M09232_2.00/M09593_2.00	rs29444270	Hsf1	1.92225	0.972646
chr11:116004955-116004966	chr11:116004955-116005242	Non-DAR	M01732_2.00	rs27001398	Usf1	-0.112343	-1.19136
chr11:116004955-116004965	chr11:116004955-116005242	Non-DAR	M01751_2.00/M08761_2.00/M01728_2.00	rs27001398	Arntl/Bhlhe40/Tfeb	-0.112343	-1.11601
chr11:116004955-116004966	chr11:116004955-116005242	Non-DAR	M01752_2.00/M05833_2.00/M09479_2.00/M01741_2.00/M01715_2.00	rs27001398	Usf2/Tfe3/Mitf	-0.112343	-0.818525
chr11:116004957-116004966	chr11:116004955-116005242	Non-DAR	M01812_2.00	rs27001398	Creb3l2	-0.112343	-1.60989
chr11:116004956-116004966	chr11:116004955-116005242	Non-DAR	M02816_2.00/M02815_2.00	rs27001398	Srebf1/Mlx	-0.112343	-1.3124
chr11:116004956-116004966	chr11:116004955-116005242	Non-DAR	M02817_2.00/M02818_2.00/M02655_2.00/M00119_2.00	rs27001398	Bhlhe40/Arnt	-0.112343	-1.45098
chr11:116004955-116004967	chr11:116004955-116005242	Non-DAR	M02864_2.00	rs27001398	Creb3l2	-0.112343	-1.63915
chr11:116004957-116004967	chr11:116004955-116005242	Non-DAR	M08753_2.00/M08743_2.00/M09478_2.00/M09473_2.00/M00752_2.00	rs27001398	Tfeb/Tfe3/Arntl/Clock/Mlx	-0.112343	-1.20399
chr11:116004955-116004965	chr11:116004955-116005242	Non-DAR	M08765_2.00	rs27001398	Mitf	-0.112343	-0.404523
chr11:116004956-116004966	chr11:116004955-116005242	Non-DAR	M09468_2.00/M08776_2.00	rs27001398	Npas2/Arntl	-0.112343	-0.608879
chr11:116004955-116004965	chr11:116004955-116005242	Non-DAR	M09476_2.00/M09467_2.00/M08768_2.00	rs27001398	Mycn/Myc	-0.112343	-1.03834
chr11:116138891-116138903	chr11:116138768-116139054	Non-DAR	M09038_2.00/M09043_2.00	rs583173259	E2f3/E2f6	0.147792	0.837813
chr11:116138896-116138908	chr11:116138768-116139054	Non-DAR	M09038_2.00/M09043_2.00	rs583173259	E2f3/E2f6	0.127296	0.837813
chr11:116306803-116306821	chr11:116306681-116306831	Non-DAR	M09068_2.00/M09065_2.00/M09538_2.00/M08027_2.00	rs48926092	Spib/Spi1	0.09078	0.509637
chr11:116306805-116306820	chr11:116306681-116306831	Non-DAR	M09080_2.00	rs48926092	Elf2	0.09078	0.56421
chr11:118423757-118423766	chr11:118423744-118424011	Non-DAR	M09317_2.00	rs46234797	Nr4a1	0.489721	0.416535
chr11:121388409-121388434	chr11:121388279-121388526	Non-DAR	M03419_2.00/M03416_2.00/M03424_2.00/M03432_2.00	rs27026846	Nr2f6/Rarg/Rarb/Rara	0.0603165	1.52815
chr12:15817000-15817020	chr12:15816775-15817159	HFD	M08966_2.00/M08022_2.00	rs29193685	Ctcf	0.220169	0.432576
chr12:16533512-16533527	chr12:16533432-16533582	Non-DAR	M09319_2.00/M09309_2.00/M09616_2.00/M09321_2.00	rs29212692	Esrra/Esr1/Nr5a2/Esrrg	0.337756	0.913981
chr12:16591579-16591592	chr12:16591519-16591669	Non-DAR	M00126_2.00	rs29189990	Mafb	1.03667	1.10538
chr12:16591578-16591590	chr12:16591519-16591669	Non-DAR	M00195_2.00/M09497_2.00	rs29189990	Cic/Mafa	1.03667	1.48977
chr12:16591575-16591593	chr12:16591519-16591669	Non-DAR	M08835_2.00/M08847_2.00	rs29189990	Mafg/Mafb	1.03667	1.27475
chr12:16620395-16620407	chr12:16620310-16620460	Non-DAR	M09372_2.00/M09373_2.00/M08163_2.00	rs48178459	Runx1/Runx2	0.17104	0.767643
chr12:16620395-16620407	chr12:16620310-16620460	Non-DAR	M09633_2.00/M09374_2.00	rs48178459	Runx1/Runx3	0.17104	0.792477
chr12:17305518-17305532	chr12:17305509-17305776	Non-DAR	M09308_2.00	rs51743417	Hnf4a	0.539126	0.951001
chr12:21316335-21316345	chr12:21316312-21316462	Non-DAR	M00765_2.00/M00133_2.00	rs49184984	Sp1/Sp4	-0.953228	-0.87046
chr12:21316335-21316350	chr12:21316312-21316462	Non-DAR	M02931_2.00/M00778_2.00	rs49050825	Egr3/Egr2	-0.698868	-0.737457
chr12:21316334-21316347	chr12:21316312-21316462	Non-DAR	M05860_2.00/M09515_2.00	rs49050825	Egr1/Egr2	-0.953228	-1.287
chr12:21316329-21316353	chr12:21316312-21316462	Non-DAR	M08963_2.00/M08987_2.00	rs49184984	Sp1/Klf15	-0.989224	-0.417518
chr12:21316332-21316348	chr12:21316312-21316462	Non-DAR	M08965_2.00/M08021_2.00	rs49050825	Klf5/Klf4	-0.953228	-0.80658
chr12:21316333-21316348	chr12:21316312-21316462	Non-DAR	M08996_2.00/M08994_2.00	rs49050825	Egr1/Egr2	-0.953228	-1.34078
chr12:21316331-21316345	chr12:21316312-21316462	Non-DAR	M09037_2.00	rs49050825	E2f4	-0.955347	-1.37077
chr12:21316332-21316344	chr12:21316312-21316462	Non-DAR	M09041_2.00	rs49050825	E2f1	-0.955347	-1.22281
chr12:21336075-21336091	chr12:21335973-21336123	Non-DAR	M03426_2.00	rs48172239	Hnf4a	-0.10776	-1.62062
chr12:21336077-21336088	chr12:21335973-21336123	Non-DAR	M08039_2.00	rs48852727	Rela	-0.10776	-1.0445
chr12:21336077-21336092	chr12:21335973-21336123	Non-DAR	M09353_2.00	rs48852727	Rel	-0.10776	-0.532469
chr12:21336077-21336088	chr12:21335973-21336123	Non-DAR	M09356_2.00	rs48852727	Nfkb2	-0.10776	-1.14593
chr12:21336077-21336088	chr12:21335973-21336123	Non-DAR	M09358_2.00/M09355_2.00	rs48852727	Nfkb1/Rela	-0.10776	-1.29175
chr12:24498734-24498744	chr12:24498683-24498833	Non-DAR	M08997_2.00	rs51833491	Prdm16	-0.701585	-1.55261
chr12:28750517-28750527	chr12:28750403-28750553	Non-DAR	M00158_2.00/M01484_2.00	rs49597597	Ehf	1.45211	0.84343
chr12:28750516-28750527	chr12:28750403-28750553	Non-DAR	M03010_2.00/M01482_2.00/M01483_2.00/M00157_2.00	rs49597597	Elk3/Gabpa/Elk1	1.4637	0.690617
chr12:28750514-28750529	chr12:28750403-28750553	Non-DAR	M09069_2.00/M08113_2.00/M09070_2.00/M01481_2.00	rs49597597	Gabpa/Elk1/Elk3	1.4637	1.15117
chr12:28751720-28751731	chr12:28751688-28751838	Non-DAR	M08062_2.00	rs3725381	Tcf12	0.272123	1.63915
chr12:28751720-28751734	chr12:28751688-28751838	Non-DAR	M08748_2.00	rs3725381	Ascl1	0.232506	1.63915
chr12:28751693-28751712	chr12:28751688-28751838	Non-DAR	M08967_2.00	rs3724932	Zbtb17	0.76924	0.875287
chr12:28751693-28751707	chr12:28751688-28751838	Non-DAR	M09037_2.00	rs3724932	E2f4	0.76924	1.37077
chr12:28751694-28751706	chr12:28751688-28751838	Non-DAR	M09041_2.00	rs3724932	E2f1	0.76924	1.22281
chr12:28751720-28751731	chr12:28751688-28751838	Non-DAR	M09407_2.00	rs3725381	Tcf7l1	0.272123	1.5147
chr12:28751722-28751732	chr12:28751688-28751838	Non-DAR	M09466_2.00	rs3725381	Tcf3	0.232506	1.61557
chr12:29907176-29907191	chr12:29907176-29907326	Non-DAR	M08158_2.00/M09615_2.00/M09320_2.00	rs29161233	Nr5a2	-0.554468	-1.38538
chr12:29907177-29907192	chr12:29907176-29907326	Non-DAR	M09319_2.00/M09309_2.00/M09616_2.00/M09321_2.00	rs29161233	Esrra/Esr1/Nr5a2/Esrrg	-0.554468	-0.456647
chr12:32061420-32061443	chr12:32061194-32061461	Non-DAR	M09012_2.00	rs29219218	Zfp932	0.107079	1.35541
chr12:32856994-32857009	chr12:32856962-32857209	Non-DAR	M09319_2.00/M09309_2.00/M09616_2.00/M09321_2.00	rs29207664	Esrra/Esr1/Nr5a2/Esrrg	-0.02393	-1.16727
chr12:35833499-35833509	chr12:35833436-35833586	Non-DAR	M09498_2.00	rs49274380	Cebpb	0.551594	1.59807
chr12:51377437-51377448	chr12:51377356-51377603	Non-DAR	M08039_2.00	rs29140825	Rela	0.638992	1.48868
chr12:51377468-51377483	chr12:51377356-51377603	Non-DAR	M08999_2.00/M08025_2.00	rs243014375	Zfp281	0.00038605	0.662662
chr12:51377486-51377497	chr12:51377356-51377603	Non-DAR	M09258_2.00	rs585275512	Mbd2	-0.0755274	-1.63915
chr12:51377437-51377448	chr12:51377356-51377603	Non-DAR	M09358_2.00/M09355_2.00	rs29140825	Nfkb1/Rela	0.638992	1.32398
chr12:51377405-51377419	chr12:51377356-51377603	Non-DAR	M09449_2.00/M09445_2.00/M09019_2.00	rs29125044	Nfyc/Nfyb/Nfya	0.506409	1.56988
chr12:52396443-52396456	chr12:52396384-52396534	Non-DAR	M05860_2.00/M09515_2.00	rs29197033	Egr1/Egr2	0.62602	1.17227
chr12:52396442-52396457	chr12:52396384-52396534	Non-DAR	M08996_2.00/M08994_2.00	rs29197033	Egr1/Egr2	0.62602	1.24336
chr12:52603581-52603593	chr12:52603468-52603618	Non-DAR	M09372_2.00/M09373_2.00/M08163_2.00	rs212460321	Runx1/Runx2	-0.412875	-0.601081
chr12:52603581-52603593	chr12:52603468-52603618	Non-DAR	M09633_2.00/M09374_2.00	rs212460321	Runx1/Runx3	-0.412875	-1.06147
chr12:64965649-64965667	chr12:64965581-64965731	Non-DAR	M08823_2.00/M08843_2.00/M08077_2.00/M08832_2.00/M08816_2.00	rs29132782	Bach1/Nfe2/Nfe2l2/Bach2	1.16899	1.36304
chr12:69448094-69448101	chr12:69448037-69448187	Non-DAR	M09259_2.00	rs49039988	Mecp2	-0.336695	-1.63915
chr12:73813737-73813770	chr12:73813674-73813824	Common	M03423_2.00/M03417_2.00/M03418_2.00/M03434_2.00/M03425_2.00/M03433_2.00/M09613_2.00/M09612_2.00/M09334_2.00	rs29213766	Rarb/Rarg/Rara/Pparg/Nr2f1	1.68306	1.61926
chr12:76765529-76765541	chr12:76765426-76765576	Non-DAR	M09240_2.00	rs32455408	Irf9	0.910293	1.63915
chr12:76765523-76765533	chr12:76765426-76765576	Non-DAR	M09244_2.00	rs32455408	Irf7	0.910293	0.82192
chr12:76765521-76765540	chr12:76765426-76765576	Non-DAR	M09423_2.00	rs32455408	Stat2	0.910293	1.54458
chr12:79676068-79676085	chr12:79676027-79676177	HFD	M03436_2.00	rs29490949	Ar	0.933341	1.32456
chr12:79676069-79676084	chr12:79676027-79676177	HFD	M05886_2.00	rs29490949	Nr3c1	0.933341	0.433548
chr12:79676068-79676084	chr12:79676027-79676177	HFD	M09318_2.00/M09614_2.00	rs29490949	Nr3c1	0.933341	0.806571
chr12:79676069-79676085	chr12:79676027-79676177	HFD	M09331_2.00	rs29490949	Ar	0.933341	1.19701
chr12:98920598-98920613	chr12:98920513-98920663	Non-DAR	M02937_2.00	rs47067556	Klf12	0.0428617	0.431064
chr12:102426481-102426491	chr12:102426416-102426566	HFD	M02861_2.00/M01000_2.00	12:102426483_A/G	Jdp2/Jund	-0.312702	-0.422277
chr12:102426510-102426520	chr12:102426416-102426566	HFD	M02861_2.00/M01000_2.00	rs37170407	Jdp2/Jund	-0.306417	-0.422277
chr12:102426435-102426453	chr12:102426416-102426566	HFD	M09617_2.00/M09618_2.00	rs50148890	Rorc/Nr1h4	-0.627672	-1.26431
chr12:104978609-104978628	chr12:104978484-104978750	Non-DAR	M09007_2.00	rs33186789	Prdm9	0.0523612	0.669614
chr12:113151755-113151765	chr12:113151715-113151865	Non-DAR	M00765_2.00/M00133_2.00	12:113151760_A/C	Sp1/Sp4	0.365834	1.59379
chr12:116405384-116405396	chr12:116405255-116405405	Non-DAR	M09038_2.00/M09043_2.00	rs50904175	E2f3/E2f6	-0.0558088	-1.10193
chr13:12369113-12369135	chr13:12369071-12369319	Chow	M08983_2.00	rs46431820	Rest	1.00745	1.52865
chr13:12369122-12369140	chr13:12369071-12369319	Chow	M09617_2.00/M09618_2.00	rs242185021	Rorc/Nr1h4	1.00745	1.08921
chr13:20398563-20398575	chr13:20398454-20398604	Non-DAR	M09633_2.00/M09374_2.00	rs29730880	Runx1/Runx3	-0.706043	-1.23547
chr13:22051047-22051071	chr13:22050981-22051131	Non-DAR	M08963_2.00/M08987_2.00	rs29514573	Sp1/Klf15	-0.311527	-0.419448
chr13:23698430-23698442	chr13:23698345-23698495	Non-DAR	M08818_2.00	rs29511226	Xbp1	0.71974	0.540362
chr13:23701382-23701390	chr13:23701307-23701457	Non-DAR	M09002_2.00	rs29252460	Snai1	-0.289226	-1.63915
chr13:37994277-37994288	chr13:37994076-37994343	Non-DAR	M09258_2.00	rs50506720	Mbd2	-2.03417	-1.63915
chr13:45389538-45389562	chr13:45389527-45389774	Non-DAR	M08963_2.00/M08987_2.00	rs29234935	Sp1/Klf15	0.0557499	0.416738
chr13:52808532-52808553	chr13:52808478-52808726	Non-DAR	M08044_2.00	rs48869462	Tbx2	-0.183668	-1.239
chr13:55182812-55182831	chr13:55182724-55182874	Common	M08756_2.00/M08777_2.00	rs29677988	Usf1/Usf2	-1.66486	-0.884316
chr13:55182813-55182823	chr13:55182724-55182874	Common	M08765_2.00	rs29677988	Mitf	-1.66486	-0.406428
chr13:56600684-56600699	chr13:56600654-56600804	Non-DAR	M03420_2.00/M09323_2.00	rs29957336	Nr2f6/Nr4a2	-0.0831243	-1.39162
chr13:56600719-56600731	chr13:56600654-56600804	Non-DAR	M08169_2.00/M08040_2.00	rs29638823	Sox6/Sox17	-0.286715	-1.63915
chr13:56600684-56600697	chr13:56600654-56600804	Non-DAR	M09304_2.00	rs29957336	Nr2c1	-0.0831243	-1.22335
chr13:56600682-56600695	chr13:56600654-56600804	Non-DAR	M09325_2.00	rs29957336	Nr2f2	-0.0831243	-1.42718
chr13:56600679-56600693	chr13:56600654-56600804	Non-DAR	M09330_2.00/M09475_2.00	rs29957336	Rxrb/Mitf	-0.0831243	-0.624646
chr13:60661014-60661033	chr13:60660924-60661074	HFD	M09316_2.00	rs50219433	Nr1i2	1.24866	0.632421
chr13:60738676-60738700	chr13:60738558-60738708	Non-DAR	M08963_2.00/M08987_2.00	rs48000877	Sp1/Klf15	0.0710065	0.654619
chr13:60738681-60738700	chr13:60738558-60738708	Non-DAR	M08967_2.00	rs48000877	Zbtb17	0.0710065	0.91928
chr13:60738675-60738695	chr13:60738558-60738708	Non-DAR	M08968_2.00	rs48000877	Wt1	0.0323513	0.929571
chr13:60738687-60738702	chr13:60738558-60738708	Non-DAR	M08999_2.00/M08025_2.00	rs48000877	Zfp281	0.0710065	1.13115
chr13:63431156-63431166	chr13:63431096-63431324	Common	M00765_2.00/M00133_2.00	rs50361951	Sp1/Sp4	2.8449	0.958634
chr13:63431154-63431174	chr13:63431096-63431324	Common	M08966_2.00/M08022_2.00	rs50361951	Ctcf	2.84164	0.474149
chr13:63431155-63431170	chr13:63431096-63431324	Common	M08999_2.00/M08025_2.00	rs50361951	Zfp281	2.84164	0.766785
chr13:63431154-63431172	chr13:63431096-63431324	Common	M09015_2.00	rs50361951	Ctcfl	2.84164	0.975353
chr13:64402122-64402147	chr13:64402066-64402216	Non-DAR	M03419_2.00/M03416_2.00/M03424_2.00/M03432_2.00	rs48183730	Nr2f6/Rarg/Rarb/Rara	0.385864	1.38971
chr13:64402096-64402129	chr13:64402066-64402216	Non-DAR	M03423_2.00/M03417_2.00/M03418_2.00/M03434_2.00/M03425_2.00/M03433_2.00/M09613_2.00/M09612_2.00/M09334_2.00	rs48183730	Rarb/Rarg/Rara/Pparg/Nr2f1	0.26761	1.57266
chr13:67003367-67003378	chr13:67003212-67003439	Non-DAR	M08039_2.00	rs51481197	Rela	0.466146	1.25324
chr13:67081568-67081584	chr13:67081488-67081638	Non-DAR	M02667_2.00/M08980_2.00	rs29239156	Mecom	0.674533	1.53998
chr13:67194471-67194486	chr13:67194412-67194562	Non-DAR	M09005_2.00	rs29221217	Zbtb33	0.496395	1.1568
chr13:67375784-67375798	chr13:67375695-67375845	Common	M08097_2.00/M08972_2.00	rs51320970	Bcl6	-1.35409	-1.47512
chr13:67399790-67399804	chr13:67399741-67399891	Common	M08097_2.00/M08972_2.00	rs252284335	Bcl6	-1.48544	-1.4376
chr13:67399789-67399798	chr13:67399741-67399891	Common	M09077_2.00	rs252284335	Etv6	-1.48544	-1.11879
chr13:67399788-67399802	chr13:67399741-67399891	Common	M09646_2.00/M09645_2.00	rs212752858	Stat4/Stat3	-1.48544	-0.586403
chr13:67500543-67500565	chr13:67500486-67500636	Non-DAR	M10469_2.00	rs29615973	Ebf1	-0.188657	-0.488434
chr13:67553200-67553210	chr13:67553080-67553230	Non-DAR	M00821_2.00	rs46033904	Ar	0.577652	1.63573
chr13:67755137-67755149	chr13:67755115-67755265	Non-DAR	M09579_2.00	rs49913104	Six1	0.126172	0.727623
chr13:68582081-68582091	chr13:68582080-68582230	Non-DAR	M09039_2.00	rs46943344	E2f2	-0.322326	-1.06165
chr13:89889153-89889168	chr13:89889107-89889393	HFD	M09353_2.00	rs50211782	Rel	-0.310048	-1.0254
chr13:93771646-93771660	chr13:93771563-93771713	Non-DAR	M08100_2.00	rs29967234	Zfx	-1.38854	-1.30005
chr13:97443951-97443973	chr13:97443878-97444028	Non-DAR	M09010_2.00/M09441_2.00	rs29568435	Zfp143/Thap11	0.91005	1.35479
chr13:97548629-97548645	chr13:97548598-97548826	Non-DAR	M02932_2.00/M01862_2.00	rs48850619	Egr1/Sp4	0.128272	0.5113
chr13:102658654-102658665	chr13:102658583-102658733	Non-DAR	M08815_2.00	rs29634980	Hlf	-0.567763	-1.49375
chr13:102658654-102658666	chr13:102658583-102658733	Non-DAR	M08842_2.00/M08844_2.00	rs29634980	Nfil3/Dbp	-0.567763	-1.23518
chr13:107022382-107022406	chr13:107022335-107022602	Non-DAR	M08963_2.00/M08987_2.00	rs248065528	Sp1/Klf15	0.552802	0.574228
chr13:107022385-107022404	chr13:107022335-107022602	Non-DAR	M08967_2.00	rs248065528	Zbtb17	0.552802	1.01635
chr13:107022386-107022401	chr13:107022335-107022602	Non-DAR	M08999_2.00/M08025_2.00	rs248065528	Zfp281	0.552802	1.45902
chr13:108214373-108214397	chr13:108214203-108214489	Non-DAR	M08963_2.00/M08987_2.00	rs251423132	Sp1/Klf15	0.975206	0.453834
chr13:108214372-108214391	chr13:108214203-108214489	Non-DAR	M08967_2.00	rs251423132	Zbtb17	0.975206	0.754126
chr13:108214375-108214395	chr13:108214203-108214489	Non-DAR	M08968_2.00	rs251423132	Wt1	0.975206	0.445106
chr13:108214375-108214390	chr13:108214203-108214489	Non-DAR	M08999_2.00/M08025_2.00	rs251423132	Zfp281	0.975206	0.755148
chr13:108316188-108316206	chr13:108316137-108316365	Non-DAR	M09015_2.00	rs29549731	Ctcfl	2.29435	1.57495
chr13:119409268-119409278	chr13:119409196-119409346	Non-DAR	M09498_2.00	rs30092337	Cebpb	-0.053109	-1.42033
chr13:119690291-119690305	chr13:119690092-119690379	Non-DAR	M09037_2.00	rs29910566	E2f4	-0.0390231	-1.07804
chr13:119690290-119690303	chr13:119690092-119690379	Non-DAR	M09040_2.00	rs29910566	E2f7	-0.0390231	-0.713652
chr13:119690292-119690304	chr13:119690092-119690379	Non-DAR	M09041_2.00	rs29910566	E2f1	-0.0390231	-1.39338
chr13:119727301-119727316	chr13:119727253-119727403	Non-DAR	M09191_2.00	rs51105269	Hnf1a	0.743986	0.96384
chr13:119727307-119727322	chr13:119727253-119727403	Non-DAR	M09262_2.00	rs51105269	Mybl1	0.743986	1.51043
chr14:9464977-9464992	chr14:9464942-9465188	Non-DAR	M05886_2.00	rs228329175	Nr3c1	0.827486	0.433548
chr14:9464976-9464992	chr14:9464942-9465188	Non-DAR	M09331_2.00	rs228329175	Ar	0.827486	1.19701
chr14:14345697-14345712	chr14:14345643-14345793	Non-DAR	M02931_2.00/M00778_2.00	rs219007465	Egr3/Egr2	-0.722302	-1.1894
chr14:14345696-14345712	chr14:14345643-14345793	Non-DAR	M02932_2.00/M01862_2.00	rs219007465	Egr1/Sp4	-0.722302	-1.63863
chr14:14345696-14345709	chr14:14345643-14345793	Non-DAR	M05860_2.00/M09515_2.00	rs219007465	Egr1/Egr2	-0.879088	-1.17227
chr14:14345747-14345761	chr14:14345643-14345793	Non-DAR	M08100_2.00	rs263114581	Zfx	-0.62246	-1.5801
chr14:14345695-14345710	chr14:14345643-14345793	Non-DAR	M08996_2.00/M08994_2.00	rs219007465	Egr1/Egr2	-0.879088	-1.24336
chr14:14345715-14345727	chr14:14345643-14345793	Non-DAR	M09240_2.00	rs235913639	Irf9	-0.498133	-1.63915
chr14:14345721-14345731	chr14:14345643-14345793	Non-DAR	M09244_2.00	rs235913639	Irf7	-0.498133	-1.06114
chr14:14345715-14345735	chr14:14345643-14345793	Non-DAR	M09245_2.00/M09242_2.00/M08995_2.00	rs235913639	Irf2/Irf1/Prdm1	-0.498133	-1.35281
chr14:14345713-14345732	chr14:14345643-14345793	Non-DAR	M09423_2.00	rs235913639	Stat2	-0.498133	-1.52265
chr14:16243366-16243380	chr14:16243284-16243434	Non-DAR	M03270_2.00/M03280_2.00/M03262_2.00/M03261_2.00/M00500_2.00/M00407_2.00	rs30128465	Pknox2/Meis3/Meis2/Tgif1/Meis1	-0.0186908	-1.00042
chr14:17748020-17748045	chr14:17748001-17748151	Non-DAR	M03419_2.00/M03416_2.00/M03424_2.00/M03432_2.00	rs31394119	Nr2f6/Rarg/Rarb/Rara	0.805052	1.33401
chr14:21751473-21751487	chr14:21751361-21751511	Non-DAR	M03009_2.00	rs31532336	Spic	-0.31953	-0.773366
chr14:21751473-21751491	chr14:21751361-21751511	Non-DAR	M09068_2.00/M09065_2.00/M09538_2.00/M08027_2.00	rs31532336	Spib/Spi1	-0.31953	-0.405798
chr14:22216165-22216176	chr14:22216033-22216183	HFD	M09021_2.00	rs30738568	Rbpj	1.78533	0.516844
chr14:27114828-27114839	chr14:27114723-27114873	Non-DAR	M09258_2.00	rs30794854	Mbd2	-0.627459	-1.63915
chr14:32159852-32159864	chr14:32159842-32159992	Non-DAR	M09352_2.00	rs31066797	Relb	1.02549	0.703876
chr14:34583085-34583095	chr14:34582870-34583135	Common	M00139_2.00	rs255625764	Zfp281	1.90516	1.22262
chr14:34583083-34583098	chr14:34582870-34583135	Common	M08996_2.00/M08994_2.00	rs255625764	Egr1/Egr2	1.90516	1.41331
chr14:34583082-34583097	chr14:34582870-34583135	Common	M08999_2.00/M08025_2.00	rs255625764	Zfp281	1.90516	1.45902
chr14:47568438-47568449	chr14:47568394-47568544	Non-DAR	M08122_2.00/M09110_2.00	rs30904722	Foxo1/Foxo3	0.510162	0.71759
chr14:47568439-47568450	chr14:47568394-47568544	Non-DAR	M09113_2.00	rs30904722	Foxk1	0.510162	0.439461
chr14:48189538-48189550	chr14:48189444-48189594	Non-DAR	M09598_2.00	rs31231840	Srf	-0.939674	-0.628871
chr14:50824312-50824324	chr14:50824227-50824377	HFD	M09240_2.00	rs48153708	Irf9	-0.517241	-1.63915
chr14:50824306-50824326	chr14:50824227-50824377	HFD	M09246_2.00/M09243_2.00	rs48153708	Irf8/Irf4	-0.48862	-0.964682
chr14:50824310-50824329	chr14:50824227-50824377	HFD	M09423_2.00	rs48153708	Stat2	-0.517241	-1.58958
chr14:50904048-50904067	chr14:50904016-50904166	Common	M08967_2.00	rs46760519	Zbtb17	-1.71703	-1.20805
chr14:50904045-50904065	chr14:50904016-50904166	Common	M08968_2.00	rs46760519	Wt1	-1.56386	-1.04935
chr14:50904050-50904065	chr14:50904016-50904166	Common	M08996_2.00/M08994_2.00	rs46760519	Egr1/Egr2	-1.71703	-0.456545
chr14:50904051-50904066	chr14:50904016-50904166	Common	M08999_2.00/M08025_2.00	rs46760519	Zfp281	-1.71703	-1.63182
chr14:51065253-51065268	chr14:51065119-51065269	Non-DAR	M03056_2.00/M09101_2.00	rs51535034	Foxj3/Foxp2	0.423872	0.682909
chr14:52305169-52305183	chr14:52305066-52305216	Non-DAR	M09079_2.00	rs30673421	Elf1	0.367053	0.93499
chr14:54253966-54253976	chr14:54253950-54254100	Non-DAR	M01822_2.00/M08831_2.00	rs45887997	Jund/Nfe2l1	-0.697029	-0.719755
chr14:54360813-54360830	chr14:54360723-54360873	Non-DAR	M09450_2.00	rs50569166	Nrf1	0.391575	0.417365
chr14:54426899-54426914	chr14:54426773-54426923	Non-DAR	M02937_2.00	rs30391467	Klf12	-0.242335	-0.800976
chr14:64652371-64652385	chr14:64652351-64652501	Non-DAR	M03270_2.00/M03280_2.00/M03262_2.00/M03261_2.00/M00500_2.00/M00407_2.00	rs30551331	Pknox2/Meis3/Meis2/Tgif1/Meis1	0.309159	0.870023
chr14:64652371-64652383	chr14:64652351-64652501	Non-DAR	M09576_2.00/M09204_2.00	rs30551331	Hoxb4	0.309159	0.547023
chr14:67072467-67072483	chr14:67072387-67072537	Non-DAR	M02932_2.00/M01862_2.00	rs49353150	Egr1/Sp4	-0.00265172	-0.988078
chr14:69732629-69732639	chr14:69732591-69732836	Non-DAR	M00158_2.00/M01484_2.00	rs31434804	Ehf	0.0558431	1.39639
chr14:69732629-69732639	chr14:69732591-69732836	Non-DAR	M01479_2.00/M01487_2.00/M01485_2.00	rs31434804	Etv1/Etv4/Etv5	0.0558431	1.47765
chr14:69732627-69732641	chr14:69732591-69732836	Non-DAR	M09079_2.00	rs31434804	Elf1	0.0558431	1.60686
chr14:70066155-70066167	chr14:70065965-70066229	Non-DAR	M09099_2.00	rs47932567	Foxm1	0.675343	0.971267
chr14:70066158-70066169	chr14:70065965-70066229	Non-DAR	M09113_2.00	rs47932567	Foxk1	0.621283	1.25781
chr14:70074952-70074976	chr14:70074845-70074995	Non-DAR	M08963_2.00/M08987_2.00	rs30872955	Sp1/Klf15	-0.233316	-0.417518
chr14:70074888-70074906	chr14:70074845-70074995	Non-DAR	M09068_2.00/M09065_2.00/M09538_2.00/M08027_2.00	rs30315684	Spib/Spi1	0.160947	0.641638
chr14:70206762-70206782	chr14:70206677-70206827	Chow	M08817_2.00	rs31087023	Mafk	-0.317482	-0.982628
chr14:70351377-70351392	chr14:70351354-70351504	Non-DAR	M09262_2.00	rs253519536	Mybl1	-0.0600933	-1.5784
chr14:70443247-70443258	chr14:70443187-70443337	Non-DAR	M01732_2.00	rs47720377	Usf1	-0.359945	-1.30062
chr14:70443248-70443257	chr14:70443187-70443337	Non-DAR	M01812_2.00	rs47720377	Creb3l2	-0.359945	-0.971552
chr14:70443246-70443258	chr14:70443187-70443337	Non-DAR	M02864_2.00	rs47720377	Creb3l2	-0.359945	-0.938974
chr14:70443246-70443258	chr14:70443187-70443337	Non-DAR	M08778_2.00/M08751_2.00	rs47720377	Max/Myc	-0.359945	-1.416
chr14:70443248-70443258	chr14:70443187-70443337	Non-DAR	M09476_2.00/M09467_2.00/M08768_2.00	rs47720377	Mycn/Myc	-0.359945	-1.39084
chr14:70583861-70583874	chr14:70583824-70583974	HFD	M09653_2.00/M09438_2.00/M09437_2.00/M09652_2.00	rs263461302	Tead2/Tead1/Tead4	1.60221	1.49013
chr14:70599553-70599564	chr14:70599545-70599695	Non-DAR	M09213_2.00/M09175_2.00	rs215580381	Pbx1/Pknox1	0.501027	0.579191
chr14:70659199-70659208	chr14:70659173-70659323	Common	M09429_2.00	rs51222580	Tbx3	-0.939268	-1.4956
chr14:70778229-70778244	chr14:70778180-70778330	Non-DAR	M09071_2.00/M09073_2.00	rs30587292	Ehf/Etv4	0.284259	1.36585
chr14:70778229-70778243	chr14:70778180-70778330	Non-DAR	M09072_2.00/M09075_2.00	rs30587292	Fli1/Elk4	0.284259	1.38411
chr14:70778229-70778244	chr14:70778180-70778330	Non-DAR	M09078_2.00/M09081_2.00	rs30587292	Ets1/Erg	0.284259	1.56568
chr14:73130484-73130501	chr14:73130375-73130525	Common	M09333_2.00	rs50635484	Thra	1.17392	0.557953
chr14:73130485-73130501	chr14:73130375-73130525	Common	M09620_2.00	rs50635484	Nr1h2	1.17393	1.17803
chr14:77036683-77036703	chr14:77036624-77036774	Non-DAR	M08966_2.00/M08022_2.00	rs220447243	Ctcf	-0.195105	-1.12724
chr14:77036685-77036703	chr14:77036624-77036774	Non-DAR	M09015_2.00	rs220447243	Ctcfl	-0.195105	-1.00709
chr14:118089361-118089379	chr14:118089252-118089402	Non-DAR	M03441_2.00	rs46977242	Trp53	0.572514	1.49586
chr14:118089354-118089369	chr14:118089252-118089402	Non-DAR	M09069_2.00/M08113_2.00/M09070_2.00/M01481_2.00	rs48553643	Gabpa/Elk1/Elk3	0.575361	0.484058
chr14:118089354-118089369	chr14:118089252-118089402	Non-DAR	M09071_2.00/M09073_2.00	rs48553643	Ehf/Etv4	0.575361	0.454321
chr14:118089354-118089368	chr14:118089252-118089402	Non-DAR	M09072_2.00/M09075_2.00	rs48553643	Fli1/Elk4	0.575361	0.488564
chr14:118089354-118089369	chr14:118089252-118089402	Non-DAR	M09078_2.00/M09081_2.00	rs48553643	Ets1/Erg	0.575361	0.426032
chr14:118089354-118089368	chr14:118089252-118089402	Non-DAR	M09079_2.00	rs48553643	Elf1	0.575361	0.93499
chr14:118089355-118089370	chr14:118089252-118089402	Non-DAR	M09080_2.00	rs48553643	Elf2	0.609905	0.959583
chr14:118089258-118089273	chr14:118089252-118089402	Non-DAR	M09262_2.00	rs45909001	Mybl1	-0.13107	-1.5784
chr14:118089360-118089380	chr14:118089252-118089402	Non-DAR	M09340_2.00	rs46977242	Trp53	0.572514	1.16663
chr14:118089513-118089522	chr14:118089462-118089612	Non-DAR	M09317_2.00	rs47465506	Nr4a1	0.318783	0.548457
chr14:118937822-118937833	chr14:118937722-118937872	Non-DAR	M09213_2.00/M09175_2.00	rs261707922	Pbx1/Pknox1	1.76741	1.06259
chr14:121797786-121797796	chr14:121797771-121798055	Non-DAR	M09466_2.00	rs214358738	Tcf3	1.73206	1.61557
chr14:122983325-122983337	chr14:122983311-122983461	Non-DAR	M09038_2.00/M09043_2.00	rs245051072	E2f3/E2f6	1.14433	1.27911
chr15:3583520-3583534	chr15:3583372-3583618	Non-DAR	M09037_2.00	rs250576297	E2f4	0.517771	1.22521
chr15:9864914-9864931	chr15:9864900-9865166	Non-DAR	M08766_2.00	rs249921503	Twist1	-0.958333	-1.53036
chr15:9865027-9865045	chr15:9864900-9865166	Non-DAR	M09068_2.00/M09065_2.00/M09538_2.00/M08027_2.00	rs51559751	Spib/Spi1	-0.403511	-0.641638
chr15:9864917-9864929	chr15:9864900-9865166	Non-DAR	M09372_2.00/M09373_2.00/M08163_2.00	rs245315032	Runx1/Runx2	-0.861658	-1.35884
chr15:9864917-9864928	chr15:9864900-9865166	Non-DAR	M09448_2.00	rs249921503	Cbfb	-0.958333	-0.793401
chr15:9864918-9864934	chr15:9864900-9865166	Non-DAR	M09620_2.00	rs245315032	Nr1h2	-0.609166	-0.824339
chr15:9864917-9864929	chr15:9864900-9865166	Non-DAR	M09633_2.00/M09374_2.00	rs249921503	Runx1/Runx3	-0.861658	-1.59682
chr15:10818266-10818279	chr15:10818246-10818513	Non-DAR	M00126_2.00	rs48665625	Mafb	1.32922	1.22853
chr15:10818265-10818277	chr15:10818246-10818513	Non-DAR	M00195_2.00/M09497_2.00	rs48665625	Cic/Mafa	1.32922	1.44238
chr15:31224346-31224362	chr15:31224246-31224396	Non-DAR	M03429_2.00/M09315_2.00	rs47547089	Vdr	-0.280714	-0.700887
chr15:31254216-31254230	chr15:31254203-31254353	Common	M08100_2.00	rs49675551	Zfx	1.44001	1.47844
chr15:31342730-31342741	chr15:31342620-31342770	Non-DAR	M00832_2.00	rs50701252	Tbx1	-1.00343	-1.63576
chr15:31453713-31453730	chr15:31453650-31453800	Non-DAR	M09450_2.00	rs31890620	Nrf1	-0.09446	-1.25184
chr15:31589227-31589242	chr15:31588979-31589303	Common	M09436_2.00	rs31976502	Tead4	-1.62335	-0.843214
chr15:32003284-32003296	chr15:32003181-32003331	Common	M02864_2.00	rs33124108	Creb3l2	2.07467	0.471112
chr15:32274062-32274070	chr15:32274012-32274162	HFD	M09517_2.00	rs33097974	Zfx	1.30277	1.61557
chr15:33083205-33083215	chr15:33083136-33083286	Non-DAR	M08765_2.00	rs8267876	Mitf	0.00896735	0.550969
chr15:34046573-34046588	chr15:34046462-34046690	Non-DAR	M03056_2.00/M09101_2.00	rs47204974	Foxj3/Foxp2	-0.106273	-0.675884
chr15:36283096-36283107	chr15:36283029-36283315	Non-DAR	M09258_2.00	rs262295278	Mbd2	0.487333	1.63915
chr15:36645250-36645269	chr15:36645243-36645393	Non-DAR	M09324_2.00/M09303_2.00	rs45815921	Rorc/Nr2c2	0.0338338	0.563228
chr15:36645247-36645260	chr15:36645243-36645393	Non-DAR	M09325_2.00	rs45815921	Nr2f2	0.0108357	1.43614
chr15:36938776-36938783	chr15:36938765-36938915	Non-DAR	M09259_2.00	rs226971771	Mecp2	0.747515	0.576208
chr15:36938859-36938876	chr15:36938765-36938915	Non-DAR	M09450_2.00	rs231859454	Nrf1	0.909511	1.1802
chr15:38301074-38301093	chr15:38301005-38301155	Non-DAR	M08967_2.00	rs221798769	Zbtb17	0.144652	0.765381
chr15:38301075-38301090	chr15:38301005-38301155	Non-DAR	M08999_2.00/M08025_2.00	rs221798769	Zfp281	0.144652	1.30041
chr15:39112788-39112803	chr15:39112667-39112817	Non-DAR	M02937_2.00	rs224333350	Klf12	1.19772	1.42878
chr15:39112787-39112799	chr15:39112667-39112817	Non-DAR	M08023_2.00/M08976_2.00	rs224333350	Gli3/Gli1	1.11467	1.08128
chr15:39112763-39112778	chr15:39112667-39112817	Non-DAR	M09005_2.00	rs258565055	Zbtb33	1.63246	0.628137
chr15:39112787-39112799	chr15:39112667-39112817	Non-DAR	M09512_2.00/M01023_2.00/M01024_2.00/M01022_2.00	rs224333350	Gli3/Gli1/Gli2	1.11467	1.07938
chr15:39811582-39811600	chr15:39811536-39811764	HFD	M02933_2.00/M02934_2.00/M00141_2.00	rs32417661	Hic1	1.0789	1.48807
chr15:40824450-40824462	chr15:40824409-40824559	Non-DAR	M09579_2.00	rs50475209	Six1	-0.710148	-1.61557
chr15:41832516-41832528	chr15:41832457-41832607	Non-DAR	M08023_2.00/M08976_2.00	rs33216066	Gli3/Gli1	-0.331794	-1.11932
chr15:41832516-41832528	chr15:41832457-41832607	Non-DAR	M09512_2.00/M01023_2.00/M01024_2.00/M01022_2.00	rs33216066	Gli3/Gli1/Gli2	-0.331794	-0.838734
chr15:57820053-57820066	chr15:57819965-57820212	Non-DAR	M08043_2.00/M09419_2.00	rs31781845	Stat3	0.788634	1.07338
chr15:59197937-59197951	chr15:59197803-59197953	Non-DAR	M08100_2.00	rs32299889	Zfx	-0.219172	-0.669197
chr15:73738273-73738291	chr15:73738143-73738293	Non-DAR	M03430_2.00/M00816_2.00/M00817_2.00/M00183_2.00	rs46451157	Esrra/Nr5a2/Esrrg	0.808452	1.12945
chr15:77945977-77945987	chr15:77945852-77946002	Non-DAR	M00765_2.00/M00133_2.00	rs32529125	Sp1/Sp4	0.411421	1.31869
chr15:78786650-78786669	chr15:78786541-78786691	Non-DAR	M09338_2.00	rs31566164	Trp63	0.414235	0.472457
chr15:78786650-78786670	chr15:78786541-78786691	Non-DAR	M09340_2.00	rs31566164	Trp53	0.414235	1.19885
chr15:78842406-78842413	chr15:78842346-78842496	Non-DAR	M09259_2.00	rs219937576	Mecp2	0.777653	1.63915
chr15:79328329-79328339	chr15:79328204-79328354	Non-DAR	M00139_2.00	rs31555197	Zfp281	2.65476	1.1594
chr15:79328328-79328338	chr15:79328204-79328354	Non-DAR	M00765_2.00/M00133_2.00	rs31555197	Sp1/Sp4	2.65476	1.59379
chr15:79328325-79328340	chr15:79328204-79328354	Non-DAR	M02937_2.00	rs31555197	Klf12	2.65476	1.59811
chr15:79328325-79328338	chr15:79328204-79328354	Non-DAR	M05859_2.00/M00134_2.00/M00787_2.00	rs31555197	Sp4/Klf7/Klf12	2.65476	1.59704
chr15:79328325-79328341	chr15:79328204-79328354	Non-DAR	M08965_2.00/M08021_2.00	rs31555197	Klf5/Klf4	2.65476	1.3836
chr15:79328324-79328343	chr15:79328204-79328354	Non-DAR	M08967_2.00	rs31555197	Zbtb17	2.65476	1.49937
chr15:79328326-79328341	chr15:79328204-79328354	Non-DAR	M08996_2.00/M08994_2.00	rs31555197	Egr1/Egr2	2.65476	1.56939
chr15:79328327-79328342	chr15:79328204-79328354	Non-DAR	M08999_2.00/M08025_2.00	rs31555197	Zfp281	2.65476	1.63915
chr15:79328324-79328338	chr15:79328204-79328354	Non-DAR	M09037_2.00	rs31555197	E2f4	2.65476	1.42092
chr15:79328325-79328337	chr15:79328204-79328354	Non-DAR	M09041_2.00	rs31555197	E2f1	2.65476	1.45634
chr15:83149868-83149878	chr15:83149768-83149918	Non-DAR	M01718_2.00	rs48458594	Twist2	1.17049	1.63584
chr15:83149846-83149857	chr15:83149768-83149918	Non-DAR	M08062_2.00	rs254273081	Tcf12	1.38181	1.13178
chr15:85646256-85646268	chr15:85645987-85646331	Non-DAR	M09038_2.00/M09043_2.00	rs49081324	E2f3/E2f6	0.0108991	1.09755
chr15:85646255-85646268	chr15:85645987-85646331	Non-DAR	M09040_2.00	rs49081324	E2f7	0.00912366	0.638965
chr15:85653907-85653918	chr15:85653873-85654023	Non-DAR	M08062_2.00	rs49707609	Tcf12	0.0108318	1.63915
chr15:85653907-85653921	chr15:85653873-85654023	Non-DAR	M08748_2.00	rs49707609	Ascl1	0.027808	1.6229
chr15:85653908-85653918	chr15:85653873-85654023	Non-DAR	M08762_2.00	rs49707609	Tcf12	0.0108318	1.23212
chr15:85653908-85653919	chr15:85653873-85654023	Non-DAR	M09407_2.00	rs49707609	Tcf7l1	0.0108318	1.60686
chr15:85702734-85702744	chr15:85702664-85702814	Non-DAR	M09042_2.00	rs31673610	E2f5	0.699855	1.63915
chr15:85705711-85705720	chr15:85705629-85705973	HFD	M09209_2.00	rs32492172	Isl1	1.23677	0.521725
chr15:85705711-85705721	chr15:85705629-85705973	HFD	M09565_2.00	rs32492172	Nanog	1.2267	1.14394
chr15:85705712-85705720	chr15:85705629-85705973	HFD	M09578_2.00	rs32492172	Isl1	1.2267	0.544535
chr15:85811746-85811761	chr15:85811640-85811790	Non-DAR	M09436_2.00	rs32177641	Tead4	1.38982	1.00071
chr15:85847093-85847108	chr15:85846945-85847192	Common	M08999_2.00/M08025_2.00	rs32533306	Zfp281	1.88118	1.30041
chr15:97780626-97780640	chr15:97780502-97780768	Non-DAR	M08100_2.00	rs255633454	Zfx	0.283603	1.62065
chr15:99725655-99725670	chr15:99725523-99725673	Non-DAR	M08158_2.00/M09615_2.00/M09320_2.00	rs260951525	Nr5a2	0.662365	0.517266
chr15:99725656-99725671	chr15:99725523-99725673	Non-DAR	M09319_2.00/M09309_2.00/M09616_2.00/M09321_2.00	rs260951525	Esrra/Esr1/Nr5a2/Esrrg	0.662365	0.679412
chr15:99725646-99725669	chr15:99725523-99725673	Non-DAR	M09329_2.00/M09305_2.00/M03431_2.00	rs260951525	Rara/Rxrg/Esrra	0.662365	0.740596
chr15:99803629-99803650	chr15:99803573-99803723	Non-DAR	M08044_2.00	rs47542344	Tbx2	0.0400329	1.239
chr15:99803628-99803650	chr15:99803573-99803723	Non-DAR	M09010_2.00/M09441_2.00	rs47542344	Zfp143/Thap11	0.0400329	0.751439
chr15:101087010-101087020	chr15:101087007-101087292	Non-DAR	M00821_2.00	rs32274799	Ar	1.37478	1.43782
chr15:101145637-101145652	chr15:101145583-101145733	Non-DAR	M08986_2.00	15:101145640_T/C	Prdm5	0.151076	1.44288
chr15:101246430-101246440	chr15:101246305-101246591	Non-DAR	M08992_2.00	rs32405982	Zfp57	0.946268	1.14068
chr15:102279149-102279164	chr15:102279117-102279267	Non-DAR	M08986_2.00	rs215685683	Prdm5	-0.672119	-0.491031
chr15:102279736-102279748	chr15:102279640-102279790	Non-DAR	M01719_2.00	rs246007918	Arnt	0.858752	1.63486
chr15:102279738-102279747	chr15:102279640-102279790	Non-DAR	M01722_2.00	rs246007918	Hey2	0.858752	0.683715
chr15:102279737-102279748	chr15:102279640-102279790	Non-DAR	M01732_2.00	rs246007918	Usf1	0.858752	1.27943
chr15:102279738-102279746	chr15:102279640-102279790	Non-DAR	M01743_2.00	rs246007918	Mlxip	0.858752	1.62968
chr15:102279738-102279748	chr15:102279640-102279790	Non-DAR	M01751_2.00/M08761_2.00/M01728_2.00	rs246007918	Arntl/Bhlhe40/Tfeb	0.858752	0.614015
chr15:102279737-102279747	chr15:102279640-102279790	Non-DAR	M02817_2.00/M02818_2.00/M02655_2.00/M00119_2.00	rs246007918	Bhlhe40/Arnt	0.858752	1.04896
chr15:102279738-102279748	chr15:102279640-102279790	Non-DAR	M08753_2.00/M08743_2.00/M09478_2.00/M09473_2.00/M00752_2.00	rs246007918	Tfeb/Tfe3/Arntl/Clock/Mlx	0.858752	1.35977
chr15:102279730-102279749	chr15:102279640-102279790	Non-DAR	M08756_2.00/M08777_2.00	rs246007918	Usf1/Usf2	0.858752	1.56271
chr15:102279736-102279748	chr15:102279640-102279790	Non-DAR	M08778_2.00/M08751_2.00	rs246007918	Max/Myc	0.858752	0.573187
chr16:10418045-10418056	chr16:10417979-10418129	Non-DAR	M08062_2.00	rs4160779	Tcf12	-0.509862	-1.63915
chr16:10418044-10418054	chr16:10417979-10418129	Non-DAR	M09466_2.00	rs4160779	Tcf3	-0.509862	-1.61557
chr16:35110557-35110572	chr16:35110544-35110694	Non-DAR	M05886_2.00	rs4172622	Nr3c1	-0.314582	-1.1185
chr16:35110556-35110572	chr16:35110544-35110694	Non-DAR	M09318_2.00/M09614_2.00	rs4172622	Nr3c1	-0.314582	-1.0312
chr16:35110557-35110573	chr16:35110544-35110694	Non-DAR	M09331_2.00	rs4172622	Ar	-0.314582	-1.19337
chr16:38522778-38522793	chr16:38522675-38522825	Non-DAR	M03420_2.00/M09323_2.00	rs46347950	Nr2f6/Nr4a2	0.475178	1.31965
chr16:38522778-38522792	chr16:38522675-38522825	Non-DAR	M03435_2.00/M03421_2.00/M00818_2.00	rs46347950	Rxrb/Rxra/Nr4a2	0.475178	1.22965
chr16:38522785-38522803	chr16:38522675-38522825	Non-DAR	M09302_2.00	rs46347950	Nr1i3	0.742205	0.53026
chr16:38522938-38522950	chr16:38522925-38523075	Non-DAR	M08023_2.00/M08976_2.00	rs255046562	Gli3/Gli1	-0.783117	-1.32583
chr16:38603567-38603586	chr16:38603522-38603672	Common	M09007_2.00	rs46618051	Prdm9	-1.23621	-0.848995
chr16:44558250-44558261	chr16:44558211-44558361	Non-DAR	M08062_2.00	rs50791994	Tcf12	0.524007	1.63915
chr16:44558250-44558264	chr16:44558211-44558361	Non-DAR	M08748_2.00	rs50791994	Ascl1	0.493697	1.63915
chr16:44558251-44558261	chr16:44558211-44558361	Non-DAR	M08762_2.00	rs50791994	Tcf12	0.524007	1.0448
chr16:44558251-44558262	chr16:44558211-44558361	Non-DAR	M09407_2.00	rs50791994	Tcf7l1	0.524007	1.5031
chr16:44558250-44558260	chr16:44558211-44558361	Non-DAR	M09466_2.00	rs50791994	Tcf3	0.524007	1.61557
chr16:50732529-50732541	chr16:50732483-50732633	Non-DAR	M03061_2.00/M03055_2.00	rs218483967	Foxk1/Foxj3	-0.779057	-1.6211
chr16:56037831-56037846	chr16:56037720-56037870	Non-DAR	M03420_2.00/M09323_2.00	rs261953062	Nr2f6/Nr4a2	0.024865	1.44885
chr16:78376812-78376836	chr16:78376749-78376899	Non-DAR	M08963_2.00/M08987_2.00	rs225706526	Sp1/Klf15	0.29681	0.824677
chr16:91044556-91044576	chr16:91044524-91044674	Non-DAR	M08966_2.00/M08022_2.00	rs254831433	Ctcf	-2.89833	-1.15134
chr16:93816587-93816602	chr16:93816383-93816610	Non-DAR	M09071_2.00/M09073_2.00	rs51054864	Ehf/Etv4	0.653879	0.454321
chr16:93816587-93816601	chr16:93816383-93816610	Non-DAR	M09072_2.00/M09075_2.00	rs51054864	Fli1/Elk4	0.653879	0.488564
chr16:93816587-93816602	chr16:93816383-93816610	Non-DAR	M09078_2.00/M09081_2.00	rs51054864	Ets1/Erg	0.653879	0.426032
chr16:93816588-93816603	chr16:93816383-93816610	Non-DAR	M09080_2.00	rs51054864	Elf2	0.498352	0.959583
chr17:3102467-3102481	chr17:3102428-3102578	Non-DAR	M08100_2.00	rs33488929	Zfx	-0.141603	-1.62403
chr17:4806168-4806182	chr17:4806109-4806259	Non-DAR	M08100_2.00	rs260510787	Zfx	0.93225	1.45949
chr17:4806167-4806175	chr17:4806109-4806259	Non-DAR	M09517_2.00	rs260510787	Zfx	0.93225	1.61557
chr17:5770376-5770394	chr17:5770292-5770442	Chow	M08823_2.00/M08843_2.00/M08077_2.00/M08832_2.00/M08816_2.00	rs108680373	Bach1/Nfe2/Nfe2l2/Bach2	1.26387	0.816152
chr17:5770558-5770575	chr17:5770447-5770597	Chow	M09333_2.00	rs33452139	Thra	1.43335	0.474418
chr17:5770789-5770800	chr17:5770717-5770867	Chow	M09258_2.00	rs33418404	Mbd2	1.32183	1.63915
chr17:5935099-5935108	chr17:5935023-5935173	HFD	M08775_2.00	rs107659552	Tcf4	-0.475777	-0.49296
chr17:5977239-5977259	chr17:5977235-5977385	Non-DAR	M09245_2.00/M09242_2.00/M08995_2.00	rs33125470	Irf2/Irf1/Prdm1	0.866872	0.486099
chr17:5977242-5977261	chr17:5977235-5977385	Non-DAR	M09423_2.00	rs33125470	Stat2	0.866872	0.702618
chr17:7840664-7840681	chr17:7840637-7840787	Chow	M03436_2.00	rs238440574	Ar	-0.905324	-1.59548
chr17:7840665-7840680	chr17:7840637-7840787	Chow	M05886_2.00	rs238440574	Nr3c1	-0.905324	-1.63915
chr17:7840665-7840681	chr17:7840637-7840787	Chow	M09318_2.00/M09614_2.00	rs238440574	Nr3c1	-0.867786	-1.37171
chr17:7840664-7840680	chr17:7840637-7840787	Chow	M09331_2.00	rs238440574	Ar	-0.905324	-1.3776
chr17:8311048-8311060	chr17:8310956-8311106	Non-DAR	M00992_2.00/M09499_2.00	rs29540546	Creb1/Atf7	-0.252235	-1.05793
chr17:8311049-8311059	chr17:8310956-8311106	Non-DAR	M01821_2.00/M01804_2.00	rs29540546	Crem/Atf1	-0.252235	-0.808453
chr17:8311049-8311061	chr17:8310956-8311106	Non-DAR	M02862_2.00	rs29540546	Jdp2	-0.252235	-1.63561
chr17:8311048-8311061	chr17:8310956-8311106	Non-DAR	M02866_2.00/M08824_2.00	rs29540546	Creb5/Creb1	-0.252235	-0.660848
chr17:8311049-8311061	chr17:8310956-8311106	Non-DAR	M02868_2.00/M02860_2.00	rs29540546	Dbp/Hlf	-0.252235	-1.51538
chr17:8311049-8311060	chr17:8310956-8311106	Non-DAR	M08827_2.00	rs29540546	Atf2	-0.252235	-0.561046
chr17:13700178-13700211	chr17:13700155-13700556	Chow	M03423_2.00/M03417_2.00/M03418_2.00/M03434_2.00/M03425_2.00/M03433_2.00/M09613_2.00/M09612_2.00/M09334_2.00	rs33096514	Rarb/Rarg/Rara/Pparg/Nr2f1	1.51151	1.51856
chr17:17374217-17374232	chr17:17374085-17374235	Non-DAR	M02937_2.00	rs47109262	Klf12	-0.0147038	-0.800976
chr17:21474939-21474950	chr17:21474863-21475013	Non-DAR	M08122_2.00/M09110_2.00	rs31381597	Foxo1/Foxo3	1.30564	0.71759
chr17:21474938-21474949	chr17:21474863-21475013	Non-DAR	M09113_2.00	rs31381597	Foxk1	1.30564	0.439461
chr17:21474940-21474950	chr17:21474863-21475013	Non-DAR	M09547_2.00/M09108_2.00	rs31381597	Foxo1	1.30564	0.589115
chr17:23547338-23547355	chr17:23547259-23547409	Non-DAR	M09360_2.00/M09495_2.00	rs33594401	Nfatc1/Batf	-0.533841	-1.61557
chr17:24163456-24163469	chr17:24163408-24163558	HFD	M05859_2.00/M00134_2.00/M00787_2.00	rs51194400	Sp4/Klf7/Klf12	-1.6468	-1.42189
chr17:24163455-24163469	chr17:24163408-24163558	HFD	M09037_2.00	rs51194400	E2f4	-1.6468	-1.36216
chr17:24163456-24163468	chr17:24163408-24163558	HFD	M09041_2.00	rs51194400	E2f1	-1.6468	-1.20168
chr17:24171981-24171991	chr17:24171842-24171992	Common	M00772_2.00/M00773_2.00	rs48584554	Mzf1	-0.533643	-0.598308
chr17:24171888-24171900	chr17:24171842-24171992	Common	M09372_2.00/M09373_2.00/M08163_2.00	rs45839934	Runx1/Runx2	-0.745306	-0.41272
chr17:24171888-24171900	chr17:24171842-24171992	Common	M09633_2.00/M09374_2.00	rs45839934	Runx1/Runx3	-0.745306	-0.430673
chr17:24220903-24220913	chr17:24220768-24220918	Non-DAR	M00808_2.00	rs107746342	Mypop	0.779583	1.63703
chr17:24220867-24220878	chr17:24220768-24220918	Non-DAR	M08749_2.00	rs108054164	Srebf1	0.348904	0.43252
chr17:24220880-24220899	chr17:24220768-24220918	Non-DAR	M08967_2.00	rs249251473	Zbtb17	0.914149	0.680719
chr17:24220889-24220903	chr17:24220768-24220918	Non-DAR	M08999_2.00/M08025_2.00	rs249251473	Zfp281	0.459315	1.36542
chr17:24454794-24454816	chr17:24454758-24454908	Non-DAR	M09472_2.00/M09555_2.00	rs108642110	Tal1/Gata3	1.94383	0.479039
chr17:24632590-24632612	chr17:24632585-24632735	Non-DAR	M08983_2.00	rs33255031	Rest	0.224337	1.51231
chr17:24654198-24654218	chr17:24654137-24654287	Common	M08966_2.00/M08022_2.00	rs49926665	Ctcf	-1.82188	-0.924627
chr17:24654198-24654216	chr17:24654137-24654287	Common	M09015_2.00	rs51748598	Ctcfl	-1.82188	-0.644697
chr17:24937016-24937030	chr17:24936916-24937066	Non-DAR	M09037_2.00	rs3154079	E2f4	0.188706	1.0172
chr17:24937017-24937029	chr17:24936916-24937066	Non-DAR	M09041_2.00	rs3154079	E2f1	0.188706	1.36152
chr17:25273428-25273448	chr17:25273381-25273531	Non-DAR	M08968_2.00	rs13468082	Wt1	0.329102	0.632278
chr17:25985854-25985871	chr17:25985757-25985907	Non-DAR	M09254_2.00	rs3659288	Srf	2.79406	1.06237
chr17:25985878-25985897	chr17:25985757-25985907	Non-DAR	M09324_2.00/M09303_2.00	rs3659306	Rorc/Nr2c2	0.559921	0.712365
chr17:25985856-25985868	chr17:25985757-25985907	Non-DAR	M09598_2.00	rs3659288	Srf	2.79406	0.651403
chr17:26531007-26531025	chr17:26530809-26531056	Common	M09302_2.00	rs46718636	Nr1i3	1.13572	1.3527
chr17:26606688-26606705	chr17:26606626-26606776	Non-DAR	M09333_2.00	rs48408049	Thra	0.34628	0.834532
chr17:27133987-27134002	chr17:27133900-27134050	Non-DAR	M02937_2.00	rs47174879	Klf12	-0.19731	-1.42878
chr17:27820869-27820877	chr17:27820797-27820947	Non-DAR	M08969_2.00	17:27820873_A/G	Ikzf1	3.67244	1.30508
chr17:28003322-28003331	chr17:28003268-28003418	Chow	M09187_2.00	17:28003326_A/G	Lhx6	-0.364203	-1.44493
chr17:28003318-28003332	chr17:28003268-28003418	Chow	M09449_2.00/M09445_2.00/M09019_2.00	17:28003326_A/G	Nfyc/Nfyb/Nfya	-0.364203	-1.5019
chr17:28003317-28003327	chr17:28003268-28003418	Chow	M09498_2.00	17:28003326_A/G	Cebpb	-0.361865	-1.59807
chr17:29263982-29263994	chr17:29263907-29264057	Non-DAR	M09038_2.00/M09043_2.00	rs33591839	E2f3/E2f6	0.150726	1.10264
chr17:29263981-29263994	chr17:29263907-29264057	Non-DAR	M09040_2.00	rs33591839	E2f7	0.145402	0.622668
chr17:29263939-29263953	chr17:29263907-29264057	Non-DAR	M09041_2.00	rs33689835	E2f1	0.00962922	1.07392
chr17:29347924-29347948	chr17:29347869-29348019	Non-DAR	M08963_2.00/M08987_2.00	rs108664006	Sp1/Klf15	1.06265	0.505948
chr17:29347926-29347945	chr17:29347869-29348019	Non-DAR	M08967_2.00	rs108664006	Zbtb17	1.04352	0.902108
chr17:29347929-29347944	chr17:29347869-29348019	Non-DAR	M08999_2.00/M08025_2.00	rs108664006	Zfp281	1.06265	1.30213
chr17:29999131-29999143	chr17:29998956-29999203	Non-DAR	M09372_2.00/M09373_2.00/M08163_2.00	rs33420846	Runx1/Runx2	0.786524	1.61378
chr17:29999131-29999142	chr17:29998956-29999203	Non-DAR	M09448_2.00	rs33420846	Cbfb	0.786524	1.24566
chr17:29999131-29999143	chr17:29998956-29999203	Non-DAR	M09633_2.00/M09374_2.00	rs33420846	Runx1/Runx3	0.786524	1.58971
chr17:31874083-31874093	chr17:31874042-31874289	HFD	M02861_2.00/M01000_2.00	rs33220702	Jdp2/Jund	0.997685	0.709433
chr17:31874081-31874093	chr17:31874042-31874289	HFD	M08819_2.00/M08821_2.00/M08828_2.00/M08846_2.00/M08837_2.00/M08838_2.00/M08825_2.00/M08814_2.00	rs33220702	Fos/Fosl1/Fosl2/Jund/Jun/Junb/Atf3/Fosb	1.02064	0.979251
chr17:35667601-35667610	chr17:35667550-35667700	Non-DAR	M00136_2.00	17:35667604_C/T	Mtf1	0.38768	1.21273
chr17:35667600-35667617	chr17:35667550-35667700	Non-DAR	M09450_2.00	17:35667604_C/T	Nrf1	0.236085	0.462631
chr17:35841515-35841533	chr17:35841295-35841542	Non-DAR	M03430_2.00/M00816_2.00/M00817_2.00/M00183_2.00	17:35841520_T/C	Esrra/Nr5a2/Esrrg	-0.375605	-0.883051
chr17:36121473-36121483	chr17:36121425-36121691	Non-DAR	M01810_2.00/M01809_2.00	17:36121478_G/C	Jdp2/Fosl2	-0.0234906	-1.63515
chr17:46262346-46262365	chr17:46262258-46262408	Common	M09324_2.00/M09303_2.00	rs46447910	Rorc/Nr2c2	1.84857	0.681774
chr17:46328011-46328023	chr17:46327976-46328126	Non-DAR	M09512_2.00/M01023_2.00/M01024_2.00/M01022_2.00	rs33397584	Gli3/Gli1/Gli2	0.158682	1.07938
chr17:47311316-47311326	chr17:47311234-47311442	HFD	M00808_2.00	rs29600669	Mypop	1.38652	1.63703
chr17:47311318-47311326	chr17:47311234-47311442	HFD	M01815_2.00	rs29600669	Cebpe	1.38652	0.411622
chr17:47311317-47311328	chr17:47311234-47311442	HFD	M02867_2.00/M00993_2.00/M00998_2.00/M00994_2.00/M00997_2.00/M00996_2.00	rs29600669	Cebpb/Cebpa/Cebpg	1.38652	1.28756
chr17:48346374-48346392	chr17:48346338-48346488	Common	M03430_2.00/M00816_2.00/M00817_2.00/M00183_2.00	rs49437469	Esrra/Nr5a2/Esrrg	2.29618	0.512273
chr17:48409998-48410008	chr17:48409909-48410059	Non-DAR	M05844_2.00/M08849_2.00	rs33647909	Zeb1	1.29175	1.17784
chr17:48409997-48410011	chr17:48409909-48410059	Non-DAR	M08748_2.00	rs33647909	Ascl1	1.29175	1.63915
chr17:48409998-48410008	chr17:48409909-48410059	Non-DAR	M08762_2.00	rs33647909	Tcf12	1.29175	0.763209
chr17:48409997-48410008	chr17:48409909-48410059	Non-DAR	M08973_2.00	rs33647909	Snai2	1.29175	1.62442
chr17:48410038-48410048	chr17:48409909-48410059	Non-DAR	M08997_2.00	rs33642673	Prdm16	-0.152508	-1.55261
chr17:48409999-48410007	chr17:48409909-48410059	Non-DAR	M09002_2.00	rs33647909	Snai1	1.29175	1.63915
chr17:48409998-48410009	chr17:48409909-48410059	Non-DAR	M09407_2.00	rs33647909	Tcf7l1	1.29175	1.59667
chr17:53689459-53689473	chr17:53689417-53689567	Non-DAR	M08100_2.00	rs33371630	Zfx	-0.15156	-1.4816
chr17:53689460-53689468	chr17:53689417-53689567	Non-DAR	M09517_2.00	rs33371630	Zfx	-0.15156	-1.61557
chr17:71259965-71259976	chr17:71259866-71260016	Non-DAR	M02487_2.00	rs108318762	Hmg20b	-0.0211981	-0.858652
chr17:73034635-73034659	chr17:73034546-73034696	Non-DAR	M08963_2.00/M08987_2.00	rs261250034	Sp1/Klf15	-0.126295	-0.453834
chr17:73811722-73811745	chr17:73811692-73812055	Common	M09329_2.00/M09305_2.00/M03431_2.00	rs49352038	Rara/Rxrg/Esrra	1.11387	1.27251
chr17:73950309-73950321	chr17:73950228-73950378	Non-DAR	M09372_2.00/M09373_2.00/M08163_2.00	rs50017899	Runx1/Runx2	0.055487	0.601081
chr17:73950309-73950320	chr17:73950228-73950378	Non-DAR	M09448_2.00	rs50017899	Cbfb	0.181154	0.751453
chr17:73950309-73950321	chr17:73950228-73950378	Non-DAR	M09633_2.00/M09374_2.00	rs50017899	Runx1/Runx3	0.055487	1.06147
chr17:75027670-75027681	chr17:75027469-75027735	Non-DAR	M09214_2.00/M09206_2.00	rs46045905	Hoxb8/Hoxb7	1.499	1.63915
chr17:75147491-75147501	chr17:75147413-75147563	HFD	M09589_2.00/M03323_2.00	rs48156144	Pou2f2	1.22012	1.25284
chr17:78916470-78916480	chr17:78916409-78916559	Non-DAR	M00765_2.00/M00133_2.00	rs50203320	Sp1/Sp4	-0.0350332	-0.577514
chr17:78916468-78916483	chr17:78916409-78916559	Non-DAR	M02937_2.00	rs50203320	Klf12	-0.0350332	-0.800976
chr17:83350855-83350867	chr17:83350751-83351017	Non-DAR	M02864_2.00	rs107923639	Creb3l2	1.04615	0.571992
chr17:83514651-83514674	chr17:83514533-83514683	Non-DAR	M08963_2.00/M08987_2.00	rs49066966	Sp1/Klf15	2.07894	0.473632
chr17:83514651-83514675	chr17:83514533-83514683	Non-DAR	M08963_2.00/M08987_2.00	rs49066966	Sp1/Klf15	2.07894	0.473632
chr17:83861695-83861709	chr17:83861638-83861788	Non-DAR	M08100_2.00	rs45743681	Zfx	0.770972	1.45949
chr17:86962523-86962535	chr17:86962425-86962575	Non-DAR	M09372_2.00/M09373_2.00/M08163_2.00	rs33399355	Runx1/Runx2	-0.108682	-0.767643
chr17:86962524-86962535	chr17:86962425-86962575	Non-DAR	M09448_2.00	rs33399355	Cbfb	-0.108682	-0.486184
chr17:86962523-86962535	chr17:86962425-86962575	Non-DAR	M09633_2.00/M09374_2.00	rs33399355	Runx1/Runx3	-0.108682	-0.792477
chr17:87247177-87247191	chr17:87247004-87247212	Non-DAR	M08174_2.00/M09424_2.00	17:87247180_T/C	Stat4	-0.247001	-0.508611
chr17:87265918-87265933	chr17:87265808-87265958	Non-DAR	M02937_2.00	rs52116524	Klf12	0.27583	1.29445
chr17:87265915-87265939	chr17:87265808-87265958	Non-DAR	M08963_2.00/M08987_2.00	rs52116524	Sp1/Klf15	0.259338	0.527135
chr17:87265918-87265934	chr17:87265808-87265958	Non-DAR	M08965_2.00/M08021_2.00	rs52116524	Klf5/Klf4	0.265009	0.840922
chr17:87265890-87265900	chr17:87265808-87265958	Non-DAR	M08997_2.00	rs52154680	Prdm16	-0.477365	-1.54002
chr17:87304576-87304586	chr17:87304520-87304902	Common	M09381_2.00/M09385_2.00	rs29766302	Nfib/Nfic	1.3331	1.41326
chr17:87974949-87974962	chr17:87974818-87975064	Non-DAR	M05860_2.00/M09515_2.00	rs107935264	Egr1/Egr2	0.876869	1.61558
chr17:87974944-87974959	chr17:87974818-87975064	Non-DAR	M08996_2.00/M08994_2.00	rs107935264	Egr1/Egr2	0.876869	1.27901
chr18:5134390-5134402	chr18:5134372-5134522	Non-DAR	M00195_2.00/M09497_2.00	rs29808729	Cic/Mafa	0.476086	1.59766
chr18:6055732-6055748	chr18:6055689-6055916	Non-DAR	M09318_2.00/M09614_2.00	rs29889143	Nr3c1	-0.459712	-0.979582
chr18:6136146-6136161	chr18:6135933-6136199	Non-DAR	M08999_2.00/M08025_2.00	rs29558153	Zfp281	0.174877	1.30213
chr18:6136226-6136236	chr18:6136203-6136353	Non-DAR	M09196_2.00	rs30113074	Hoxa1	0.577836	1.63915
chr18:9450227-9450247	chr18:9450223-9450373	Non-DAR	M08966_2.00/M08022_2.00	rs6231468	Ctcf	0.480253	1.57784
chr18:9450227-9450245	chr18:9450223-9450373	Non-DAR	M09015_2.00	rs6231468	Ctcfl	0.480253	1.41027
chr18:9958061-9958080	chr18:9957982-9958132	Chow	M08756_2.00/M08777_2.00	rs47367117	Usf1/Usf2	3.62335	1.21306
chr18:11839387-11839405	chr18:11839341-11839491	Non-DAR	M09015_2.00	rs234902442	Ctcfl	0.81882	1.00709
chr18:11951222-11951231	chr18:11951081-11951328	Non-DAR	M09003_2.00	rs257859778	Hic1	1.02982	1.44358
chr18:12128656-12128667	chr18:12128610-12128760	Non-DAR	M03010_2.00/M01482_2.00/M01483_2.00/M00157_2.00	rs30998807	Elk3/Gabpa/Elk1	0.215237	0.475996
chr18:12128647-12128661	chr18:12128610-12128760	Non-DAR	M03435_2.00/M03421_2.00/M00818_2.00	rs30998807	Rxrb/Rxra/Nr4a2	0.215237	1.57717
chr18:12128654-12128669	chr18:12128610-12128760	Non-DAR	M09069_2.00/M08113_2.00/M09070_2.00/M01481_2.00	rs30998807	Gabpa/Elk1/Elk3	0.215237	0.422104
chr18:12128654-12128669	chr18:12128610-12128760	Non-DAR	M09078_2.00/M09081_2.00	rs30998807	Ets1/Erg	0.215237	0.490461
chr18:12128654-12128668	chr18:12128610-12128760	Non-DAR	M09079_2.00	rs30998807	Elf1	0.215237	0.53786
chr18:12637092-12637103	chr18:12636985-12637212	Common	M09021_2.00	rs50488545	Rbpj	-0.771127	-0.595873
chr18:12791385-12791397	chr18:12791190-12791475	Chow	M03266_2.00	rs584811903	Irx3	0.852517	0.780991
chr18:12791389-12791400	chr18:12791190-12791475	Chow	M08122_2.00/M09110_2.00	rs584811903	Foxo1/Foxo3	0.874681	1.04174
chr18:12791388-12791399	chr18:12791190-12791475	Chow	M09113_2.00	rs584811903	Foxk1	0.874681	0.548938
chr18:12791390-12791400	chr18:12791190-12791475	Chow	M09547_2.00/M09108_2.00	rs584811903	Foxo1	0.874681	0.69737
chr18:12973387-12973398	chr18:12973306-12973456	Non-DAR	M08062_2.00	rs46706740	Tcf12	-0.614105	-1.63915
chr18:12973387-12973401	chr18:12973306-12973456	Non-DAR	M08748_2.00	rs46706740	Ascl1	-0.614105	-1.56396
chr18:12973388-12973398	chr18:12973306-12973456	Non-DAR	M08762_2.00	rs46706740	Tcf12	-0.614105	-0.792339
chr18:14682835-14682846	chr18:14682727-14682877	Non-DAR	M00784_2.00/M02935_2.00	rs233393734	Zfp740	-0.616953	-0.580985
chr18:14783170-14783188	chr18:14783057-14783207	Non-DAR	M09015_2.00	rs3698375	Ctcfl	0.102236	1.41027
chr18:14783180-14783190	chr18:14783057-14783207	Non-DAR	M09381_2.00/M09385_2.00	rs3698375	Nfib/Nfic	-0.186508	-0.400581
chr18:23782058-23782069	chr18:23781999-23782149	Non-DAR	M00991_2.00	rs31511120	Creb1	0.690395	1.63827
chr18:23782058-23782070	chr18:23781999-23782149	Non-DAR	M00992_2.00/M09499_2.00	rs31511120	Creb1/Atf7	0.699696	0.781526
chr18:23803980-23804004	chr18:23803799-23804046	Non-DAR	M08963_2.00/M08987_2.00	rs29925181	Sp1/Klf15	-0.197402	-0.824677
chr18:34373441-34373461	chr18:34373262-34373528	Non-DAR	M08968_2.00	rs240178681	Wt1	0.446574	0.779961
chr18:36801772-36801786	chr18:36801663-36801813	Non-DAR	M09205_2.00	rs13489321	Pbx3	0.135276	0.410761
chr18:39185900-39185912	chr18:39185654-39186016	HFD	M09372_2.00/M09373_2.00/M08163_2.00	rs30062523	Runx1/Runx2	-0.460285	-1.35667
chr18:39185900-39185911	chr18:39185654-39186016	HFD	M09448_2.00	rs30062523	Cbfb	-0.2957	-0.645379
chr18:39185900-39185912	chr18:39185654-39186016	HFD	M09633_2.00/M09374_2.00	rs30062523	Runx1/Runx3	-0.460285	-1.59521
chr18:44662337-44662351	chr18:44662091-44662356	Non-DAR	M09037_2.00	rs256502272	E2f4	-0.25219	-1.0429
chr18:44662339-44662352	chr18:44662091-44662356	Non-DAR	M09040_2.00	rs256502272	E2f7	-0.25219	-0.540751
chr18:44662338-44662350	chr18:44662091-44662356	Non-DAR	M09041_2.00	rs256502272	E2f1	-0.25219	-1.17651
chr18:49982702-49982722	chr18:49982645-49982795	Non-DAR	M08966_2.00/M08022_2.00	rs30015710	Ctcf	0.639197	0.501481
chr18:66458561-66458572	chr18:66458469-66458619	Non-DAR	M09202_2.00	rs29980748	Hoxa13	-0.214916	-0.85145
chr18:67933915-67933925	chr18:67933767-67934129	Non-DAR	M00765_2.00/M00133_2.00	rs29574812	Sp1/Sp4	0.174313	0.577514
chr18:67933914-67933930	chr18:67933767-67934129	Non-DAR	M02932_2.00/M01862_2.00	rs29574812	Egr1/Sp4	0.254204	1.1788
chr18:67933911-67933925	chr18:67933767-67934129	Non-DAR	M09037_2.00	rs29574812	E2f4	0.304107	0.990273
chr18:67933910-67933923	chr18:67933767-67934129	Non-DAR	M09040_2.00	rs29574812	E2f7	0.435922	0.83317
chr18:67933912-67933924	chr18:67933767-67934129	Non-DAR	M09041_2.00	rs29574812	E2f1	0.304107	1.12468
chr18:69667345-69667358	chr18:69667301-69667451	Non-DAR	M03058_2.00	rs29721353	Foxj3	-0.128648	-1.44636
chr18:70472437-70472451	chr18:70472406-70472556	Non-DAR	M09037_2.00	rs49680231	E2f4	0.284593	1.37077
chr18:70472438-70472450	chr18:70472406-70472556	Non-DAR	M09041_2.00	rs49680231	E2f1	0.284593	1.22281
chr18:70530338-70530362	chr18:70530271-70530421	Non-DAR	M08963_2.00/M08987_2.00	rs6254766	Sp1/Klf15	0.190829	0.824677
chr18:70530395-70530409	chr18:70530271-70530421	Non-DAR	M09037_2.00	rs50095858	E2f4	-0.361058	-0.854294
chr18:70530397-70530410	chr18:70530271-70530421	Non-DAR	M09040_2.00	rs50095858	E2f7	-0.36171	-0.748957
chr18:70530396-70530408	chr18:70530271-70530421	Non-DAR	M09041_2.00	rs50095858	E2f1	-0.361058	-0.853805
chr18:75000406-75000421	chr18:75000405-75000555	Non-DAR	M09436_2.00	rs51735835	Tead4	-0.425977	-1.05276
chr18:76035224-76035235	chr18:76035159-76035367	HFD	M09358_2.00/M09355_2.00	rs49441403	Nfkb1/Rela	2.2119	1.29175
chr18:80206835-80206854	chr18:80206636-80206882	Non-DAR	M08967_2.00	rs3723435	Zbtb17	-0.490836	-1.01635
chr18:80206837-80206857	chr18:80206636-80206882	Non-DAR	M08968_2.00	rs3723435	Wt1	-0.490836	-0.622304
chr18:80206838-80206850	chr18:80206636-80206882	Non-DAR	M09038_2.00/M09043_2.00	rs3723435	E2f3/E2f6	-0.490836	-1.27911
chr18:82505104-82505122	chr18:82505023-82505270	Chow	M09068_2.00/M09065_2.00/M09538_2.00/M08027_2.00	rs29827458	Spib/Spi1	1.26535	0.454305
chr18:82738034-82738044	chr18:82737931-82738081	Common	M01822_2.00/M08831_2.00	rs46055810	Jund/Nfe2l1	2.42249	0.782708
chr18:82738034-82738044	chr18:82737931-82738081	Common	M02861_2.00/M01000_2.00	rs46055810	Jdp2/Jund	2.42249	0.950719
chr18:82738032-82738044	chr18:82737931-82738081	Common	M08819_2.00/M08821_2.00/M08828_2.00/M08846_2.00/M08837_2.00/M08838_2.00/M08825_2.00/M08814_2.00	rs46055810	Fos/Fosl1/Fosl2/Jund/Jun/Junb/Atf3/Fosb	2.42249	0.979251
chr18:82976129-82976141	chr18:82976043-82976193	Chow	M08169_2.00/M08040_2.00	rs226529222	Sox6/Sox17	-0.883453	-1.28175
chr18:84951686-84951694	chr18:84951544-84951694	Non-DAR	M05889_2.00	rs29816331	Smad4	1.14482	1.63915
chr19:17276039-17276054	chr19:17276023-17276173	Common	M03056_2.00/M09101_2.00	rs233756752	Foxj3/Foxp2	-2.58343	-1.1158
chr19:23065893-23065906	chr19:23065799-23065949	Non-DAR	M09653_2.00/M09438_2.00/M09437_2.00/M09652_2.00	rs46424230	Tead2/Tead1/Tead4	0.216513	1.53977
chr19:32388544-32388555	chr19:32388478-32388628	Non-DAR	M09258_2.00	rs31104977	Mbd2	0.93666	1.61738
chr19:38539600-38539611	chr19:38539558-38539708	Non-DAR	M08062_2.00	rs30748190	Tcf12	0.307542	1.63915
chr19:42752616-42752637	chr19:42752504-42752654	Chow	M08044_2.00	rs49682540	Tbx2	1.46427	1.07383
chr19:42752527-42752538	chr19:42752504-42752654	Chow	M09213_2.00/M09175_2.00	rs50757571	Pbx1/Pknox1	1.74517	1.30078
chr19:42752770-42752790	chr19:42752750-42752900	Non-DAR	M08968_2.00	rs48997677	Wt1	0.433966	1.05906
chr19:43940173-43940193	chr19:43940132-43940358	Non-DAR	M08968_2.00	rs260536676	Wt1	1.08278	0.535648
chr19:44422320-44422333	chr19:44422318-44422468	Non-DAR	M02863_2.00/M01807_2.00	rs31094832	Creb3l2/Atf3	0.870301	1.44293
chr19:44422323-44422339	chr19:44422318-44422468	Non-DAR	M08173_2.00/M09418_2.00	rs31094832	Stat6	0.58906	1.06041
chr19:44422326-44422338	chr19:44422318-44422468	Non-DAR	M09643_2.00	rs31094832	Stat6	0.685986	1.27351
chr19:44422326-44422336	chr19:44422318-44422468	Non-DAR	M09644_2.00	rs31094832	Stat6	0.58906	1.39172
chr19:44422705-44422713	chr19:44422545-44422885	Non-DAR	M01815_2.00	rs37549529	Cebpe	0.892958	0.870346
chr19:44422703-44422714	chr19:44422545-44422885	Non-DAR	M01818_2.00/M02634_2.00/M00999_2.00	rs37549529	Cebpb	0.892958	0.535091
chr19:44422703-44422714	chr19:44422545-44422885	Non-DAR	M08815_2.00	rs37549529	Hlf	0.892958	0.77164
chr19:44422703-44422715	chr19:44422545-44422885	Non-DAR	M08842_2.00/M08844_2.00	rs37549529	Nfil3/Dbp	0.892958	1.01657
chr19:44422703-44422713	chr19:44422545-44422885	Non-DAR	M09589_2.00/M03323_2.00	rs37549529	Pou2f2	0.892958	1.25054
chr19:44474273-44474288	chr19:44474233-44474478	Non-DAR	M09232_2.00/M09593_2.00	rs36658390	Hsf1	0.0555178	1.19045
chr19:47302300-47302316	chr19:47302283-47302546	Non-DAR	M09620_2.00	rs30885332	Nr1h2	0.986549	1.20595
chr19:53008475-53008485	chr19:53008404-53008629	Chow	M02861_2.00/M01000_2.00	rs8275510	Jdp2/Jund	-1.05465	-1.63831
chr19:53008473-53008485	chr19:53008404-53008629	Chow	M08819_2.00/M08821_2.00/M08828_2.00/M08846_2.00/M08837_2.00/M08838_2.00/M08825_2.00/M08814_2.00	rs8275510	Fos/Fosl1/Fosl2/Jund/Jun/Junb/Atf3/Fosb	-1.05465	-1.19239
chr19:53008469-53008491	chr19:53008404-53008629	Chow	M08834_2.00/M09491_2.00	rs8275510	Maff/Mafk	-1.05465	-1.06138
chrX:77509261-77509272	chrX:77509196-77509346	Non-DAR	M00991_2.00	rs29031774	Creb1	0.570717	1.63827
chrX:77509263-77509275	chrX:77509196-77509346	Non-DAR	M00992_2.00/M09499_2.00	rs29031774	Creb1/Atf7	0.570717	0.715969
chrX:77509262-77509272	chrX:77509196-77509346	Non-DAR	M01810_2.00/M01809_2.00	rs29031774	Jdp2/Fosl2	0.570717	0.798925
chrX:77509262-77509272	chrX:77509196-77509346	Non-DAR	M01821_2.00/M01804_2.00	rs29031774	Crem/Atf1	0.570717	1.63613
chrX:77509262-77509274	chrX:77509196-77509346	Non-DAR	M02862_2.00	rs29031774	Jdp2	0.570717	1.54138
chrX:77509262-77509275	chrX:77509196-77509346	Non-DAR	M02866_2.00/M08824_2.00	rs29031774	Creb5/Creb1	0.570717	1.24875
chrX:77509261-77509273	chrX:77509196-77509346	Non-DAR	M08820_2.00/M08845_2.00	rs29031774	Atf1/Crem	0.570717	1.04627
chrX:134585564-134585584	chrX:134585502-134585652	Non-DAR	M08966_2.00/M08022_2.00	rs46185832	Ctcf	0.597511	0.914808
chrX:134585566-134585584	chrX:134585502-134585652	Non-DAR	M09015_2.00	rs46185832	Ctcfl	0.52985	0.655369
chrX:152327526-152327539	chrX:152327474-152327624	Non-DAR	M09304_2.00	rs29293497	Nr2c1	0.0385213	1.63915

## Sheet: Liver
Footprint coordinates	NFR coordinates	NFR-class	SNP ID (rsID or coordinates)	TF Name	Motif_ID	Difference in footprint score (129 vs B6)	Difference in motif score (129 vs B6)
chr1:39762231-39762250	chr1:39762107-39762257	Non-DAR	rs32168947	Zkscan1	M08985_2.00	-0.0191175	-0.931098
chr1:45925696-45925708	chr1:45925593-45925743	Non-DAR	rs51269218	Ebf1	M09527_2.00	0.361939	0.732545
chr1:51759676-51759689	chr1:51759670-51759958	Chow	rs33821524	Tead2/Tead1	M09653_2.00/M09438_2.00/M09437_2.00	0.681362	1.51869
chr1:51915114-51915131	chr1:51915086-51915236	Non-DAR	rs30693991	Twist1	M08766_2.00	0.275135	1.01565
chr1:72226385-72226395	chr1:72226271-72226421	Non-DAR	rs32681131	Onecut1	M09520_2.00	-0.853253	-1.3995
chr1:79776103-79776121	chr1:79776001-79776151	Non-DAR	rs50597413	Ctcfl	M09015_2.00	-0.535611	-1.00709
chr1:88008542-88008553	chr1:88008461-88008611	Non-DAR	rs215163360	Glis2	M00129_2.00	0.055654	1.63492
chr1:121327999-121328015	chr1:121327814-121328122	Non-DAR	rs13476082	Egr1/Sp4	M02932_2.00/M01862_2.00	0.2895	1.62494
chr1:121327920-121327935	chr1:121327814-121328122	Non-DAR	rs30465703	Zfp281	M08999_2.00/M08025_2.00	-0.140702	-1.30041
chr1:131384659-131384679	chr1:131384602-131384752	Non-DAR	rs36343387	Irf8/Irf4	M09246_2.00/M09243_2.00	0.365336	0.883292
chr1:133382236-133382247	chr1:133382156-133382306	Non-DAR	1:133382237_C/T	Pbx1	M09213_2.00	0.319922	0.565335
chr1:134455463-134455477	chr1:134455442-134455592	Non-DAR	rs31478164	Atf4	M02865_2.00	0.412128	1.34385
chr1:134455466-134455475	chr1:134455442-134455592	Non-DAR	rs31478164	Jund	M01822_2.00	0.412128	0.719755
chr1:134494584-134494596	chr1:134494567-134494717	Non-DAR	rs47692272	E2f3/E2f6	M09038_2.00/M09043_2.00	0.175185	0.986138
chr1:135670574-135670589	chr1:135670545-135670695	Non-DAR	rs47894985	Klf12	M02937_2.00	-0.282652	-0.800976
chr1:136346181-136346190	chr1:136346092-136346242	Non-DAR	rs31668619	Mtf1	M00136_2.00	0.751037	1.58157
chr1:151177802-151177813	chr1:151177801-151177951	Chow	rs32612923	Cebpb/Cebpa	M08841_2.00/M08830_2.00	0.703312	1.60116
chr1:152531556-152531575	chr1:152531512-152531840	Non-DAR	rs3688785	Prdm9	M09007_2.00	0.100495	1.04873
chr1:161076328-161076344	chr1:161076260-161076410	Common	rs245630040	Hnf4a	M03426_2.00	-0.254644	-1.62062
chr1:161076330-161076344	chr1:161076260-161076410	Common	rs245630040	Hnf4a/Hnf4g	M09308_2.00/M09307_2.00	-0.254644	-0.581495
chr1:161876977-161876992	chr1:161876758-161877045	Non-DAR	rs222769385	Egr1/Egr2	M08996_2.00/M08994_2.00	0.915804	1.3366
chr1:161876978-161876991	chr1:161876758-161877045	Non-DAR	rs222769385	Egr1/Egr2	M05860_2.00/M09515_2.00/M00778_2.00	0.915804	0.768069
chr1:161876978-161876994	chr1:161876758-161877045	Non-DAR	rs222769385	Egr1/Sp4	M02932_2.00/M01862_2.00	0.645786	1.62494
chr1:161876886-161876901	chr1:161876758-161877045	Non-DAR	rs251841455	Mybl1/Myb	M09262_2.00/M09601_2.00	-0.630395	-0.65041
chr1:161876979-161876989	chr1:161876758-161877045	Non-DAR	rs222769385	Sp1/Sp4	M00765_2.00/M00133_2.00	0.915804	1.31869
chr1:161876976-161876989	chr1:161876758-161877045	Non-DAR	rs222769385	Sp4/Klf7/Klf12	M05859_2.00/M00134_2.00/M00787_2.00	0.92741	1.54747
chr1:170175090-170175105	chr1:170175048-170175198	Non-DAR	rs45649765	Egr1/Egr2	M08996_2.00/M08994_2.00	1.11992	1.41331
chr1:170175091-170175104	chr1:170175048-170175198	Non-DAR	rs45649765	Egr1/Egr2	M05860_2.00/M09515_2.00/M00778_2.00	1.11992	1.61125
chr1:170175088-170175104	chr1:170175048-170175198	Non-DAR	rs45649765	Egr1/Sp4	M02932_2.00/M01862_2.00	1.11992	0.5113
chr1:170175073-170175087	chr1:170175048-170175198	Non-DAR	rs51842606	Zfp281	M08999_2.00/M08025_2.00	0.0298331	1.11651
chr1:170175089-170175104	chr1:170175048-170175198	Non-DAR	rs45649765	Zfp281	M08999_2.00/M08025_2.00	1.11992	1.45902
chr1:170516502-170516513	chr1:170516266-170516554	Chow	rs51490761	Nfkb1/Rela	M09358_2.00/M09355_2.00	0.207906	1.12221
chr1:170516502-170516513	chr1:170516266-170516554	Chow	rs51490761	Nfkb2	M09356_2.00	0.207906	1.09285
chr1:170516502-170516513	chr1:170516266-170516554	Chow	rs51490761	Rela	M08039_2.00	0.207906	1.54762
chr1:170846172-170846181	chr1:170846069-170846219	Non-DAR	rs32805454	Etv6	M09077_2.00	0.143279	1.16545
chr1:171247312-171247322	chr1:171247075-171247324	Non-DAR	rs108790513	Prdm16	M08997_2.00	-0.447264	-0.660364
chr1:171425243-171425255	chr1:171425182-171425332	Chow	rs31538526	Xbp1	M08818_2.00	0.239204	1.63915
chr1:172633010-172633025	chr1:172632964-172633213	Non-DAR	rs50093564	Zfp281	M08999_2.00/M08025_2.00	-0.0689584	-0.591285
chr1:173961676-173961696	chr1:173961603-173961753	Common	1:173961688_C/T	Irf8/Irf4	M09246_2.00/M09243_2.00	1.52734	0.786915
chr1:173961675-173961689	chr1:173961603-173961753	Common	1:173961688_C/T	Spic	M03009_2.00	1.52734	1.51278
chr1:191421031-191421042	chr1:191420951-191421219	Non-DAR	rs32650872	Srebf1	M08749_2.00	0.865587	0.518079
chr1:191446115-191446128	chr1:191446063-191446213	Non-DAR	rs225968170	Foxj3	M09102_2.00	0.15842	1.39495
chr2:50690305-50690313	chr2:50690215-50690365	Non-DAR	rs49711769	Zfp263	M00766_2.00	0.0240757	0.611866
chr2:65285476-65285490	chr2:65285416-65285683	Non-DAR	rs27979027	Hnf4a/Hnf4g	M09308_2.00/M09307_2.00	0.39472	0.417801
chr2:65285478-65285491	chr2:65285416-65285683	Non-DAR	rs27979027	Nr2c1	M09304_2.00	0.391363	1.30545
chr2:65285465-65285490	chr2:65285416-65285683	Non-DAR	rs27979027	Nr2f6/Rarg/Rara	M03419_2.00/M03416_2.00/M03432_2.00	0.271668	1.59024
chr2:67902741-67902752	chr2:67902670-67902820	Common	rs27972316	Cebpb	M01818_2.00/M02634_2.00/M00999_2.00	0.759297	0.535091
chr2:67902742-67902753	chr2:67902670-67902820	Common	rs27972316	Cebpb/Cebpa	M08841_2.00/M08830_2.00	0.759297	1.59954
chr2:67902743-67902751	chr2:67902670-67902820	Common	rs27972316	Cebpe	M01815_2.00	0.759297	0.870346
chr2:67902744-67902766	chr2:67902670-67902820	Common	rs27972316	Rest	M08983_2.00	0.698172	0.710656
chr2:101796757-101796774	chr2:101796674-101796824	Non-DAR	rs48779759	Mtf1	M08981_2.00	0.367328	0.726342
chr2:101796765-101796774	chr2:101796674-101796824	Non-DAR	rs48779759	Mtf1	M00136_2.00	0.467796	1.52753
chr2:104742847-104742859	chr2:104742787-104742937	Non-DAR	rs29866740	E2f1	M09041_2.00	0.316987	0.732005
chr2:104742840-104742853	chr2:104742787-104742937	Non-DAR	rs29866740	Ebf1	M09045_2.00	0.970696	1.20257
chr2:104742846-104742856	chr2:104742787-104742937	Non-DAR	rs29866740	Sp1/Sp4	M00765_2.00/M00133_2.00	0.598674	1.09431
chr2:104742846-104742859	chr2:104742787-104742937	Non-DAR	rs29866740	Sp4/Klf7/Klf12	M05859_2.00/M00134_2.00/M00787_2.00	0.565799	0.779306
chr2:104742842-104742857	chr2:104742787-104742937	Non-DAR	rs29866740	Zfp281	M08999_2.00/M08025_2.00	0.598674	1.5639
chr2:119288630-119288646	chr2:119288502-119288652	Non-DAR	rs33212739	Egr1/Sp4	M02932_2.00/M01862_2.00	0.719164	1.35766
chr2:119288631-119288641	chr2:119288502-119288652	Non-DAR	rs33212739	Sp1/Sp4	M00765_2.00/M00133_2.00	1.06588	0.576231
chr2:120027505-120027515	chr2:120027473-120027623	Non-DAR	rs32935339	Crem	M01821_2.00	0.551435	1.63478
chr2:120027505-120027516	chr2:120027473-120027623	Non-DAR	rs32935339	Crem/Creb1/Atf3	M08845_2.00/M00992_2.00/M01807_2.00	0.551435	0.840285
chr2:120977239-120977250	chr2:120977202-120977352	Non-DAR	rs33615696	Mbd2	M09258_2.00	0.306505	1.63915
chr2:122234757-122234770	chr2:122234712-122234862	Non-DAR	rs248592167	Sp4/Klf7/Klf12	M05859_2.00/M00134_2.00/M00787_2.00	-0.127873	-0.638284
chr2:125782873-125782889	chr2:125782744-125782894	Non-DAR	rs216401305	Egr1/Sp4	M02932_2.00/M01862_2.00	0.705196	0.988078
chr2:134724201-134724214	chr2:134724140-134724290	Non-DAR	rs265955945	Foxj3	M09102_2.00	0.27524	1.40474
chr2:134724198-134724213	chr2:134724140-134724290	Non-DAR	rs265955945	Foxj3/Foxj1	M03056_2.00/M00161_2.00	0.27524	1.32358
chr2:145786483-145786497	chr2:145786408-145786558	Common	rs33591782	Fli1/Elk4	M09072_2.00/M09075_2.00	0.0318825	1.47952
chr2:145786483-145786498	chr2:145786408-145786558	Common	rs33591782	Gabpa/Elk3	M09069_2.00/M08113_2.00/M01481_2.00	0.0318825	1.62693
chr2:145786485-145786495	chr2:145786408-145786558	Common	rs33591782	Gabpa/Etv5/Elk4/Ets1	M01482_2.00/M00157_2.00/M01485_2.00/M01489_2.00/M01493_2.00	0.0318825	1.55783
chr2:145808527-145808537	chr2:145808408-145808636	Non-DAR	rs108665632	Nhlh2	M00756_2.00	0.349667	0.848108
chr2:145808526-145808536	chr2:145808408-145808636	Non-DAR	rs108665632	Tcf3/Ptf1a	M09466_2.00/M09470_2.00	0.315717	1.61557
chr2:145808527-145808538	chr2:145808408-145808636	Non-DAR	rs108665632	Tcf7l1	M09407_2.00	0.349667	1.5147
chr2:154790763-154790785	chr2:154790736-154790886	Non-DAR	rs264866907	Rest	M08983_2.00	1.70472	1.01362
chr2:163602233-163602246	chr2:163602197-163602347	Non-DAR	rs236423980	Mafb	M00126_2.00	-0.458915	-1.2213
chr2:166446740-166446763	chr2:166446666-166446816	Chow	rs46520735	Zfp932	M09012_2.00	-0.50028	-1.33051
chr2:167503468-167503479	chr2:167503367-167503517	Non-DAR	rs239101650	Tcf7l1	M09407_2.00	0.135514	1.59667
chr2:167958936-167958944	chr2:167958895-167959144	Non-DAR	rs27292055	Sox13	M00212_2.00	0.229315	1.62103
chr2:168080781-168080796	chr2:168080592-168080841	Non-DAR	rs240255391	Rfx2	M03462_2.00	0.762409	1.59591
chr2:173143728-173143739	chr2:173143664-173143814	Non-DAR	rs27630164	Hlf	M08815_2.00	0.687373	1.49375
chr2:180171619-180171636	chr2:180171407-180171675	Non-DAR	rs260721803	Nrf1	M09450_2.00	0.93366	1.09532
chr3:27863491-27863508	chr3:27863419-27863569	Non-DAR	rs29594756	Mafb	M02870_2.00	0.328613	0.673321
chr3:38284017-38284027	chr3:38283928-38284078	HFD	rs31652356	Nfib/Nfic	M09381_2.00/M09385_2.00	0.454781	0.400581
chr3:87508458-87508468	chr3:87508355-87508505	Non-DAR	rs51882836	Foxo1	M09108_2.00	0.169315	1.39409
chr3:87508458-87508469	chr3:87508355-87508505	Non-DAR	rs51882836	Foxo1/Foxp2	M08122_2.00/M09547_2.00/M09101_2.00	0.169315	1.37644
chr3:87617361-87617377	chr3:87617311-87617461	Non-DAR	rs229093416	Egr1/Sp4	M02932_2.00/M01862_2.00	0.875532	0.5113
chr3:95281909-95281919	chr3:95281783-95281933	Non-DAR	rs33107922	Neurod1	M08764_2.00/M09474_2.00	0.528277	1.5282
chr3:95281908-95281919	chr3:95281783-95281933	Non-DAR	rs33107922	Tcf7l1	M09407_2.00	0.528277	1.4939
chr3:104220534-104220552	chr3:104220472-104220817	Non-DAR	rs244501184	Hic1	M02933_2.00/M02934_2.00/M00141_2.00	0.967113	1.41958
chr3:121914614-121914629	chr3:121914502-121914750	Non-DAR	rs46862688	Egr1/Egr2	M08996_2.00/M08994_2.00	0.185075	1.24336
chr3:121914615-121914630	chr3:121914502-121914750	Non-DAR	rs46862688	Zfp281	M08999_2.00/M08025_2.00	0.185075	1.34471
chr3:121914617-121914627	chr3:121914502-121914750	Non-DAR	rs46862688	Zfp281	M00139_2.00	0.185075	1.40816
chr3:122984709-122984721	chr3:122984598-122984748	Non-DAR	rs230364563	E2f1	M09041_2.00	0.636594	1.44133
chr3:127790594-127790606	chr3:127790532-127790682	Common	rs36794795	Cebpe	M08836_2.00	-0.184404	-0.749985
chr3:142560582-142560592	chr3:142560476-142560626	Non-DAR	rs31057456	E2f5	M09042_2.00	0.384004	1.63915
chr4:10905398-10905407	chr4:10905292-10905442	Chow	rs49126585	Etv6	M09077_2.00	0.830765	1.16545
chr4:43415809-43415819	chr4:43415744-43415894	Common	rs27864768	Sp1/Sp4	M00765_2.00/M00133_2.00	0.26352	0.577514
chr4:46138706-46138724	chr4:46138658-46138808	Non-DAR	rs52357748	Ctcfl	M09015_2.00	0.120885	0.644697
chr4:55349777-55349787	chr4:55349709-55349859	Non-DAR	rs212877203	Cebpb	M09498_2.00	0.912509	0.667081
chr4:55349774-55349786	chr4:55349709-55349859	Non-DAR	rs212877203	Cebpe	M08836_2.00	0.912509	0.749985
chr4:57765124-57765135	chr4:57765088-57765238	Common	rs46213192	Tcf7l1	M09407_2.00	-0.155373	-0.500053
chr4:94979117-94979128	chr4:94979063-94979213	Non-DAR	rs6405908	Mbd2	M09258_2.00	0.282513	0.41356
chr4:108118484-108118506	chr4:108118447-108118675	Non-DAR	rs28147762	Rest	M08983_2.00	1.47959	1.55527
chr4:124693669-124693684	chr4:124693597-124693747	Non-DAR	rs27585823	Hsf1	M09232_2.00/M09593_2.00	0.74293	0.968643
chr4:128993186-128993205	chr4:128993075-128993323	Non-DAR	4:128993195_G/T	Stat2	M09423_2.00	-0.00907182	-1.18025
chr4:129058151-129058159	chr4:129058015-129058165	Non-DAR	4:129058158_A/G	Zfp263	M00766_2.00	-0.319298	-0.982313
chr4:129142612-129142623	chr4:129142527-129142677	Chow	4:129142617_T/C	Cebpb/Cebpa	M08841_2.00/M08830_2.00	2.2188	1.59954
chr4:129142609-129142621	chr4:129142527-129142677	Chow	4:129142617_T/C	Cebpe	M08836_2.00	2.2188	1.07929
chr4:132078585-132078598	chr4:132078463-132078613	Non-DAR	rs27538709	Stat3	M08043_2.00/M09419_2.00	-1.05917	-0.723298
chr4:132078585-132078599	chr4:132078463-132078613	Non-DAR	rs27538709	Stat4	M08174_2.00/M09424_2.00	-1.05917	-0.973509
chr4:132078498-132078507	chr4:132078463-132078613	Non-DAR	rs32182593	Terf2	M02323_2.00	-1.91406	-1.63829
chr4:132308625-132308643	chr4:132308532-132308682	Non-DAR	rs27556415	Ctcfl	M09015_2.00	-0.580639	-1.04058
chr4:133056251-133056263	chr4:133056123-133056273	Non-DAR	rs32726017	E2f1	M09041_2.00	0.436324	0.984986
chr4:133118386-133118396	chr4:133118264-133118414	Non-DAR	rs231379750	Atoh1	M02820_2.00	0.494338	1.433
chr4:133118386-133118396	chr4:133118264-133118414	Non-DAR	rs231379750	Atoh1/Twist2	M01754_2.00/M01718_2.00	0.494338	1.63737
chr4:133118386-133118396	chr4:133118264-133118414	Non-DAR	rs231379750	Bhlhe22	M01729_2.00	0.494338	1.63806
chr4:133118310-133118325	chr4:133118264-133118414	Non-DAR	rs251285037	Ehf/Elf3	M09071_2.00/M09066_2.00	1.02104	0.91756
chr4:133241357-133241367	chr4:133241333-133241483	Non-DAR	rs46948197	Tcf3/Ptf1a	M09466_2.00/M09470_2.00	1.01696	1.61557
chr4:133241355-133241366	chr4:133241333-133241483	Non-DAR	rs46948197	Tcf7l1	M09407_2.00	1.01696	1.5031
chr4:133671313-133671331	chr4:133671251-133671401	Non-DAR	rs50139329	Ctcfl	M09015_2.00	-0.16703	-0.825476
chr4:134001035-134001047	chr4:134000922-134001072	Non-DAR	rs27574158	Arnt	M01719_2.00	-0.650502	-0.596702
chr4:134001035-134001045	chr4:134000922-134001072	Non-DAR	rs27574158	Arntl/Bhlhe40	M01751_2.00/M08761_2.00	-0.650502	-1.12213
chr4:134001036-134001046	chr4:134000922-134001072	Non-DAR	rs27574158	Bhlhe40/Arnt	M02817_2.00/M02818_2.00/M02655_2.00/M00119_2.00	-0.650502	-1.28424
chr4:134001035-134001046	chr4:134000922-134001072	Non-DAR	rs27574158	Srebf1/Tfe3	M02816_2.00/M08743_2.00	-0.650502	-1.51982
chr4:134001037-134001045	chr4:134000922-134001072	Non-DAR	rs27574158	Srebf2	M01725_2.00	-0.650502	-0.635957
chr4:134510983-134510995	chr4:134510890-134511040	Common	rs242056456	Atf2/Atf7	M08827_2.00/M09499_2.00	-1.06613	-1.28821
chr4:134510984-134510997	chr4:134510890-134511040	Common	rs242056456	Creb5/Creb1	M02866_2.00/M08824_2.00	-1.06613	-0.739971
chr4:134510986-134510996	chr4:134510890-134511040	Common	rs242056456	Crem	M01821_2.00	-1.06613	-0.832258
chr4:134510986-134510997	chr4:134510890-134511040	Common	rs242056456	Crem/Creb1/Atf3	M08845_2.00/M00992_2.00/M01807_2.00	-1.06613	-1.20796
chr4:134510919-134510934	chr4:134510890-134511040	Common	rs28310915	Ehf/Elf3	M09071_2.00/M09066_2.00	-0.453716	-0.863674
chr4:134510986-134510996	chr4:134510890-134511040	Common	rs242056456	Fosl2/Jun	M01809_2.00/M01816_2.00	-1.06613	-1.01152
chr4:135314066-135314079	chr4:135313929-135314079	Chow	rs27583887	Egr1/Egr2	M05860_2.00/M09515_2.00/M00778_2.00	-0.7877	-0.768069
chr4:135963598-135963615	chr4:135963543-135963830	Non-DAR	rs32624280	Nrf1	M09450_2.00	1.9412	0.977175
chr4:136147949-136147962	chr4:136147911-136148061	Non-DAR	rs235987668	Ebf1	M09045_2.00	0.323573	1.40207
chr4:136147950-136147960	chr4:136147911-136148061	Non-DAR	rs235987668	Prdm16	M08997_2.00	0.323573	0.547991
chr4:136310791-136310805	chr4:136310750-136310900	Non-DAR	rs50396839	Nfyc/Nfyb	M09449_2.00/M09445_2.00	-0.679133	-1.54724
chr4:141060889-141060901	chr4:141060638-141060905	Non-DAR	rs27588353	E2f1	M09041_2.00	0.297694	1.22281
chr4:141060890-141060902	chr4:141060638-141060905	Non-DAR	rs27588353	E2f3/E2f6	M09038_2.00/M09043_2.00	0.297694	1.10935
chr4:141452363-141452382	chr4:141452254-141452404	Chow	rs230616855	Prdm9	M09007_2.00	0.265198	0.924061
chr4:141545910-141545920	chr4:141545828-141546076	Non-DAR	rs260859809	E2f5	M09042_2.00	0.170296	1.63915
chr4:141865212-141865222	chr4:141865106-141865373	Non-DAR	rs32503645	Pou2f2	M09589_2.00/M03323_2.00	0.574584	1.18204
chr4:143152873-143152883	chr4:143152786-143152936	Common	rs50932641	Cebpb	M09498_2.00	1.40743	1.45786
chr4:143152874-143152886	chr4:143152786-143152936	Common	rs50932641	Cebpe	M08836_2.00	1.40743	0.955104
chr4:143152873-143152884	chr4:143152786-143152936	Common	rs50932641	Hlf	M08815_2.00	1.40743	1.40421
chr4:143152878-143152887	chr4:143152786-143152936	Common	rs50932641	Lhx6	M09187_2.00	1.40743	1.4564
chr4:144892326-144892338	chr4:144892306-144892456	Non-DAR	rs51388671	Ebf1	M09527_2.00	-0.811537	-0.813875
chr4:144892326-144892339	chr4:144892306-144892456	Non-DAR	rs51388671	Ebf1	M09045_2.00	-0.811537	-0.9561
chr4:149774381-149774396	chr4:149774305-149774455	Non-DAR	4:149774394_A/G	Klf12	M02937_2.00	0.586985	1.29445
chr4:154878033-154878046	chr4:154877937-154878087	Non-DAR	rs259961512	Mafb	M00126_2.00	-1.1138	-1.2213
chr4:154878035-154878053	chr4:154877937-154878087	Non-DAR	rs259961512	Mafb	M02871_2.00	-1.1138	-0.408586
chr4:155839683-155839698	chr4:155839568-155839718	Non-DAR	rs32665090	Zfp281	M08999_2.00/M08025_2.00	0.324684	1.15324
chr5:23712796-23712814	chr5:23712595-23712882	Non-DAR	rs52280256	Ctcfl	M09015_2.00	2.6073	1.27779
chr5:24750886-24750901	chr5:24750822-24750972	Chow	rs51669841	Egr1/Egr2	M08996_2.00/M08994_2.00	-0.185008	-1.04417
chr5:24750885-24750900	chr5:24750822-24750972	Chow	rs51669841	Zfp281	M08999_2.00/M08025_2.00	-0.185008	-1.45902
chr5:66170879-66170891	chr5:66170626-66170913	Non-DAR	rs108796859	E2f3/E2f6	M09038_2.00/M09043_2.00	0.130713	0.986138
chr5:74068452-74068464	chr5:74068383-74068592	Non-DAR	rs33500127	E2f3/E2f6	M09038_2.00/M09043_2.00	0.804306	0.986138
chr5:74068453-74068468	chr5:74068383-74068592	Non-DAR	rs33500127	Elf2	M09080_2.00	0.804306	1.63915
chr5:74068452-74068466	chr5:74068383-74068592	Non-DAR	rs33500127	Ets1	M09078_2.00	0.804306	1.44215
chr5:74068452-74068466	chr5:74068383-74068592	Non-DAR	rs33500127	Fli1/Elk4	M09072_2.00/M09075_2.00	0.804306	1.38777
chr5:74260619-74260636	chr5:74260533-74260683	HFD	rs50888699	Mafb	M02870_2.00	0.510085	0.585529
chr5:93267077-93267091	chr5:93267068-93267218	Non-DAR	rs33240396	Elf1	M09079_2.00	-1.17622	-1.6246
chr5:93267077-93267091	chr5:93267068-93267218	Non-DAR	rs33240396	Fli1/Elk4	M09072_2.00/M09075_2.00	-1.17622	-1.47952
chr5:93267077-93267092	chr5:93267068-93267218	Non-DAR	rs33240396	Gabpa/Elk3	M09069_2.00/M08113_2.00/M01481_2.00	-1.17622	-1.62693
chr5:96912975-96912990	chr5:96912916-96913164	Non-DAR	rs47231855	Elf2	M09080_2.00	0.190143	0.782287
chr5:96912980-96912999	chr5:96912916-96913164	Non-DAR	rs47231855	Stat2	M09423_2.00	0.190143	0.437113
chr5:96980202-96980220	chr5:96980132-96980380	Chow	rs33506581	Rorc/Nr1h4	M09617_2.00/M09618_2.00	0.0909114	0.994329
chr5:109558608-109558622	chr5:109558440-109558727	Non-DAR	rs108047929	Pou2f2	M03322_2.00	0.756161	1.46064
chr5:109558613-109558623	chr5:109558440-109558727	Non-DAR	rs108047929	Pou2f2	M09589_2.00/M03323_2.00	0.756161	1.38152
chr5:110176502-110176514	chr5:110176448-110176598	Non-DAR	rs33199424	E2f3/E2f6	M09038_2.00/M09043_2.00	0.344084	0.986138
chr5:110176504-110176514	chr5:110176448-110176598	Non-DAR	rs33199424	E2f5	M09042_2.00	0.344084	1.63915
chr5:110810194-110810213	chr5:110810125-110810275	Non-DAR	rs250217101	Zkscan1	M08985_2.00	1.44949	1.22842
chr5:113856121-113856132	chr5:113855865-113856133	HFD	rs29513095	Tcf7l1	M09407_2.00	0.399043	0.413524
chr5:115237927-115237938	chr5:115237889-115238039	Non-DAR	rs29817840	Mbd2	M09258_2.00	-0.385841	-0.723291
chr5:117094605-117094623	chr5:117094539-117094689	Common	rs33540013	Ctcfl	M09015_2.00	0.496585	1.27779
chr5:117094602-117094620	chr5:117094539-117094689	Common	rs33540013	Hic1	M02933_2.00/M02934_2.00/M00141_2.00	0.496585	1.54301
chr5:117279407-117279417	chr5:117279285-117279435	Non-DAR	rs47462689	Mypop	M00808_2.00	0.195783	1.63703
chr5:117279420-117279433	chr5:117279285-117279435	Non-DAR	rs45875846	Nr2c1	M09304_2.00	0.221311	0.591695
chr5:121660533-121660545	chr5:121660457-121660607	Non-DAR	rs33486340	E2f3/E2f6	M09038_2.00/M09043_2.00	0.0667207	1.25011
chr5:136986916-136986925	chr5:136986870-136987020	Non-DAR	rs33365167	Mtf1	M00136_2.00	0.67495	1.52753
chr5:138170996-138171010	chr5:138170947-138171097	Non-DAR	rs29582816	Fli1/Elk4	M09072_2.00/M09075_2.00	-0.670073	-0.488564
chr5:138441499-138441509	chr5:138441378-138441528	Non-DAR	rs29545413	Nfib/Nfic	M09381_2.00/M09385_2.00	-0.562159	-1.61748
chr5:138622858-138622873	chr5:138622756-138622906	Non-DAR	rs46483782	Hsf1	M09232_2.00/M09593_2.00	0.801962	0.968643
chr5:142935777-142935786	chr5:142935732-142935882	HFD	rs262661948	Terf2	M02323_2.00	-0.442222	-1.63829
chr5:143464617-143464628	chr5:143464491-143464641	Non-DAR	rs48144889	Mbd2	M09258_2.00	0.06425	1.63915
chr6:3399496-3399516	chr6:3399446-3399596	Common	rs49019116	Irf8/Irf4	M09246_2.00/M09243_2.00	0.81958	1.33691
chr6:3399500-3399519	chr6:3399446-3399596	Common	rs49019116	Stat2	M09423_2.00	1.03265	1.08449
chr6:17636963-17636985	chr6:17636774-17637159	Non-DAR	rs233333884	Thap11	M09441_2.00	-0.485801	-1.24476
chr6:29768308-29768330	chr6:29768239-29768389	Non-DAR	rs30460026	Thap11	M09441_2.00	0.103312	1.24476
chr6:50973562-50973574	chr6:50973446-50973596	Non-DAR	rs29752570	Runx1	M09372_2.00/M08163_2.00	1.11517	1.40097
chr6:50973562-50973574	chr6:50973446-50973596	Non-DAR	rs29752570	Runx1/Runx3	M09633_2.00/M09374_2.00	1.11517	1.46925
chr6:55175233-55175256	chr6:55175138-55175288	Non-DAR	rs49179155	Zfp932	M09012_2.00	-0.253853	-1.03188
chr6:86494028-86494038	chr6:86493942-86494092	Non-DAR	rs30265522	Nfib/Nfic	M09381_2.00/M09385_2.00	0.283377	1.41326
chr6:86494049-86494065	chr6:86493942-86494092	Non-DAR	rs30663465	Rfx2	M03461_2.00/M05888_2.00	0.338848	0.906863
chr6:86684536-86684550	chr6:86684392-86684640	Non-DAR	rs30511369	Elf1	M09079_2.00	0.0395823	0.834552
chr6:86684536-86684551	chr6:86684392-86684640	Non-DAR	rs30511369	Gabpa/Elk3	M09069_2.00/M08113_2.00/M01481_2.00	0.0395823	1.01139
chr6:86684538-86684548	chr6:86684392-86684640	Non-DAR	rs30511369	Gabpa/Etv5/Elk4/Ets1	M01482_2.00/M00157_2.00/M01485_2.00/M01489_2.00/M01493_2.00	0.0395823	0.693416
chr6:86849062-86849074	chr6:86848979-86849129	Non-DAR	rs50592292	Yy1	M08971_2.00	-0.261793	-0.422343
chr6:108213084-108213100	chr6:108213002-108213152	Non-DAR	rs30896404	Hnf4a	M03426_2.00	1.18872	1.44713
chr6:108213084-108213098	chr6:108213002-108213152	Non-DAR	rs30896404	Hnf4a/Hnf4g	M09308_2.00/M09307_2.00	1.13755	1.09661
chr6:108828599-108828615	chr6:108828369-108828695	Non-DAR	rs30755355	Sox17/Sox5	M03533_2.00/M02719_2.00	0.433627	1.62785
chr6:115808969-115808982	chr6:115808965-115809115	Non-DAR	rs30661148	Foxj3	M09102_2.00	-0.203526	-1.63128
chr6:115808970-115808985	chr6:115808965-115809115	Non-DAR	rs30661148	Foxj3/Foxj1	M03056_2.00/M00161_2.00	-0.189536	-0.860103
chr6:119467550-119467561	chr6:119467302-119467589	Non-DAR	rs31666537	Pbx1	M09213_2.00	0.357579	0.517452
chr6:128424641-128424653	chr6:128424624-128424774	Non-DAR	rs30066763	Yy1	M08971_2.00	0.268284	0.789114
chr6:128648785-128648803	chr6:128648683-128648833	Common	rs49069172	Nr1i3	M09302_2.00	0.099773	0.443443
chr6:128760843-128760854	chr6:128760743-128760893	Non-DAR	rs47043272	Creb1	M00991_2.00	0.765253	1.63827
chr6:128760841-128760854	chr6:128760743-128760893	Non-DAR	rs47043272	Creb5/Creb1	M02866_2.00/M08824_2.00	0.714555	1.06688
chr6:128760841-128760851	chr6:128760743-128760893	Non-DAR	rs47043272	Crem	M01821_2.00	0.650387	1.63478
chr6:128760843-128760854	chr6:128760743-128760893	Non-DAR	rs47043272	Crem/Creb1/Atf3	M08845_2.00/M00992_2.00/M01807_2.00	0.765253	0.858855
chr6:128839137-128839149	chr6:128838957-128839205	Non-DAR	rs29925427	Yy1	M08971_2.00	0.725425	1.20363
chr6:134791378-134791392	chr6:134791359-134791509	Non-DAR	rs50026189	Spic	M03009_2.00	-0.0124591	-1.37242
chr6:135168152-135168164	chr6:135168072-135168222	Non-DAR	rs49527293	E2f1	M09041_2.00	0.534502	0.918864
chr6:136464490-136464502	chr6:136464460-136464610	Non-DAR	rs47161467	Tcf7	M03532_2.00	-0.10518	-1.2095
chr6:137754598-137754610	chr6:137754471-137754621	Common	rs31981334	Runx1	M09372_2.00/M08163_2.00	0.981884	0.502638
chr6:146577607-146577624	chr6:146577412-146577640	Non-DAR	6:146577610_A/G	Twist1	M08766_2.00	-0.502541	-1.01565
chr6:146855310-146855323	chr6:146855310-146855460	Common	6:146855320_A/G	Egr1/Egr2	M05860_2.00/M09515_2.00/M00778_2.00	0.433787	0.768069
chr6:146855312-146855322	chr6:146855310-146855460	Common	6:146855320_A/G	Sp1/Sp4	M00765_2.00/M00133_2.00	0.433787	1.31869
chr6:146855312-146855325	chr6:146855310-146855460	Common	6:146855320_A/G	Sp4/Klf7/Klf12	M05859_2.00/M00134_2.00/M00787_2.00	0.433787	1.54747
chr6:146888361-146888374	chr6:146888333-146888600	Non-DAR	6:146888363_G/T	Stat3	M08043_2.00/M09419_2.00	1.14953	1.07338
chr7:3665562-3665578	chr7:3665454-3665722	Non-DAR	rs262398277	Egr1/Sp4	M02932_2.00/M01862_2.00	0.583501	1.63669
chr7:3665563-3665573	chr7:3665454-3665722	Non-DAR	rs262398277	Sp1/Sp4	M00765_2.00/M00133_2.00	0.376242	1.58506
chr7:3665560-3665573	chr7:3665454-3665722	Non-DAR	rs262398277	Sp4/Klf7/Klf12	M05859_2.00/M00134_2.00/M00787_2.00	0.376242	1.62894
chr7:12922087-12922104	chr7:12922082-12922232	Non-DAR	rs31883466	Nrf1	M09450_2.00	-0.256283	-0.977175
chr7:16048291-16048302	chr7:16048245-16048395	Non-DAR	rs31244652	Onecut1	M09026_2.00	-1.39587	-1.596
chr7:16052952-16052974	chr7:16052805-16053053	Non-DAR	rs219685755	Rest	M08983_2.00	0.0542003	0.768618
chr7:16222114-16222129	chr7:16222007-16222157	Non-DAR	rs32221342	Ehf/Elf3	M09071_2.00/M09066_2.00	1.22068	1.5715
chr7:17027678-17027695	chr7:17027604-17027754	Non-DAR	rs31343174	Mtf1	M08981_2.00	-0.200067	-1.46513
chr7:17058374-17058389	chr7:17058289-17058439	Non-DAR	rs231431943	Egr1/Egr2	M08996_2.00/M08994_2.00	0.0106053	0.57995
chr7:17058379-17058392	chr7:17058289-17058439	Non-DAR	rs231431943	Egr1/Egr2	M05860_2.00/M09515_2.00/M00778_2.00	0.00426517	0.407892
chr7:17058376-17058392	chr7:17058289-17058439	Non-DAR	rs231431943	Egr1/Sp4	M02932_2.00/M01862_2.00	0.00426517	1.34295
chr7:17058381-17058391	chr7:17058289-17058439	Non-DAR	rs231431943	Sp1/Sp4	M00765_2.00/M00133_2.00	0.00426517	0.719577
chr7:17058381-17058394	chr7:17058289-17058439	Non-DAR	rs231431943	Sp4/Klf7/Klf12	M05859_2.00/M00134_2.00/M00787_2.00	0.00426517	0.609853
chr7:17058373-17058388	chr7:17058289-17058439	Non-DAR	rs231431943	Zfp281	M08999_2.00/M08025_2.00	0.0346365	0.755148
chr7:18910491-18910513	chr7:18910468-18910618	Non-DAR	rs31481038	Ebf1	M10469_2.00	-0.689193	-0.899074
chr7:18910495-18910507	chr7:18910468-18910618	Non-DAR	rs31481038	Ebf1	M09527_2.00	-0.689193	-1.61557
chr7:18910495-18910508	chr7:18910468-18910618	Non-DAR	rs31481038	Ebf1	M09045_2.00	-0.689193	-1.40207
chr7:18910582-18910597	chr7:18910468-18910618	Non-DAR	rs225830171	Nr3c1	M05886_2.00	2.37361	0.454701
chr7:19024180-19024193	chr7:19024150-19024300	Non-DAR	rs31802490	Stat3	M08043_2.00/M09419_2.00	0.843836	1.09047
chr7:19551758-19551768	chr7:19551717-19551867	Common	rs52061659	Gata4/Gata3	M09556_2.00/M05867_2.00	0.13299	1.62731
chr7:19921066-19921081	chr7:19921041-19921191	Non-DAR	rs231978216	Mybl1/Myb	M09262_2.00/M09601_2.00	-0.341034	-1.19753
chr7:24112195-24112205	chr7:24112142-24112410	Non-DAR	rs249944070	Prdm16	M08997_2.00	0.222019	1.54002
chr7:24112196-24112218	chr7:24112142-24112410	Non-DAR	rs249944070	Tal1/Gata3	M09472_2.00/M09555_2.00	1.27934	1.34809
chr7:24270299-24270309	chr7:24270287-24270437	Non-DAR	rs220090981	Stat6	M09644_2.00	0.28035	0.471274
chr7:24270295-24270317	chr7:24270287-24270437	Non-DAR	rs241218422	Thap11	M09441_2.00	0.28035	1.32622
chr7:25221351-25221368	chr7:25221270-25221420	Non-DAR	rs31326143	Nrf1	M09450_2.00	0.807369	0.462631
chr7:25238119-25238141	chr7:25238119-25238269	Non-DAR	rs249204894	Thap11	M09441_2.00	0.854223	0.519849
chr7:28867679-28867704	chr7:28867602-28867752	Non-DAR	rs265876426	Nr2f6/Rarg/Rara	M03419_2.00/M03416_2.00/M03432_2.00	0.87604	1.1502
chr7:29180707-29180715	chr7:29180604-29180754	Non-DAR	rs31336119	Sox13	M00212_2.00	0.618192	0.439715
chr7:30094758-30094767	chr7:30094697-30094847	Non-DAR	rs266127965	Nr4a1	M09317_2.00	0.95013	0.481823
chr7:31107882-31107894	chr7:31107833-31108120	Chow	rs107885621	Irx3	M03266_2.00	0.321258	1.60553
chr7:38019594-38019604	chr7:38019413-38019641	Non-DAR	rs32449616	Prdm16	M08997_2.00	0.0626647	1.17544
chr7:38085048-38085060	chr7:38084933-38085083	Non-DAR	rs32029040	E2f1	M09041_2.00	-0.245056	-1.36152
chr7:45538866-45538878	chr7:45538737-45538887	Common	rs51784339	Arnt	M01719_2.00	0.363307	1.63486
chr7:45538866-45538876	chr7:45538737-45538887	Common	rs51784339	Arntl/Bhlhe40	M01751_2.00/M08761_2.00	0.363307	0.964826
chr7:45538867-45538877	chr7:45538737-45538887	Common	rs51784339	Bhlhe40/Arnt	M02817_2.00/M02818_2.00/M02655_2.00/M00119_2.00	0.363307	1.06514
chr7:45538868-45538876	chr7:45538737-45538887	Common	rs51784339	Mlxip	M01743_2.00	0.363307	1.62968
chr7:45538867-45538877	chr7:45538737-45538887	Common	rs51784339	Npas2/Arntl	M09468_2.00/M08776_2.00	0.363307	1.33045
chr7:45538866-45538877	chr7:45538737-45538887	Common	rs51784339	Srebf1/Tfe3	M02816_2.00/M08743_2.00	0.363307	1.27906
chr7:55911627-55911643	chr7:55911459-55911726	Non-DAR	rs50046382	Vdr	M03429_2.00/M09315_2.00	-0.50694	-0.594475
chr7:80261242-80261251	chr7:80261120-80261270	Non-DAR	rs31394999	Tbx3	M09429_2.00	-0.482827	-0.714977
chr7:81573682-81573697	chr7:81573599-81573749	Chow	rs32098294	Esrra/Esrrb/Nr5a2/Esrrg	M09319_2.00/M08034_2.00/M09616_2.00/M09321_2.00/M00816_2.00	0.565667	1.143
chr7:81573686-81573695	chr7:81573599-81573749	Chow	rs32098294	Nkx2-9	M09215_2.00	0.565667	1.28348
chr7:81573690-81573703	chr7:81573599-81573749	Chow	rs32098294	Nr2c1	M09304_2.00	0.565667	1.30545
chr7:81573683-81573698	chr7:81573599-81573749	Chow	rs32098294	Nr5a2	M08158_2.00/M09615_2.00/M09320_2.00	0.565667	1.55488
chr7:84779704-84779716	chr7:84779666-84779816	Common	rs3694415	Yy1	M08971_2.00	1.44356	1.56126
chr7:100496053-100496073	chr7:100495963-100496113	Chow	rs31731382	Irf8/Irf4	M09246_2.00/M09243_2.00	-0.373535	-1.36843
chr7:104507850-104507860	chr7:104507804-104508013	Common	rs48917149	Irf7	M09244_2.00	-1.53352	-0.403559
chr7:118470706-118470729	chr7:118470594-118470744	Non-DAR	rs32476264	Zfp932	M09012_2.00	0.354272	1.15155
chr7:118533410-118533421	chr7:118533336-118533486	Non-DAR	rs50713164	Nfkb1/Rela	M09358_2.00/M09355_2.00	-1.83117	-1.04784
chr7:118533410-118533421	chr7:118533336-118533486	Non-DAR	rs50713164	Nfkb2	M09356_2.00	-1.83117	-0.683362
chr7:118740670-118740682	chr7:118740562-118740712	Non-DAR	rs46282373	Yy1	M08971_2.00	0.500896	0.480954
chr7:128392441-128392459	chr7:128392405-128392555	Common	rs31502664	Bach1/Nfe2/Nfe2l2/Bach2	M08823_2.00/M08843_2.00/M08077_2.00/M08832_2.00/M08816_2.00	-0.863803	-1.49338
chr7:145110759-145110774	chr7:145110723-145110873	Chow	rs255729487	Sox17	M03534_2.00	-0.39842	-1.53061
chr8:4493350-4493360	chr8:4493338-4493488	Non-DAR	rs263698979	E2f5	M09042_2.00	2.43128	1.63915
chr8:11279484-11279499	chr8:11279288-11279633	Non-DAR	rs33381976	Nr5a2	M08158_2.00/M09615_2.00/M09320_2.00	0.0489666	1.0552
chr8:11464238-11464253	chr8:11464146-11464296	Chow	rs50048791	Prdm5	M08986_2.00	-0.339469	-1.6246
chr8:12711888-12711899	chr8:12711734-12711981	Chow	rs215113373	Foxk1	M09113_2.00	0.146412	0.548938
chr8:12711887-12711897	chr8:12711734-12711981	Chow	rs215113373	Foxo1	M09108_2.00	0.146412	0.562624
chr8:22166418-22166434	chr8:22166391-22166541	Non-DAR	rs48073393	Egr1/Sp4	M02932_2.00/M01862_2.00	0.543371	0.668757
chr8:25976740-25976758	chr8:25976644-25976892	Non-DAR	rs51780758	Ctcfl	M09015_2.00	0.474761	1.31749
chr8:25976821-25976830	chr8:25976644-25976892	Non-DAR	rs52053934	Nfatc2	M09357_2.00	1.41557	0.731661
chr8:33641684-33641697	chr8:33641618-33641768	Non-DAR	rs30235565	Nr2c1	M09304_2.00	1.34076	0.776423
chr8:33805403-33805418	chr8:33805346-33805574	Common	rs30238228	Klf12	M02937_2.00	0.01066	0.436981
chr8:33869503-33869518	chr8:33869439-33869589	Chow	rs51726467	Prdm5	M08986_2.00	-0.857801	-1.52032
chr8:36122695-36122703	chr8:36122595-36122745	Chow	rs30475317	Ikzf1	M08969_2.00	-0.149106	-1.24162
chr8:68793870-68793880	chr8:68793784-68793934	Non-DAR	rs51738434	Hoxd13	M03247_2.00	0.250672	0.915567
chr8:68793867-68793886	chr8:68793784-68793934	Non-DAR	rs50923854	Stat2	M09423_2.00	0.248673	1.26078
chr8:70761108-70761117	chr8:70761041-70761191	Non-DAR	rs33302633	Etv6	M09077_2.00	0.193805	1.4812
chr8:70825941-70825952	chr8:70825876-70826026	Common	rs33117292	Onecut1	M09026_2.00	0.057215	0.711603
chr8:70825943-70825960	chr8:70825876-70826026	Common	rs33117292	Twist1	M08766_2.00	0.0414071	0.660703
chr8:70897519-70897530	chr8:70897468-70897618	Non-DAR	rs32693198	Hoxa13	M09202_2.00	-0.617435	-0.71702
chr8:70897520-70897530	chr8:70897468-70897618	Non-DAR	rs32693198	Hoxd13	M03247_2.00	-0.617435	-1.34982
chr8:70897520-70897530	chr8:70897468-70897618	Non-DAR	rs32693198	Hoxd9	M03283_2.00	-0.617435	-0.724064
chr8:72146270-72146283	chr8:72146208-72146358	Chow	rs33247052	Stat3	M08043_2.00/M09419_2.00	0.107645	1.41492
chr8:72146268-72146281	chr8:72146208-72146358	Chow	rs33247052	Tead2/Tead1	M09653_2.00/M09438_2.00/M09437_2.00	0.107645	1.11929
chr8:72548405-72548413	chr8:72548322-72548472	Non-DAR	rs45927401	Lhx8	M03289_2.00	0.0900902	0.419812
chr8:84066703-84066721	chr8:84066473-84066741	Non-DAR	rs228852339	Nr1i3	M09302_2.00	1.1484	1.24772
chr8:84201684-84201701	chr8:84201612-84201762	Non-DAR	rs33615186	Nrf1	M09450_2.00	-1.63524	-1.56887
chr8:85071733-85071743	chr8:85071613-85071763	Non-DAR	rs3676934	Sp1/Sp4	M00765_2.00/M00133_2.00	-0.865387	-0.577514
chr8:88651273-88651288	chr8:88651252-88651402	Chow	rs50216145	Hsf1	M09232_2.00/M09593_2.00	-0.28492	-0.791473
chr8:91070095-91070106	chr8:91069973-91070123	Non-DAR	rs243634555	Mbd2	M09258_2.00	-1.33506	-1.63915
chr8:94365466-94365478	chr8:94365412-94365562	Common	rs247281966	E2f1	M09041_2.00	-0.626348	-1.44133
chr8:94365468-94365483	chr8:94365412-94365562	Common	rs247281966	Zfp281	M08999_2.00/M08025_2.00	-0.619071	-1.63915
chr8:106683110-106683122	chr8:106683027-106683177	Non-DAR	rs46549616	Tcf7	M03532_2.00	0.388295	1.46103
chr8:123805994-123806011	chr8:123805704-123806069	Non-DAR	rs222410757	Nrf1	M09450_2.00	0.247607	1.56887
chr8:123813729-123813744	chr8:123813652-123813802	Chow	rs31805867	Egr1/Egr2	M08996_2.00/M08994_2.00	0.0531872	1.54562
chr8:123813730-123813743	chr8:123813652-123813802	Chow	rs31805867	Egr1/Egr2	M05860_2.00/M09515_2.00/M00778_2.00	0.0531872	1.61459
chr8:123813735-123813743	chr8:123813652-123813802	Chow	rs31805867	Zfp263	M00766_2.00	0.0514275	0.679851
chr8:123820474-123820486	chr8:123820370-123820520	Chow	rs32928669	Foxk1/Foxj3	M03061_2.00/M03055_2.00	0.00738	1.46972
chr8:124663348-124663356	chr8:124663265-124663415	Non-DAR	rs45725190	Zfp128	M00149_2.00	0.0671448	0.435641
chr9:20607381-20607391	chr9:20607344-20607494	Non-DAR	rs48606012	Atoh1	M02820_2.00	0.527659	0.942191
chr9:20607381-20607391	chr9:20607344-20607494	Non-DAR	rs48606012	Atoh1/Twist2	M01754_2.00/M01718_2.00	0.527659	0.89914
chr9:20607381-20607391	chr9:20607344-20607494	Non-DAR	rs48606012	Bhlhe22	M01729_2.00	0.527659	1.63806
chr9:20878443-20878455	chr9:20878217-20878483	Non-DAR	rs13466262	Gli1/Gli2	M08976_2.00/M01023_2.00/M01024_2.00	1.41931	0.847727
chr9:20878449-20878463	chr9:20878217-20878483	Non-DAR	rs13466262	Hnf4a/Hnf4g	M09308_2.00/M09307_2.00	1.41931	1.46115
chr9:26999671-26999683	chr9:26999572-26999722	Non-DAR	rs29599436	Xbp1	M08818_2.00	0.918507	1.63915
chr9:35211101-35211116	chr9:35210977-35211127	Non-DAR	rs234267909	Zbtb33	M09005_2.00	-0.510022	-0.741891
chr9:40782384-40782399	chr9:40782228-40782495	Non-DAR	rs29791019	Zfp281	M08999_2.00/M08025_2.00	-0.483114	-1.30041
chr9:41157794-41157811	chr9:41157681-41157831	Non-DAR	rs33636993	Nrf1	M09450_2.00	-0.515597	-0.733153
chr9:44418003-44418016	chr9:44417971-44418121	Non-DAR	rs32610628	Egr1/Egr2	M05860_2.00/M09515_2.00/M00778_2.00	-0.194784	-1.23658
chr9:44692225-44692234	chr9:44692137-44692287	Non-DAR	rs29927588	Nfatc2	M09357_2.00	0.155765	0.604122
chr9:44767757-44767768	chr9:44767722-44767872	Non-DAR	9:44767764_G/A	Mbd2	M09258_2.00	-0.305285	-1.63915
chr9:44921299-44921309	chr9:44921212-44921362	Non-DAR	rs29738928	Arntl/Bhlhe40	M01751_2.00/M08761_2.00	0.291465	1.33378
chr9:44921300-44921310	chr9:44921212-44921362	Non-DAR	rs29738928	Bhlhe40/Arnt	M02817_2.00/M02818_2.00/M02655_2.00/M00119_2.00	0.291465	1.47896
chr9:44921301-44921309	chr9:44921212-44921362	Non-DAR	rs29738928	Mlxip	M01743_2.00	0.291465	1.62968
chr9:44921300-44921310	chr9:44921212-44921362	Non-DAR	rs29738928	Npas2/Arntl	M09468_2.00/M08776_2.00	0.291465	0.716832
chr9:44921299-44921310	chr9:44921212-44921362	Non-DAR	rs29738928	Srebf1/Tfe3	M02816_2.00/M08743_2.00	0.291465	1.08086
chr9:45959662-45959671	chr9:45959612-45959898	Chow	rs242730065	Etv6	M09077_2.00	0.238907	1.15779
chr9:45959636-45959647	chr9:45959612-45959898	Chow	rs211767372	Pbx1	M09213_2.00	0.0130711	1.40746
chr9:50885300-50885315	chr9:50885239-50885525	Chow	rs234234132	Klf12	M02937_2.00	2.45524	1.4127
chr9:50885300-50885313	chr9:50885239-50885525	Chow	rs234234132	Sp4/Klf7/Klf12	M05859_2.00/M00134_2.00/M00787_2.00	2.45524	1.62936
chr9:56950945-56950957	chr9:56950826-56950976	Non-DAR	rs30428326	Xbp1	M08818_2.00	0.98494	0.45659
chr9:57073654-57073676	chr9:57073625-57073775	Non-DAR	rs33635888	Rest	M08983_2.00	-0.765066	-1.28978
chr9:57317833-57317845	chr9:57317724-57317874	Common	rs38308056	Yy1	M08971_2.00	0.290535	1.596
chr9:62415518-62415527	chr9:62415411-62415561	Non-DAR	rs36829660	Etv6	M09077_2.00	0.115603	1.16545
chr9:63760532-63760544	chr9:63760479-63760629	Chow	rs29888072	Pax7	M09587_2.00	0.169535	1.58554
chr9:63760569-63760584	chr9:63760479-63760629	Chow	rs29598460	Prdm5	M08986_2.00	0.182237	1.52032
chr9:63989338-63989356	chr9:63989301-63989451	Non-DAR	rs30185874	Nr1i3	M09302_2.00	0.429753	1.24772
chr9:63989348-63989359	chr9:63989301-63989451	Non-DAR	rs30185874	Srebf1	M08749_2.00	0.429753	0.627569
chr9:78006810-78006827	chr9:78006761-78006911	Non-DAR	rs47143519	Mafb	M02870_2.00	0.265034	0.654777
chr9:78006817-78006829	chr9:78006761-78006911	Non-DAR	rs47143519	Mafb	M02869_2.00	0.515294	1.43414
chr9:79213624-79213644	chr9:79213460-79213688	Non-DAR	rs49891013	Irf8/Irf4	M09246_2.00/M09243_2.00	0.616495	1.33691
chr9:98296570-98296585	chr9:98296533-98296683	Non-DAR	rs30027038	Ehf/Elf3	M09071_2.00/M09066_2.00	-0.120448	-0.863674
chr9:106267032-106267057	chr9:106266976-106267126	Chow	rs36717129	Nr2f6/Rarg/Rara	M03419_2.00/M03416_2.00/M03432_2.00	1.22244	0.493192
chr9:106267101-106267113	chr9:106266976-106267126	Chow	rs37474626	Runx1/Runx3	M09633_2.00/M09374_2.00	1.03125	0.988492
chr9:106438338-106438355	chr9:106438276-106438426	Non-DAR	rs29945325	Nrf1	M09450_2.00	1.26074	1.52761
chr9:113792765-113792784	chr9:113792734-113792884	Non-DAR	rs30222189	Zkscan1	M08985_2.00	-0.189022	-0.516088
chr10:3741218-3741240	chr10:3741214-3741364	Common	rs51150204	Thap11	M09441_2.00	-0.275368	-0.849035
chr10:4107851-4107866	chr10:4107736-4107886	Non-DAR	rs29364623	Nfatc1	M09360_2.00	0.24224	1.3218
chr10:4672083-4672098	chr10:4671979-4672207	Chow	rs29366718	Klf12	M02937_2.00	1.80134	1.5011
chr10:82859139-82859158	chr10:82859057-82859207	Non-DAR	rs51895855	Zkscan1	M08985_2.00	-0.145347	-0.676635
chr10:93488539-93488547	chr10:93488494-93488644	Non-DAR	rs47966303	Smad4	M05889_2.00	0.611472	1.63915
chr10:93589382-93589394	chr10:93589361-93589511	Non-DAR	rs46538067	E2f3/E2f6	M09038_2.00/M09043_2.00	0.512639	1.25011
chr10:94107300-94107310	chr10:94107212-94107479	Non-DAR	rs37995846	Ar	M00821_2.00	-0.245289	-1.63573
chr10:117377020-117377030	chr10:117376919-117377069	Non-DAR	rs259878367	Tcf3/Ptf1a	M09466_2.00/M09470_2.00	0.615053	1.61557
chr10:117377021-117377032	chr10:117376919-117377069	Non-DAR	rs259878367	Tcf7l1	M09407_2.00	0.615053	1.55353
chr10:126905767-126905785	chr10:126905662-126905812	Non-DAR	rs29331638	Ctcfl	M09015_2.00	2.45138	1.51946
chr10:126905766-126905778	chr10:126905662-126905812	Non-DAR	rs29331638	Klf1	M09516_2.00/M08099_2.00	2.41021	1.44936
chr10:126905766-126905781	chr10:126905662-126905812	Non-DAR	rs29331638	Klf12	M02937_2.00	2.41021	1.42085
chr10:126905769-126905779	chr10:126905662-126905812	Non-DAR	rs29331638	Sp1/Sp4	M00765_2.00/M00133_2.00	2.41021	0.790481
chr10:126905766-126905779	chr10:126905662-126905812	Non-DAR	rs29331638	Sp4/Klf7/Klf12	M05859_2.00/M00134_2.00/M00787_2.00	2.41021	0.439315
chr10:127801133-127801147	chr10:127801038-127801188	Chow	rs29326058	Hnf4a/Hnf4g	M09308_2.00/M09307_2.00	0.136765	0.688722
chr10:128211818-128211831	chr10:128211751-128211901	Non-DAR	rs29326621	Ebf1	M09045_2.00	-0.262013	-0.450157
chr10:128232009-128232017	chr10:128231909-128232059	Non-DAR	rs236341037	Smad4	M05889_2.00	-0.31402	-1.63915
chr11:5762056-5762078	chr11:5762051-5762201	Non-DAR	rs46238937	Rest	M08983_2.00	0.386757	1.52464
chr11:5762164-5762187	chr11:5762051-5762201	Non-DAR	rs26931543	Zfp932	M09012_2.00	0.730357	1.28941
chr11:20915241-20915254	chr11:20915197-20915347	Non-DAR	rs29397989	Mafb	M00126_2.00	-0.258767	-1.22853
chr11:20915242-20915254	chr11:20915197-20915347	Non-DAR	rs29397989	Mafb	M02869_2.00	-0.258767	-1.08955
chr11:43632792-43632804	chr11:43632723-43632873	Non-DAR	rs221129182	Irf9	M09240_2.00	0.303173	1.63915
chr11:43632790-43632809	chr11:43632723-43632873	Non-DAR	rs221129182	Stat2	M09423_2.00	0.303173	1.45728
chr11:55033382-55033390	chr11:55033353-55033503	Non-DAR	rs29394196	Zfp128	M00149_2.00	0.0266639	1.63218
chr11:57674087-57674102	chr11:57674035-57674185	Common	rs26944882	Ehf/Elf3	M09071_2.00/M09066_2.00	-0.594062	-1.58704
chr11:57962684-57962699	chr11:57962684-57962834	Non-DAR	rs29469739	Ehf/Elf3	M09071_2.00/M09066_2.00	-0.567911	-0.91756
chr11:58009965-58009976	chr11:58009826-58009976	Non-DAR	rs220013708	Mbd2	M09258_2.00	-0.249456	-0.482194
chr11:58302468-58302480	chr11:58302446-58302596	Non-DAR	rs51133309	Foxk1/Foxj3	M03061_2.00/M03055_2.00	1.87999	1.24503
chr11:58302459-58302473	chr11:58302446-58302596	Non-DAR	rs51133309	Spic	M03009_2.00	1.51647	1.59216
chr11:58928123-58928141	chr11:58928073-58928223	Chow	rs51189887	Ctcfl	M09015_2.00	-0.609908	-0.54799
chr11:59191914-59191929	chr11:59191769-59192017	HFD	rs29426024	Klf12	M02937_2.00	-0.631496	-0.800976
chr11:59202206-59202221	chr11:59202182-59202332	Non-DAR	rs256743977	Rfx2	M03462_2.00	-1.56724	-1.58246
chr11:75214008-75214030	chr11:75213802-75214050	Chow	rs216748092	Rest	M08983_2.00	0.134496	1.593
chr11:76243708-76243719	chr11:76243655-76243805	Non-DAR	rs28199828	Srebf1	M08749_2.00	-0.0326248	-1.03133
chr11:89029069-89029079	chr11:89029022-89029172	Common	11:89029075_T/C	Ar	M00821_2.00	-0.820165	-0.79592
chr11:89029057-89029071	chr11:89029022-89029172	Common	11:89029059_A/G	Spic	M03009_2.00	-0.820165	-1.51278
chr11:93968550-93968560	chr11:93968368-93968635	Common	rs46990514	Neurod1	M08764_2.00/M09474_2.00	-1.0981	-1.5184
chr11:93968522-93968538	chr11:93968368-93968635	Common	rs235987391	Stat6	M08173_2.00/M09418_2.00	-1.02853	-0.413427
chr11:93968525-93968535	chr11:93968368-93968635	Common	rs235987391	Stat6	M09644_2.00	-1.02853	-0.830789
chr11:93968525-93968537	chr11:93968368-93968635	Common	rs28260249	Stat6	M09643_2.00	-1.02853	-1.60678
chr11:101627046-101627071	chr11:101627030-101627180	Non-DAR	rs28257419	Nr2f6/Rarg/Rara	M03419_2.00/M03416_2.00/M03432_2.00	0.371418	0.779492
chr11:101627547-101627569	chr11:101627400-101627686	Common	rs46560758	Ebf1	M10469_2.00	-0.997546	-0.482194
chr11:101627551-101627564	chr11:101627400-101627686	Common	rs46560758	Ebf1	M09045_2.00	-0.997546	-1.45871
chr11:101627552-101627562	chr11:101627400-101627686	Common	rs46560758	Prdm16	M08997_2.00	-0.997546	-0.852978
chr11:101645567-101645586	chr11:101645521-101645671	Common	rs49739342	Stat2	M09423_2.00	-2.42616	-1.25759
chr11:110268682-110268697	chr11:110268559-110268709	Non-DAR	rs257279831	Egr1/Egr2	M08996_2.00/M08994_2.00	0.302456	0.653427
chr11:114968880-114968900	chr11:114968811-114969058	Non-DAR	rs228436541	Irf8/Irf4	M09246_2.00/M09243_2.00	-0.372017	-0.786915
chr11:115192349-115192364	chr11:115192256-115192406	Common	rs29416746	Ehf/Elf3	M09071_2.00/M09066_2.00	-0.629092	-1.54684
chr11:116004955-116004965	chr11:116004931-116005081	Non-DAR	rs27001398	Arntl/Bhlhe40	M01751_2.00/M08761_2.00	-0.112343	-1.18213
chr11:116004956-116004966	chr11:116004931-116005081	Non-DAR	rs27001398	Bhlhe40/Arnt	M02817_2.00/M02818_2.00/M02655_2.00/M00119_2.00	-0.112343	-1.45098
chr11:116004956-116004966	chr11:116004931-116005081	Non-DAR	rs27001398	Npas2/Arntl	M09468_2.00/M08776_2.00	-0.112343	-0.608879
chr11:116004955-116004966	chr11:116004931-116005081	Non-DAR	rs27001398	Srebf1/Tfe3	M02816_2.00/M08743_2.00	-0.112343	-1.01936
chr12:16591579-16591592	chr12:16591561-16591711	Chow	rs29189990	Mafb	M00126_2.00	1.03667	1.10538
chr12:24498734-24498744	chr12:24498670-24498820	Non-DAR	rs51833491	Prdm16	M08997_2.00	-0.701585	-1.55261
chr12:25092356-25092378	chr12:25092354-25092504	Non-DAR	rs50471164	Thap11	M09441_2.00	0.125735	0.658199
chr12:28750516-28750527	chr12:28750391-28750541	Non-DAR	rs49597597	Elf5/Ehf	M03011_2.00/M00158_2.00/M01484_2.00	1.4637	0.857541
chr12:28750514-28750529	chr12:28750391-28750541	Non-DAR	rs49597597	Gabpa/Elk3	M09069_2.00/M08113_2.00/M01481_2.00	1.4637	1.05875
chr12:35535157-35535179	chr12:35534936-35535203	Non-DAR	rs8237542	Rest	M08983_2.00	-0.148222	-1.60152
chr12:35535175-35535185	chr12:35534936-35535203	Non-DAR	rs8237543	Sp1/Sp4	M00765_2.00/M00133_2.00	0.120596	0.577514
chr12:51273751-51273769	chr12:51273558-51273806	Chow	rs49655116	Hic1	M02933_2.00/M02934_2.00/M00141_2.00	0.804727	1.53942
chr12:52603581-52603593	chr12:52603467-52603617	Non-DAR	rs212460321	Runx1	M09372_2.00/M08163_2.00	-0.412875	-0.604403
chr12:64965649-64965667	chr12:64965569-64965719	Non-DAR	rs29132782	Bach1/Nfe2/Nfe2l2/Bach2	M08823_2.00/M08843_2.00/M08077_2.00/M08832_2.00/M08816_2.00	1.16899	1.36304
chr12:71885931-71885944	chr12:71885856-71886181	Chow	rs46567523	Sp4/Klf7/Klf12	M05859_2.00/M00134_2.00/M00787_2.00	-0.437713	-1.62894
chr12:76765523-76765533	chr12:76765435-76765585	Non-DAR	rs32455408	Irf7	M09244_2.00	0.910293	0.82192
chr12:76765529-76765541	chr12:76765435-76765585	Non-DAR	rs32455408	Irf9	M09240_2.00	0.910293	1.63915
chr12:79676068-79676085	chr12:79676025-79676175	Common	rs29490949	Ar	M03436_2.00	0.933341	1.32456
chr12:79676069-79676085	chr12:79676025-79676175	Common	rs29490949	Ar	M09331_2.00	0.933341	1.19701
chr12:79676068-79676084	chr12:79676025-79676175	Common	rs29490949	Nr3c1	M09318_2.00/M09614_2.00	0.933341	0.806571
chr12:79676069-79676084	chr12:79676025-79676175	Common	rs29490949	Nr3c1	M05886_2.00	0.933341	0.433548
chr12:103734439-103734455	chr12:103734379-103734529	Non-DAR	12:103734445_G/C	Stat6	M08173_2.00/M09418_2.00	0.308962	1.02823
chr12:103734442-103734452	chr12:103734379-103734529	Non-DAR	12:103734445_G/C	Stat6	M09644_2.00	0.308962	1.39865
chr12:103734442-103734454	chr12:103734379-103734529	Non-DAR	12:103734445_G/C	Stat6	M09643_2.00	0.308962	1.27351
chr12:104863906-104863914	chr12:104863860-104864010	Non-DAR	rs6313085	Ikzf1	M08969_2.00	0.48437	1.52623
chr13:23698430-23698442	chr13:23698333-23698483	Non-DAR	rs29511226	Xbp1	M08818_2.00	0.71974	0.540362
chr13:56438409-56438422	chr13:56438345-56438495	Chow	rs29731234	Ebf1	M09045_2.00	0.229769	1.40207
chr13:63239996-63240007	chr13:63239992-63240142	Non-DAR	rs52241790	Mbd2	M09258_2.00	0.05219	1.63915
chr13:67081572-67081582	chr13:67081510-67081660	Non-DAR	rs29239156	Gata4/Gata3	M09556_2.00/M05867_2.00	0.674533	1.62731
chr13:67081568-67081584	chr13:67081510-67081660	Non-DAR	rs29239156	Mecom	M02667_2.00/M08980_2.00	0.674533	1.53998
chr13:67194471-67194486	chr13:67194390-67194540	Non-DAR	rs29221217	Zbtb33	M09005_2.00	0.496395	1.1568
chr13:67399789-67399798	chr13:67399729-67399879	Common	rs252284335	Etv6	M09077_2.00	-1.48544	-1.11879
chr13:67399788-67399802	chr13:67399729-67399879	Common	rs212752858	Stat4/Stat3	M09646_2.00/M09645_2.00	-1.48544	-0.586403
chr13:67500543-67500565	chr13:67500482-67500632	Non-DAR	rs29615973	Ebf1	M10469_2.00	-0.188657	-0.488434
chr13:67553200-67553210	chr13:67553077-67553227	Non-DAR	rs46033904	Ar	M00821_2.00	0.577652	1.63573
chr13:95777565-95777581	chr13:95777332-95777598	Non-DAR	rs29907833	Hnf4a	M03426_2.00	0.154241	1.3632
chr13:95777567-95777581	chr13:95777332-95777598	Non-DAR	rs29907833	Hnf4a/Hnf4g	M09308_2.00/M09307_2.00	0.154241	0.829103
chr13:95777411-95777436	chr13:95777332-95777598	Non-DAR	rs38158511	Nr2f6/Rarg/Rara	M03419_2.00/M03416_2.00/M03432_2.00	0.325974	1.29061
chr13:97443951-97443973	chr13:97443874-97444024	Non-DAR	rs29568435	Thap11	M09441_2.00	0.91005	1.24476
chr13:102658654-102658665	chr13:102658592-102658742	Common	rs29634980	Hlf	M08815_2.00	-0.567763	-1.49375
chr13:107022386-107022401	chr13:107022345-107022592	Non-DAR	rs248065528	Zfp281	M08999_2.00/M08025_2.00	0.552802	1.45902
chr13:107923460-107923475	chr13:107923258-107923525	Non-DAR	13:107923466_G/A	Foxa2/Foxa3	M08121_2.00/M09106_2.00/M09104_2.00/M00162_2.00	-0.367293	-0.907398
chr13:119690292-119690304	chr13:119690097-119690384	Non-DAR	rs29910566	E2f1	M09041_2.00	-0.0390231	-1.39338
chr14:7824831-7824847	chr14:7824743-7824893	Non-DAR	rs46837689	Hnf4a	M03426_2.00	-0.0228306	-0.744758
chr14:7953080-7953090	chr14:7952973-7953123	Non-DAR	rs212185981	Foxj3/Foxk1/Foxp2	M03057_2.00/M00163_2.00/M00160_2.00/M00792_2.00/M03062_2.00	-0.185617	-0.524372
chr14:8666207-8666225	chr14:8666178-8666328	Common	rs52052350	Esrra/Esrrb/Esrrg	M03430_2.00/M00815_2.00/M00817_2.00/M00183_2.00	0.377669	0.763697
chr14:20871629-20871644	chr14:20871568-20871718	Non-DAR	rs31387320	Prdm5	M08986_2.00	0.197391	1.01006
chr14:27114828-27114839	chr14:27114807-27114957	Non-DAR	rs30794854	Mbd2	M09258_2.00	-0.627459	-1.63915
chr14:32159852-32159864	chr14:32159847-32159997	Non-DAR	rs31066797	Relb	M09352_2.00	1.02549	0.703876
chr14:47568439-47568450	chr14:47568375-47568525	Non-DAR	rs30904722	Foxk1	M09113_2.00	0.510162	0.439461
chr14:51902985-51902997	chr14:51902918-51903068	Non-DAR	14:51902989_G/A	Runx1	M09372_2.00/M08163_2.00	0.247868	0.502638
chr14:51902985-51902997	chr14:51902918-51903068	Non-DAR	14:51902989_G/A	Runx1/Runx3	M09633_2.00/M09374_2.00	0.247868	0.988492
chr14:52305169-52305183	chr14:52305069-52305219	Non-DAR	rs30673421	Elf1	M09079_2.00	0.367053	0.93499
chr14:54360813-54360830	chr14:54360695-54360845	Non-DAR	rs50569166	Nrf1	M09450_2.00	0.391575	0.417365
chr14:61328076-61328085	chr14:61328022-61328172	Non-DAR	rs30481411	Mtf1	M00136_2.00	0.149974	1.58157
chr14:67072467-67072483	chr14:67072390-67072540	Non-DAR	rs49353150	Egr1/Sp4	M02932_2.00/M01862_2.00	-0.00265172	-0.988078
chr14:69805630-69805640	chr14:69805612-69805762	Non-DAR	rs226339011	Gata4/Gata3	M09556_2.00/M05867_2.00	0.0897914	1.62731
chr14:70336598-70336616	chr14:70336507-70336657	Chow	rs233815360	Hic1	M02933_2.00/M02934_2.00/M00141_2.00	1.07522	1.3609
chr14:70351377-70351392	chr14:70351338-70351488	Non-DAR	rs253519536	Mybl1/Myb	M09262_2.00/M09601_2.00	-0.0600933	-1.59682
chr14:77036685-77036703	chr14:77036624-77036774	Non-DAR	rs220447243	Ctcfl	M09015_2.00	-0.195105	-1.00709
chr14:105300815-105300829	chr14:105300651-105300877	Common	rs51653721	Atf4	M02865_2.00	1.02525	1.63915
chr14:105300816-105300828	chr14:105300651-105300877	Common	rs51653721	Atf4/Cebpg/Ddit3	M08833_2.00/M09496_2.00/M08840_2.00/M09492_2.00/M08822_2.00	1.02525	1.40526
chr14:105300806-105300821	chr14:105300651-105300877	Common	rs32482408	Ehf/Elf3	M09071_2.00/M09066_2.00	1.02525	1.54684
chr14:105300825-105300834	chr14:105300651-105300877	Common	rs30941768	Etv6	M09077_2.00	1.02607	0.969347
chr14:105300817-105300827	chr14:105300651-105300877	Common	rs51653721	Fosl2/Jun	M01809_2.00/M01816_2.00	1.02525	0.657054
chr14:118089354-118089369	chr14:118089261-118089411	Non-DAR	rs48553643	Ehf/Elf3	M09071_2.00/M09066_2.00	0.575361	0.406607
chr14:118089354-118089368	chr14:118089261-118089411	Non-DAR	rs48553643	Elf1	M09079_2.00	0.575361	0.93499
chr14:118089355-118089370	chr14:118089261-118089411	Non-DAR	rs48553643	Elf2	M09080_2.00	0.609905	0.959583
chr14:118089354-118089368	chr14:118089261-118089411	Non-DAR	rs48553643	Ets1	M09078_2.00	0.575361	0.605035
chr14:118089354-118089368	chr14:118089261-118089411	Non-DAR	rs48553643	Fli1/Elk4	M09072_2.00/M09075_2.00	0.575361	0.488564
chr14:118089354-118089369	chr14:118089261-118089411	Non-DAR	rs48553643	Gabpa/Elk3	M09069_2.00/M08113_2.00/M01481_2.00	0.575361	0.437523
chr14:118089513-118089522	chr14:118089471-118089621	Non-DAR	rs47465506	Nr4a1	M09317_2.00	0.318783	0.548457
chr15:31224346-31224362	chr15:31224223-31224373	Non-DAR	rs47547089	Vdr	M03429_2.00/M09315_2.00	-0.280714	-0.700887
chr15:31453713-31453730	chr15:31453562-31453789	Non-DAR	rs31890620	Nrf1	M09450_2.00	-0.09446	-1.25184
chr15:34046573-34046588	chr15:34046472-34046680	Chow	rs47204974	Foxj3/Foxj1	M03056_2.00/M00161_2.00	-0.106273	-0.675884
chr15:36283096-36283107	chr15:36283020-36283170	Non-DAR	rs262295278	Mbd2	M09258_2.00	0.487333	1.63915
chr15:36938859-36938876	chr15:36938767-36938917	Non-DAR	rs231859454	Nrf1	M09450_2.00	0.909511	1.1802
chr15:38301075-38301090	chr15:38301012-38301162	Non-DAR	rs221798769	Zfp281	M08999_2.00/M08025_2.00	0.144652	1.30041
chr15:38711036-38711059	chr15:38710956-38711106	Non-DAR	rs219062313	Zfp932	M09012_2.00	-0.177618	-1.36828
chr15:39112787-39112799	chr15:39112658-39112808	Non-DAR	rs224333350	Gli1/Gli2	M08976_2.00/M01023_2.00/M01024_2.00	1.11467	1.06711
chr15:39112788-39112803	chr15:39112658-39112808	Non-DAR	rs224333350	Klf12	M02937_2.00	1.19772	1.42878
chr15:39112763-39112778	chr15:39112658-39112808	Non-DAR	rs258565055	Zbtb33	M09005_2.00	1.63246	0.628137
chr15:43679037-43679052	chr15:43678918-43679068	Non-DAR	rs32447355	Ehf/Elf3	M09071_2.00/M09066_2.00	0.717953	0.91756
chr15:43679036-43679045	chr15:43678918-43679068	Non-DAR	rs32447355	Lhx6	M09187_2.00	0.717953	1.44493
chr15:43679032-43679046	chr15:43678918-43679068	Non-DAR	rs32447355	Nfyc/Nfyb	M09449_2.00/M09445_2.00	0.717953	1.55627
chr15:43679032-43679046	chr15:43678918-43679068	Non-DAR	rs32447355	Pbx3	M09205_2.00	0.717953	0.996778
chr15:43679036-43679050	chr15:43678918-43679068	Non-DAR	rs32447355	Spic	M03009_2.00	0.717953	1.37242
chr15:59055093-59055106	chr15:59054958-59055108	Non-DAR	rs51397917	Foxj3	M09102_2.00	0.520115	1.15667
chr15:79328325-79328337	chr15:79328313-79328463	Non-DAR	rs31555197	E2f1	M09041_2.00	2.65476	1.45634
chr15:79328326-79328341	chr15:79328313-79328463	Non-DAR	rs31555197	Egr1/Egr2	M08996_2.00/M08994_2.00	2.65476	1.56939
chr15:79328325-79328340	chr15:79328313-79328463	Non-DAR	rs31555197	Klf12	M02937_2.00	2.65476	1.59811
chr15:79328328-79328338	chr15:79328313-79328463	Non-DAR	rs31555197	Sp1/Sp4	M00765_2.00/M00133_2.00	2.65476	1.59379
chr15:79328325-79328338	chr15:79328313-79328463	Non-DAR	rs31555197	Sp4/Klf7/Klf12	M05859_2.00/M00134_2.00/M00787_2.00	2.65476	1.59704
chr15:79328327-79328342	chr15:79328313-79328463	Non-DAR	rs31555197	Zfp281	M08999_2.00/M08025_2.00	2.65476	1.63915
chr15:79328329-79328339	chr15:79328313-79328463	Non-DAR	rs31555197	Zfp281	M00139_2.00	2.65476	1.1594
chr15:83149868-83149878	chr15:83149774-83149924	Non-DAR	rs48458594	Atoh1	M02820_2.00	1.17049	1.43918
chr15:83149868-83149878	chr15:83149774-83149924	Non-DAR	rs48458594	Atoh1/Twist2	M01754_2.00/M01718_2.00	1.17049	1.63737
chr15:85653908-85653918	chr15:85653865-85654015	Non-DAR	rs49707609	Neurod1	M08764_2.00/M09474_2.00	0.0108318	1.59325
chr15:85653908-85653919	chr15:85653865-85654015	Non-DAR	rs49707609	Tcf7l1	M09407_2.00	0.0108318	1.60686
chr15:99725655-99725670	chr15:99725549-99725699	Non-DAR	rs260951525	Nr5a2	M08158_2.00/M09615_2.00/M09320_2.00	0.662365	0.517266
chr15:99823511-99823528	chr15:99823443-99823690	HFD	rs36949291	Mafb	M02870_2.00	0.138177	0.735866
chr15:99840209-99840219	chr15:99840024-99840291	Non-DAR	rs238152098	Npas2	M01731_2.00	0.391049	1.10187
chr15:99904532-99904550	chr15:99904466-99904616	Non-DAR	rs259716963	Ctcfl	M09015_2.00	0.260989	0.825476
chr15:101145637-101145652	chr15:101145565-101145715	Non-DAR	15:101145640_T/C	Prdm5	M08986_2.00	0.151076	1.44288
chr15:102279149-102279164	chr15:102279111-102279261	Non-DAR	rs215685683	Prdm5	M08986_2.00	-0.672119	-0.491031
chr15:102377871-102377886	chr15:102377820-102377970	Non-DAR	rs32506877	Elf2	M09080_2.00	-0.0691196	-1.63915
chr15:102377875-102377884	chr15:102377820-102377970	Non-DAR	rs32506877	Etv6	M09077_2.00	-0.0839996	-1.10511
chr15:102377873-102377887	chr15:102377820-102377970	Non-DAR	rs32506877	Stat4	M08174_2.00/M09424_2.00	-0.0866946	-1.56514
chr15:102377875-102377889	chr15:102377820-102377970	Non-DAR	rs32506877	Stat4/Stat3	M09646_2.00/M09645_2.00	-0.0895817	-1.52995
chr16:30973664-30973680	chr16:30973497-30973763	Non-DAR	rs4168599	Hinfp	M08989_2.00	0.140645	1.63915
chr16:34030018-34030031	chr16:34029832-34030117	Chow	rs215172293	Mafb	M00126_2.00	0.418132	1.2213
chr16:34030094-34030111	chr16:34029832-34030117	Chow	rs234639043	Mtf1	M08981_2.00	0.52486	1.4431
chr16:38522785-38522803	chr16:38522672-38522822	Non-DAR	rs46347950	Nr1i3	M09302_2.00	0.742205	0.53026
chr16:45967697-45967717	chr16:45967598-45967748	Non-DAR	rs51164229	Irf8/Irf4	M09246_2.00/M09243_2.00	0.0459376	1.49964
chr16:45967694-45967710	chr16:45967598-45967748	Non-DAR	rs51164229	Stat6	M08173_2.00/M09418_2.00	0.0459376	1.46761
chr16:45967697-45967707	chr16:45967598-45967748	Non-DAR	rs51164229	Stat6	M09644_2.00	0.0459376	1.53374
chr16:45967697-45967709	chr16:45967598-45967748	Non-DAR	rs51164229	Stat6	M09643_2.00	0.0459376	1.61557
chr16:77016241-77016255	chr16:77016146-77016296	Chow	rs4206934	Ets1	M09078_2.00	-0.0313524	-0.870719
chr16:91789878-91789892	chr16:91789836-91789986	Chow	rs50043358	Spic	M03009_2.00	0.0949225	0.515049
chr16:93816587-93816602	chr16:93816481-93816631	Non-DAR	rs51054864	Ehf/Elf3	M09071_2.00/M09066_2.00	0.653879	0.406607
chr16:93816588-93816603	chr16:93816481-93816631	Non-DAR	rs51054864	Elf2	M09080_2.00	0.498352	0.959583
chr16:93816587-93816601	chr16:93816481-93816631	Non-DAR	rs51054864	Ets1	M09078_2.00	0.653879	0.605035
chr16:93816587-93816601	chr16:93816481-93816631	Non-DAR	rs51054864	Fli1/Elk4	M09072_2.00/M09075_2.00	0.653879	0.488564
chr17:5770789-5770800	chr17:5770706-5770856	Common	rs33418404	Mbd2	M09258_2.00	1.32183	1.63915
chr17:5893261-5893273	chr17:5893166-5893316	Non-DAR	rs583031863	Ebf1	M09527_2.00	-0.141701	-0.780865
chr17:5893247-5893257	chr17:5893166-5893316	Non-DAR	rs29503613	Tcf3/Ptf1a	M09466_2.00/M09470_2.00	-0.141701	-1.61557
chr17:5893245-5893256	chr17:5893166-5893316	Non-DAR	rs29503613	Tcf7l1	M09407_2.00	-0.141701	-1.4939
chr17:8311048-8311060	chr17:8310983-8311133	Non-DAR	rs29540546	Atf2/Atf7	M08827_2.00/M09499_2.00	-0.252235	-0.60883
chr17:8311048-8311061	chr17:8310983-8311133	Non-DAR	rs29540546	Creb5/Creb1	M02866_2.00/M08824_2.00	-0.252235	-0.660848
chr17:21474938-21474949	chr17:21474854-21475004	Non-DAR	rs31381597	Foxk1	M09113_2.00	1.30564	0.439461
chr17:21474939-21474950	chr17:21474854-21475004	Non-DAR	rs31381597	Foxo1/Foxp2	M08122_2.00/M09547_2.00/M09101_2.00	1.30564	0.571544
chr17:24220903-24220913	chr17:24220779-24220929	Non-DAR	rs107746342	Mypop	M00808_2.00	0.779583	1.63703
chr17:24220867-24220878	chr17:24220779-24220929	Non-DAR	rs108054164	Srebf1	M08749_2.00	0.348904	0.43252
chr17:24220889-24220903	chr17:24220779-24220929	Non-DAR	rs249251473	Zfp281	M08999_2.00/M08025_2.00	0.459315	1.36542
chr17:24454794-24454816	chr17:24454768-24454918	Non-DAR	rs108642110	Tal1/Gata3	M09472_2.00/M09555_2.00	1.94383	0.479039
chr17:24632590-24632612	chr17:24632577-24632727	Non-DAR	rs33255031	Rest	M08983_2.00	0.224337	1.51231
chr17:24644114-24644139	chr17:24644049-24644199	Non-DAR	rs33487238	Nr2f6/Rarg/Rara	M03419_2.00/M03416_2.00/M03432_2.00	-0.0867106	-1.1502
chr17:24937017-24937029	chr17:24936908-24937058	Non-DAR	rs3154079	E2f1	M09041_2.00	0.188706	1.36152
chr17:27820869-27820877	chr17:27820808-27820958	Non-DAR	17:27820873_A/G	Ikzf1	M08969_2.00	3.67244	1.30508
chr17:29347929-29347944	chr17:29347880-29348030	Non-DAR	rs108664006	Zfp281	M08999_2.00/M08025_2.00	1.06265	1.30213
chr17:29513397-29513412	chr17:29513288-29513438	Non-DAR	rs248494034	Zfp281	M08999_2.00/M08025_2.00	-0.21932	-0.693931
chr17:35841515-35841533	chr17:35841269-35841535	Non-DAR	17:35841520_T/C	Esrra/Esrrb/Esrrg	M03430_2.00/M00815_2.00/M00817_2.00/M00183_2.00	-0.375605	-0.883051
chr17:47473791-47473809	chr17:47473695-47473845	Non-DAR	rs33096423	Hic1	M02933_2.00/M02934_2.00/M00141_2.00	0.237229	0.693336
chr17:48410038-48410048	chr17:48409904-48410054	Non-DAR	rs33642673	Prdm16	M08997_2.00	-0.152508	-1.55261
chr17:48409998-48410009	chr17:48409904-48410054	Non-DAR	rs33647909	Tcf7l1	M09407_2.00	1.29175	1.59667
chr17:73882419-73882427	chr17:73882303-73882453	Non-DAR	rs51706297	Ikzf1	M08969_2.00	-0.307161	-0.809228
chr17:73950309-73950321	chr17:73950227-73950377	Non-DAR	rs50017899	Runx1/Runx3	M09633_2.00/M09374_2.00	0.055487	1.06147
chr17:78916468-78916483	chr17:78916408-78916558	Non-DAR	rs50203320	Klf12	M02937_2.00	-0.0350332	-0.800976
chr17:78916470-78916480	chr17:78916408-78916558	Non-DAR	rs50203320	Sp1/Sp4	M00765_2.00/M00133_2.00	-0.0350332	-0.577514
chr17:86962523-86962535	chr17:86962445-86962595	Non-DAR	rs33399355	Runx1	M09372_2.00/M08163_2.00	-0.108682	-0.788162
chr17:86962523-86962535	chr17:86962445-86962595	Non-DAR	rs33399355	Runx1/Runx3	M09633_2.00/M09374_2.00	-0.108682	-0.792477
chr17:87265918-87265933	chr17:87265789-87265939	Non-DAR	rs52116524	Klf12	M02937_2.00	0.27583	1.29445
chr17:87265890-87265900	chr17:87265789-87265939	Non-DAR	rs52154680	Prdm16	M08997_2.00	-0.477365	-1.54002
chr17:87304576-87304586	chr17:87304539-87304805	Chow	rs29766302	Nfib/Nfic	M09381_2.00/M09385_2.00	1.3331	1.41326
chr17:87974944-87974959	chr17:87974818-87974968	Non-DAR	rs107935264	Egr1/Egr2	M08996_2.00/M08994_2.00	0.876869	1.27901
chr18:5163499-5163510	chr18:5163411-5163561	Non-DAR	rs29806580	Mbd2	M09258_2.00	0.307883	1.63915
chr18:5945229-5945241	chr18:5945106-5945256	Non-DAR	rs222801005	Mafb	M02869_2.00	0.169562	1.41506
chr18:6136146-6136161	chr18:6135922-6136168	Non-DAR	rs29558153	Zfp281	M08999_2.00/M08025_2.00	0.174877	1.30213
chr18:9450227-9450245	chr18:9450221-9450371	Non-DAR	rs6231468	Ctcfl	M09015_2.00	0.480253	1.41027
chr18:11773051-11773063	chr18:11772981-11773131	Common	rs220483178	Cebpe	M08836_2.00	0.0480375	0.955104
chr18:11839387-11839405	chr18:11839356-11839506	Common	rs234902442	Ctcfl	M09015_2.00	0.81882	1.00709
chr18:12102343-12102355	chr18:12102254-12102404	Non-DAR	rs6370264	Fos/Fosl2/Jund/Jun/Atf3/Fosb	M08819_2.00/M08828_2.00/M08846_2.00/M08837_2.00/M08825_2.00/M08814_2.00	0.431953	1.25972
chr18:12102343-12102353	chr18:12102254-12102404	Non-DAR	rs6370264	Jund	M01000_2.00	0.433328	1.63746
chr18:12128654-12128668	chr18:12128549-12128699	Non-DAR	rs30998807	Elf1	M09079_2.00	0.215237	0.53786
chr18:12128654-12128668	chr18:12128549-12128699	Non-DAR	rs30998807	Ets1	M09078_2.00	0.215237	0.43401
chr18:12973388-12973398	chr18:12973284-12973434	Non-DAR	rs46706740	Nhlh2	M00756_2.00	-0.614105	-1.17152
chr18:36801772-36801786	chr18:36801654-36801804	Non-DAR	rs13489321	Pbx3	M09205_2.00	0.135276	0.410761
chr18:44662338-44662350	chr18:44662210-44662360	Non-DAR	rs256502272	E2f1	M09041_2.00	-0.25219	-1.17651
chr18:58659404-58659414	chr18:58659401-58659551	Non-DAR	rs259126604	Tfap2b	M08705_2.00	0.184837	0.955955
chr18:60523382-60523391	chr18:60523281-60523566	Non-DAR	rs36452490	Nr4a1	M09317_2.00	-0.64913	-1.32781
chr18:60523395-60523417	chr18:60523281-60523566	Non-DAR	rs38187684	Tal1/Gata3	M09472_2.00/M09555_2.00	-0.462491	-1.08077
chr18:69667346-69667359	chr18:69667344-69667494	Non-DAR	rs29721353	Foxj3	M09102_2.00	-0.128648	-1.13093
chr18:70472438-70472450	chr18:70472404-70472554	Non-DAR	rs49680231	E2f1	M09041_2.00	0.284593	1.22281
chr18:70530396-70530408	chr18:70530201-70530428	Non-DAR	rs50095858	E2f1	M09041_2.00	-0.361058	-0.853805
chr18:75504799-75504824	chr18:75504685-75504912	Chow	rs29817468	Nr2f6/Rarg/Rara	M03419_2.00/M03416_2.00/M03432_2.00	0.182607	1.63828
chr19:23065893-23065906	chr19:23065800-23065950	Non-DAR	rs46424230	Tead2/Tead1	M09653_2.00/M09438_2.00/M09437_2.00	0.216513	1.51546
chr19:32388544-32388555	chr19:32388468-32388618	Non-DAR	rs31104977	Mbd2	M09258_2.00	0.93666	1.61738
chr19:46646329-46646342	chr19:46646296-46646446	Non-DAR	rs30358671	Nr2c1	M09304_2.00	0.596752	0.591695
chrX:134585566-134585584	chrX:134585482-134585632	Non-DAR	rs46185832	Ctcfl	M09015_2.00	0.52985	0.655369
